# Supplementary material for: Cpn60.1 (GroEL1) Contributes to Mycobacterial Crabtree Effect: Implications for Biofilm Formation
Source: Front Microbiol. 2019 Jun 11;10:1149. doi: 10.3389/fmicb.2019.01149 (PMC6579834; doi:10.3389/fmicb.2019.01149)
Supplement: Supplementary file 6 [file Table_4.XLSX]

## Sheet: 6% versus 0.2%, WT BCG
	Sheng Zeng et al., 2019/04/15												Increase in 6% glycerol Sauton's medium
			Among the 389 proteins, 12 proteins were not analyzed due to relatively small amount change, as indicated by red entry.										Deacrease in 6% glycerol Sauton's medium
		Protein identities were found by using according UniProt entry number (http://www.uniprot.org/). The descriptions were based on UniProt, tuberculist (https://mycobrowser.epfl.ch/) and NCBI BLAST (https://blast.ncbi.nlm.nih.gov/Blast.cgi?PAGE=Proteins).
	Condition: wild-type BCG was grown as biofilms in Sauton's medium with 0.2% and 6% glycerol for 25 days before proteomic analysis was performed.				6% vs 0.2%	Mtb		Change						Bold entry: Not used for functional classification; i.e. not included in the supplementary tables
	No.	UniProt entry no.	Protein name	p-value	Fold Change	H37rv locus	Name	color code	Description					NA: Not applicable
	1	tr|A0A1R3XXS1|A0A1R3XXS1_MYCBO	Conserved protein OS=Mycobacterium bovis (strain ATCC BAA-935 / AF2122/97) GN=BQ2027_MB0935 PE=4 SV=1	3.8105e-06	22.44	Rv0911	NA		hypothetical protein, harboring domain similar to Streptomyces griseus SgaA, which suppresses the growth disturbances caused by high osmolarity and also putative glyoxalase 1 (lactoylglutathione lyase)
	2	tr|A0A0Y1BEA0|A0A0Y1BEA0_MYCBI	Fatty acyl CoA thioesterase FcoT OS=Mycobacterium bovis BCG GN=RN06_0122 PE=4 SV=1	2.4814e-05	3.24067	Rv0098	FcoT		fatty acyl CoA thioesterase, involved in lipid metabolism
	3	tr|A0A0K2I0T0|A0A0K2I0T0_MYCBI	Manganese/zinc-exporting P-type ATPase OS=Mycobacterium bovis BCG GN=RN06_3957 PE=3 SV=1	3.9196e-05	0.131296	Rv3270	CtpC		manganese/zinc-exporting P-type ATPase
	4	tr|A0A120IQS1|A0A120IQS1_MYCBI	Fatty acid synthase OS=Mycobacterium bovis BCG GN=RN06_4536 PE=4 SV=1	5.6287e-05	1.91585	Rv3720	NA		fatty acid synthase; habor domain similar to mycolic acid cyclopropane synthetase and methyltransferase
	5	tr|A0A109S7E8|A0A109S7E8_MYCBI	Group 1 truncated hemoglobin OS=Mycobacterium bovis BCG GN=RN06_1902 PE=3 SV=1	8.7376e-05	8.16867	Rv1542c	GlbN		hemoglobin, oxygen transport
	6	tr|A0A243QYZ4|A0A243QYZ4_MYCBI	Dihydrolipoamide acetyltransferase component of pyruvate dehydrogenase complex OS=Mycobacterium bovis GN=B7S04_13430 PE=3 SV=1	0.0001	0.494559	Rv2495c	BkdC		branched-chain keto acid dehydrogenase E2 component
	7	tr|A0A243QXV6|A0A243QXV6_MYCBI	Polyketide synthase OS=Mycobacterium bovis GN=B7S04_15760 PE=4 SV=1	0.00012	2.89692	Rv2935	PpsE		phthiocerol synthesis polyketide synthase type I
	8	tr|A0A1R3Y3T6|A0A1R3Y3T6_MYCBO	POSSIBLE SOJ/PARA-RELATED PROTEIN OS=Mycobacterium bovis (strain ATCC BAA-935 / AF2122/97) GN=BQ2027_MB3239C PE=4 SV=1	0.0002	1.41309	Rv3213c	NA		SOJ/ParA-like protein
	9	tr|A0A1A9EAL1|A0A1A9EAL1_MYCBI	Protein disulfide oxidoreductase OS=Mycobacterium bovis GN=B7S04_15460 PE=4 SV=1	0.0002	4.54653	Rv2878c	Mpt53		soluble secreted antigen; protein disulfide oxidoreductase; contains thioredoxin like domain; might contribute to oxidative stress
	10	tr|A0A243QUA9|A0A243QUA9_MYCBI	Isoniazid-inducible protein iniA OS=Mycobacterium bovis GN=B7S04_01850 PE=4 SV=1	0.00022	0.138725	Rv0342	IniA		isoniazid inductible protein IniA
	11	tr|A0A0K2HU08|A0A0K2HU08_MYCBI	Transcription elongation factor GreA OS=Mycobacterium bovis BCG GN=greA PE=3 SV=1	0.00024	0.414971	Rv1080c	GreA		transcription elongation factor
	12	tr|A0A0K2HYE7|A0A0K2HYE7_MYCBI	Glutamine synthetase OS=Mycobacterium bovis BCG GN=RN06_2727 PE=3 SV=1	0.00026	2.18458	Rv2220	GlnA1		glutamine synthetase
	13	tr|A0A0Y1BY19|A0A0Y1BY19_MYCBI	Isoleucine--tRNA ligase OS=Mycobacterium bovis BCG GN=ileS PE=3 SV=1	0.00029	0.32285	Rv1536	IleS		isoleucine--tRNA ligase
	14	tr|Q7AUI0|Q7AUI0_MYCBI	Thiol peroxidase OS=Mycobacterium bovis GN=tpx PE=3 SV=1	0.00031	1.92521	Rv1932	Tpx		2-Cys peroxiredoxin; thiol peroxidase; defense against oxidative stress by detoxifying peroxides
	15	tr|A0A083WHX2|A0A083WHX2_MYCBI	DNA-directed RNA polymerase subunit beta OS=Mycobacterium bovis GN=rpoB PE=3 SV=1	0.00038	0.630486	Rv0667	RpoB		DNA-directed RNA polymerase (beta chain)
	16	tr|A0A0Y1B6V6|A0A0Y1B6V6_MYCBI	Polyketide cyclase/dehydrase OS=Mycobacterium bovis BCG GN=RN06_0111 PE=4 SV=1	0.00044	2.06161	Rv0088	NA		polyketide cyclase/dehydrase
	17	tr|A0A1R3XZA4|A0A1R3XZA4_MYCBO	Possible integral membrane protein OS=Mycobacterium bovis (strain ATCC BAA-935 / AF2122/97) GN=BQ2027_MB1808C PE=4 SV=1	0.00044	3.36147	Rv1779c	NA		integral membrane protein, with conserved domain of unrecognized function
	18	tr|A0A1R3XVU6|A0A1R3XVU6_MYCBO	PROBABLE 3-OXOACYL-[ACYL-CARRIER PROTEIN] REDUCTASE FABG4 (3-KETOACYL-ACYL CARRIER PROTEIN REDUCTASE) OS=Mycobacterium bovis (strain ATCC BAA-935 / AF2122/97) GN=fabG4 PE=4 SV=1	0.00046	0.505296	Rv0242c	FabG4		3-oxoacyl-ACP reductase, involved in fatty acid biosynthesis (first reduction step)
	19	tr|A0A1A9T8U3|A0A1A9T8U3_MYCBI	2-isopropylmalate synthase OS=Mycobacterium bovis GN=leuA PE=3 SV=1	0.00047	0.432278	Rv3710	LeuA		2-isopropylmalate synthase involved in leucine synthesis at first step
	20	tr|A0A083WIG5|A0A083WIG5_MYCBI	S-adenosyl-L-methionine-dependent methyltransferase OS=Mycobacterium bovis GN=B7S04_04505 PE=3 SV=1	0.0005	2.16446	Rv0830	NA		S-adenosylmethionine-dependent methyltransferase
	21	tr|A0A0K2HXK0|A0A0K2HXK0_MYCBI	Uncharacterized protein OS=Mycobacterium bovis BCG GN=RN06_2736 PE=4 SV=1	0.00051	0.470213	Rv2226	NA		Function unknown, but with domain similar to some adenylate cyclases
	22	tr|A0A243QQ19|A0A243QQ19_MYCBI	Long-chain fatty acid--CoA ligase OS=Mycobacterium bovis GN=B7S04_08430 PE=4 SV=1	0.00052	3.99453	Rv1550	FadD11		fatty-acid--CoA ligase
	23	tr|A0A0K2HRD1|A0A0K2HRD1_MYCBI	Dihydroxy-acid dehydratase OS=Mycobacterium bovis BCG GN=ilvD PE=3 SV=1	0.00053	2.50212	Rv0189c	IlvD		dihydroxy-acid dehydratase involved in isoleucine and valine synthesis
	24	tr|A0A109S7U3|A0A109S7U3_MYCBI	Malate synthase G OS=Mycobacterium bovis BCG GN=glcB PE=3 SV=1	0.00056	0.670891	Rv1837c	GlcB		Malate synthase G, involved in glyoxylate shunt (second step)
	25	tr|A0A0H3M1M2|A0A0H3M1M2_MYCBP	Probable transcriptional regulatory protein OS=Mycobacterium bovis (strain BCG / Pasteur 1173P2) GN=BCG_0505c PE=4 SV=1	0.00057	0.549162	Rv0465c	NA		HTH-type transcriptional regulator
	26	tr|A0A1A9ECE7|A0A1A9ECE7_MYCBI	Hydrolase OS=Mycobacterium bovis GN=B7S04_18300 PE=4 SV=1	0.00057	1.80125	Rv3400	NA		hydrolase, with conserved domains
	27	tr|A0A0K2HS89|A0A0K2HS89_MYCBI	Cyclopropane mycolic acid synthase OS=Mycobacterium bovis BCG GN=RN06_0619 PE=4 SV=1	0.00065	0.459133	Rv0503c	CmaA2		cyclopropane mycolic acid synthase
	28	tr|A0A1A9T7D6|A0A1A9T7D6_MYCBI	Chaperone protein ClpB OS=Mycobacterium bovis GN=clpB PE=3 SV=1	0.00066	0.549991	Rv0384c	ClpB		Probable endopeptidase ATP binding protein (chain B)
	29	tr|A0A1R3XXA0|A0A1R3XXA0_MYCBO	Conserved protein OS=Mycobacterium bovis (strain ATCC BAA-935 / AF2122/97) GN=BQ2027_MB1090 PE=4 SV=1	0.00066	1.43665	Rv1061	NA		Possible class II glutamine amidotransferase
	30	tr|A0A0K2I1X4|A0A0K2I1X4_MYCBI	Lysine--tRNA ligase OS=Mycobacterium bovis BCG GN=lysS PE=3 SV=1	0.00068	3.1053	Rv3598c	LysS		lysine-tRNA ligase
	31	tr|A0A1R3XYC2|A0A1R3XYC2_MYCBO	Uncharacterized protein OS=Mycobacterium bovis (strain ATCC BAA-935 / AF2122/97) GN=BQ2027_MB1478C PE=4 SV=1	0.00068	1.48561	Rv1443c	NA		Unknown function
	32	tr|A0A1R3XX96|A0A1R3XX96_MYCBO	PROBABLE CONSERVED TRANSMEMBRANE PROTEIN OS=Mycobacterium bovis (strain ATCC BAA-935 / AF2122/97) GN=BQ2027_MB1101 PE=4 SV=1	0.00073	0.158142	Rv1072	NA		transmembrane protein
	33	tr|A0A0K2I007|A0A0K2I007_MYCBI	Secreted protein OS=Mycobacterium bovis BCG GN=RN06_3680 PE=4 SV=1	0.00079	6.98985	Rv3036c	NA		DUF3298 domain-containing secreted protein, function unknown
	34	tr|A0A1R3Y5F5|A0A1R3Y5F5_MYCBO	PROBABLE GLYCEROPHOSPHORYL DIESTER PHOSPHODIESTERASE GLPQ1 (GLYCEROPHOSPHODIESTER PHOSPHODIESTERASE) OS=Mycobacterium bovis (strain ATCC BAA-935 / AF2122/97) GN=glpQ1 PE=4 SV=1	0.00083	8.76489	Rv3842c	GlpQ1		glycerophosphoryl diester phosphodiesterase (hydrolase family)
	35	tr|A0A1A9T8T9|A0A1A9T8T9_MYCBI	Endonuclease III OS=Mycobacterium bovis GN=nth PE=3 SV=1	0.00102	0.138185	Rv3674c	Nth		endonuclease III; DNA repair enzyme
	36	tr|A0A243R4P7|A0A243R4P7_MYCBI	Hydrolase OS=Mycobacterium bovis GN=B7S04_06670 PE=4 SV=1	0.0011	1.43339	Rv1215c	NA		Putative hyrolase
	37	tr|A0A1R3Y4S1|A0A1R3Y4S1_MYCBO	Possible protease OS=Mycobacterium bovis (strain ATCC BAA-935 / AF2122/97) GN=BQ2027_MB3692C PE=4 SV=1	0.0011	7.90527	Rv3668c	NA		protease, possible secreted protein?
	38	tr|A0A0K2HYM4|A0A0K2HYM4_MYCBI	Restriction system protein OS=Mycobacterium bovis BCG GN=RN06_3092 PE=4 SV=1	0.00112	4.82519	Rv2528c	NA		restriction system protein (restriction endonuclease?)
	39	tr|A0A1R3Y265|A0A1R3Y265_MYCBO	Conserved protein OS=Mycobacterium bovis (strain ATCC BAA-935 / AF2122/97) GN=BQ2027_MB2660C PE=4 SV=1	0.00116	0.141046	NA	NA		alpha/beta hydrolase
	40	tr|A0A1R3Y2U5|A0A1R3Y2U5_MYCBO	Conserved protein OS=Mycobacterium bovis (strain ATCC BAA-935 / AF2122/97) GN=BQ2027_MB3038 PE=4 SV=1	0.00117	3.81455	Rv3013	NA		function unknown
	41	tr|A0A1A9T7N9|A0A1A9T7N9_MYCBI	Heparin-binding hemagglutinin OS=Mycobacterium bovis GN=B7S04_02555 PE=4 SV=1	0.00133	0.687761	Rv0475	HbhA		heparin binding hemagglutinin
	42	tr|A0A120IPS6|A0A120IPS6_MYCBI	Phthiotriol/phenolphthiotriol dimycocerosates methyltransferase OS=Mycobacterium bovis BCG GN=RN06_3579 PE=4 SV=1	0.00144	1.70446	Rv2952	NA		phthiotriol/phenolphthiotriol dimycocerosates methyltransferase (SAM-dependent)
	43	tr|A0A0K2HYH1|A0A0K2HYH1_MYCBI	Uncharacterized protein OS=Mycobacterium bovis BCG GN=RN06_3093 PE=4 SV=1	0.00147	5.02521	Rv2529	NA		function unknown, but with conserved domains similar to some nucleases and Lsr2; might bind DNA and regulate gene expression
	44	tr|A0A1R3XU15|A0A1R3XU15_MYCBO	DNA gyrase subunit B OS=Mycobacterium bovis (strain ATCC BAA-935 / AF2122/97) GN=gyrB PE=3 SV=1	0.00154	0.356826	Rv0005	GyrB		DNA gyrase (subunit B); ATP-hydrolyzing DNA topoisomerase II
	45	tr|Q9RLQ7|Q9RLQ7_MYCBI	Putative serine/threonine protein kinase OS=Mycobacterium bovis BCG GN=Mbk PE=4 SV=1	0.00155	1.47312	Rv0931c	PknD		serine/threonine-protein kinase
	46	tr|A0A243R1D1|A0A243R1D1_MYCBI	30S ribosomal protein S18 OS=Mycobacterium bovis GN=rpsR PE=3 SV=1	0.00162	6.81208	Rv2055c	RpsR2		30S ribosomal protein S18
	47	tr|Q6EUU8|Q6EUU8_MYCBI	Haloalkane dehalogenase OS=Mycobacterium bovis GN=dmbB PE=3 SV=2	0.00169	1.39773	Rv2296	NA		haloalkane dehalogenase
	48	tr|A0A1R3Y3D1|A0A1R3Y3D1_MYCBO	Antitoxin OS=Mycobacterium bovis (strain ATCC BAA-935 / AF2122/97) GN=BQ2027_MB3207C PE=3 SV=1	0.00185	5.25718	Rv3181c	VapB45		antitoxin
	49	tr|A0A1R3XUC2|A0A1R3XUC2_MYCBO	POSSIBLE FATTY-ACID-COA LIGASE FADD10 (FATTY-ACID-COA SYNTHETASE) (FATTY-ACID-COA SYNTHASE) OS=Mycobacterium bovis (strain ATCC BAA-935 / AF2122/97) GN=fadD10 PE=4 SV=1	0.00187	3.87821	Rv0099	FadD10		fatty-acid-CoA ligase (lipid metabolism)
	50	tr|A0A1R3Y1H6|A0A1R3Y1H6_MYCBO	Conserved protein OS=Mycobacterium bovis (strain ATCC BAA-935 / AF2122/97) GN=BQ2027_MB2432C PE=4 SV=1	0.00187	3.92977	Rv2409c	NA		Possible transglutaminase family protein
	51	tr|A0A243QLM8|A0A243QLM8_MYCBI	Diacylglycerol O-acyltransferase OS=Mycobacterium bovis GN=B7S04_13375 PE=3 SV=1	0.00203	2.82149	Rv2484c	NA		diacyglycerol O-acyltransferase
	52	tr|A0A0K2HVE9|A0A0K2HVE9_MYCBI	Uncharacterized protein OS=Mycobacterium bovis BCG GN=RN06_1816 PE=4 SV=1	0.00205	0.556582	Rv1462	NA		Fe-S cluster assembly protein
	53	tr|A0A243QS85|A0A243QS85_MYCBI	Polyketide synthase OS=Mycobacterium bovis GN=B7S04_08320 PE=4 SV=1	0.00206	0.312708	Rv1527c	Pks5		polyketide synthase
	54	tr|A0A0H3M9R5|A0A0H3M9R5_MYCBP	Glycerol kinase OS=Mycobacterium bovis (strain BCG / Pasteur 1173P2) GN=glpK PE=3 SV=1	0.00206	4.33392	Rv3696c	GlpK		glycerol kinase
	55	tr|A0A1A9E5Q5|A0A1A9E5Q5_MYCBI	Uncharacterized protein OS=Mycobacterium bovis GN=B7S04_06950 PE=4 SV=1	0.00211	3.84121	Rv1269c	NA		Secreted protein of unknown function
	56	tr|A0A1R3Y1F1|A0A1R3Y1F1_MYCBO	Probable short-chain type dehydrogenase/reductase OS=Mycobacterium bovis (strain ATCC BAA-935 / AF2122/97) GN=BQ2027_MB2537 PE=4 SV=1	0.00212	1.62383	Rv2509	NA		short-chain type dehydrogenase/reductase
	57	tr|A0A0K2HVW4|A0A0K2HVW4_MYCBI	Methyltransferase OS=Mycobacterium bovis BCG GN=RN06_2098 PE=4 SV=1	0.00213	1.69412	Rv1703c	NA		methyltransferase
	58	tr|A0A1R3Y2F3|A0A1R3Y2F3_MYCBO	PROBABLE ALDEHYDE DEHYDROGENASE ALDC OS=Mycobacterium bovis (strain ATCC BAA-935 / AF2122/97) GN=aldC PE=3 SV=1	0.00219	1.87783	Rv2858c	AldC		aldehyde dehydrogenase
	59	tr|A0A1A9EAZ4|A0A1A9EAZ4_MYCBI	3-isopropylmalate dehydrogenase OS=Mycobacterium bovis GN=leuB PE=3 SV=1	0.00225	1.44363	Rv2995c	LeuB		3-isopropylmalate dehydrogenase
	60	tr|A0A1R3Y4L1|A0A1R3Y4L1_MYCBO	Possible transcription factor OS=Mycobacterium bovis (strain ATCC BAA-935 / AF2122/97) GN=BQ2027_MB3614C PE=4 SV=1	0.00232	0.266035	Rv3583c	CarD		RNA polymerase-binding transcription factor
	61	tr|A0A0K2HTW1|A0A0K2HTW1_MYCBI	Ribosomal RNA small subunit methyltransferase A OS=Mycobacterium bovis BCG GN=rsmA PE=3 SV=1	0.00237	2.19182	Rv1010	KsgA		rRNA small subunit methyltransferase A
	62	tr|A0A1R3XW12|A0A1R3XW12_MYCBO	PROBABLE ENOYL-COA HYDRATASE ECHA3 (ENOYL HYDRASE) (UNSATURATED ACYL-COA HYDRATASE) (CROTONASE) OS=Mycobacterium bovis (strain ATCC BAA-935 / AF2122/97) GN=echA3 PE=4 SV=1	0.00238	2.46438	Rv0632c	EchA3		enoyl-CoA hydratase
	63	tr|A0A1R3XXD5|A0A1R3XXD5_MYCBO	POSSIBLE ACYL-[ACYL-CARRIER PROTEIN] DESATURASE DESA2 (ACYL-[ACP] DESATURASE) (STEAROYL-ACP DESATURASE) OS=Mycobacterium bovis (strain ATCC BAA-935 / AF2122/97) GN=desA2 PE=4 SV=1	0.00238	0.531845	Rv1094	DesA2		acyl-ACP desaturase
	64	tr|G7QS89|G7QS89_MYCBI	Phosphoenolpyruvate carboxykinase [GTP] OS=Mycobacterium bovis BCG str. Mexico GN=pckA PE=3 SV=1	0.00242	0.438013	Rv0211	PckA		phosphoenolpyruvate carboxykinase; Catalyzes the conversion of oxaloacetate (OAA) to phosphoenolpyruvate (PEP), the rate-limiting step in the metabolic pathway that produces glucose from lactate and other precursors derived from the citric acid cycle.
	65	tr|A0A243QY91|A0A243QY91_MYCBI	Ribonucleoside-diphosphate reductase OS=Mycobacterium bovis GN=B7S04_16410 PE=3 SV=1	0.0025	0.288469	Rv3051c	NrdE		ribonucleoside-diphosphate reductase catalyzing synthesis of						deoxyribonucleotides and therefore involved in DNA replication
	66	tr|A0A109S8Z3|A0A109S8Z3_MYCBI	Hydrolase OS=Mycobacterium bovis BCG GN=RN06_3289 PE=4 SV=1	0.00251	4.8888	Rv2715	NA		hydrolase; containing domain similar to lipase that hydrolyzes triacylglyceride; MenH activity? Involved in medaquinone biosynthesis?
	67	tr|A0A1R3XV82|A0A1R3XV82_MYCBO	F420-dependent glucose-6-phosphate dehydrogenase OS=Mycobacterium bovis (strain ATCC BAA-935 / AF2122/97) GN=fgd1 PE=3 SV=1	0.00258	1.82847	Rv0407	Fgd1		F420-dependent glucose-6-phosphate dehydrogenase catalyzing first step of pentose phosphate pathway; might contribute to oxidative stress by providing NADPH reductant
	68	tr|A0A0K2HSV2|A0A0K2HSV2_MYCBI	50S ribosomal protein L5 OS=Mycobacterium bovis BCG GN=rplE PE=3 SV=1	0.00271	0.716523	Rv0716	RplE		50S ribosomal protein L5
	69	tr|A0A0K2HUP9|A0A0K2HUP9_MYCBI	Carbonic anhydrase OS=Mycobacterium bovis BCG GN=RN06_1599 PE=3 SV=1	0.00277	0.383421	Rv1284	CanA		beta-carbonic anhydrase
	70	tr|A0A1R3XXS4|A0A1R3XXS4_MYCBO	PROBABLE SHORT-CHAIN TYPE DEHYDROGENASE/REDUCTASE OS=Mycobacterium bovis (strain ATCC BAA-935 / AF2122/97) GN=BQ2027_MB1277C PE=3 SV=1	0.0028	0.562436	Rv1245c	NA		short-chain type dehydrogenase/reductase
	71	tr|A0A109S8P0|A0A109S8P0_MYCBI	Uncharacterized protein OS=Mycobacterium bovis BCG GN=RN06_3019 PE=4 SV=1	0.00307	11.132	Rv2474c	NA		function unknown
	72	tr|A0A1R3Y164|A0A1R3Y164_MYCBO	Conserved regulatory protein OS=Mycobacterium bovis (strain ATCC BAA-935 / AF2122/97) GN=BQ2027_MB2197C PE=4 SV=1	0.00312	7.62274	Rv2175c	NA		DNA-binding regulatory protein
	73	tr|D6MJP6|D6MJP6_MYCBI	FbpB OS=Mycobacterium bovis GN=fbpB PE=4 SV=1	0.00314	10.7702	Rv1886c	Ag85B (FbpB )		diacylglycerol acyltransferase/mycolyltransferase; involved in cell wall mycoloylation, such as TDM formation
	74	tr|A0A0H3M2E7|A0A0H3M2E7_MYCBP	Probable conserved transmembrane protein OS=Mycobacterium bovis (strain BCG / Pasteur 1173P2) GN=BCG_0539 PE=4 SV=1	0.00319	0.515382	Rv0497	NA		transmembrane protein of unknown function; harbor domains similar to chromosomal replication initiation protein and ABC transporter
	75	tr|A0A1R3Y343|A0A1R3Y343_MYCBO	Nadph:adrenodoxin oxidoreductase fpra (Nadph-ferredoxin reductase) OS=Mycobacterium bovis (strain ATCC BAA-935 / AF2122/97) GN=fprA PE=4 SV=1	0.00329	3.64299	Rv3106	FprA		NADPH-ferredoxin reductase
	76	tr|A0A1R3XWS9|A0A1R3XWS9_MYCBO	Conserved protein OS=Mycobacterium bovis (strain ATCC BAA-935 / AF2122/97) GN=BQ2027_MB0207C PE=4 SV=1	0.00332	3.34535	Rv0201c	NA		Unknown function
	77	tr|A0A1R3XZN9|A0A1R3XZN9_MYCBO	Uncharacterized protein OS=Mycobacterium bovis (strain ATCC BAA-935 / AF2122/97) GN=BQ2027_MB1915C PE=4 SV=1	0.00339	1.95706	Rv1883c	NA		Unknown function
	78	tr|A0A0K2HYY2|A0A0K2HYY2_MYCBI	Sulfite reductase OS=Mycobacterium bovis BCG GN=RN06_2925 PE=3 SV=1	0.00359	0.532672	Rv2391	SirA		sulfite reductase
	79	tr|G8FRV1|G8FRV1_MYCBI	Transcription termination/antitermination protein NusG OS=Mycobacterium bovis BCG str. Mexico GN=nusG PE=3 SV=1	0.00359	0.759362	Rv0639	NusG		Transcription termination/antitermination protein
	80	tr|A0A1R3XZW5|A0A1R3XZW5_MYCBO	Conserved protein OS=Mycobacterium bovis (strain ATCC BAA-935 / AF2122/97) GN=BQ2027_MB2021C PE=4 SV=1	0.00363	1.89491	Rv1998c	NA		Possible isocitrate lyase/phosphoenolpyruvate mutase family protein
	81	tr|A0A1R3XZI6|A0A1R3XZI6_MYCBO	POSSIBLE OXIDOREDUCTASE OS=Mycobacterium bovis (strain ATCC BAA-935 / AF2122/97) GN=BQ2027_MB1887C PE=4 SV=1	0.00376	0.441243	Rv1856c	NA		oxidoreductase
	82	tr|A0A1R3Y4L7|A0A1R3Y4L7_MYCBO	Possible heme degrading protein mhud OS=Mycobacterium bovis (strain ATCC BAA-935 / AF2122/97) GN=mhud PE=4 SV=1	0.00377	1.54461	Rv3592	MhuD		heme-degrading monooxygenase
	83	tr|A0A1R3Y175|A0A1R3Y175_MYCBO	Conserved protein tb16.3 OS=Mycobacterium bovis (strain ATCC BAA-935 / AF2122/97) GN=TB16.3 PE=4 SV=1	0.00378	1.94727	Rv2185c	NA		Unknown function
	84	tr|A0A1R3XV16|A0A1R3XV16_MYCBO	Esx conserved component ecca3. esx-3 type vii secretion system protein OS=Mycobacterium bovis (strain ATCC BAA-935 / AF2122/97) GN=ecca3 PE=4 SV=1	0.00383	1.68841	Rv0282	EccA3		ESX-3 secretion system protein
	85	tr|A0A1R3XW40|A0A1R3XW40_MYCBO	Conserved protein OS=Mycobacterium bovis (strain ATCC BAA-935 / AF2122/97) GN=BQ2027_MB0339 PE=4 SV=1	0.00397	2.15395	Rv0332	NA		maleylpyruvate isomerase family mycothiol-dependent enzyme
	86	tr|Q79CV0|Q79CV0_MYCBI	Alkyl hydroperoxide reductase AhpC OS=Mycobacterium bovis GN=ahpC PE=4 SV=1	0.00433	1.99962	Rv2428	AhpC		Alkyl hydroperoxide reductase C protein; constitutes an NADH-dependent peroxidase and peroxynitrite reductase that provides protection against oxidative stress
	87	tr|A0A1A9EB15|A0A1A9EB15_MYCBI	3-isopropylmalate dehydratase small subunit OS=Mycobacterium bovis GN=leuD PE=3 SV=1	0.00435	0.562591	Rv2987c	LeuD		Probable 3-isopropylmalate dehydratase (small subunit) participating leucine biosynthesis
	88	tr|A0A0K2HSE5|A0A0K2HSE5_MYCBI	S-adenosyl-L-methionine-dependent methyltransferase OS=Mycobacterium bovis BCG GN=RN06_0353 PE=3 SV=1	0.00446	1.60032	Rv0281	NA		S-adenosylmethionine-dependent methyltransferase
	89	tr|A0A0K2HU04|A0A0K2HU04_MYCBI	Ribose-phosphate pyrophosphokinase OS=Mycobacterium bovis BCG GN=prs PE=3 SV=1	0.00454	0.61282	Rv1017c	PrsA		ribose-phosphate pyrophosphokinase, involved in PRPP synthesis
	90	tr|A0A1R3Y2Z8|A0A1R3Y2Z8_MYCBO	PROBABLE ACYL-COA DEHYDROGENASE FADE22b [SECOND PART] OS=Mycobacterium bovis (strain ATCC BAA-935 / AF2122/97) GN=fadE22b PE=3 SV=1	0.00458	0.584968	Rv3061c	FadE22		acyl-CoA dehydrogenase
	91	tr|A0A0H3MCY2|A0A0H3MCY2_MYCBP	Probable 6-phosphogluconolactonase devB OS=Mycobacterium bovis (strain BCG / Pasteur 1173P2) GN=devB PE=4 SV=1	0.00464	13.4693	Rv1445c	DevB		6-phosphogluconolactonase; involved in pentose phosphate pathway at second step.
	92	tr|A0A1R3XUX8|A0A1R3XUX8_MYCBO	PROBABLE ACETYL-COA ACYLTRANSFERASE FADA2 (3-KETOACYL-COA THIOLASE) (BETA-KETOTHIOLASE) OS=Mycobacterium bovis (strain ATCC BAA-935 / AF2122/97) GN=fadA2 PE=3 SV=1	0.00465	0.402054	Rv0243	FadA2		acetyl-CoA acetyltransferase; 3-ketoacyl-CoA thiolase
	93	tr|A0A0K2I2P4|A0A0K2I2P4_MYCBI	Glutamate synthase small subunit OS=Mycobacterium bovis BCG GN=RN06_4707 PE=4 SV=1	0.00469	2.65158	Rv3858c	GltD		glutamate synthase small subunit (NADH-dependent); Probably involved in glutamate biosynthesis [catalytic activity: 2 L-glutamate + NAD(+) = L-glutamine + 2-oxoglutarate + NADH]
	94	tr|A0A1R3XW99|A0A1R3XW99_MYCBO	Conserved protein OS=Mycobacterium bovis (strain ATCC BAA-935 / AF2122/97) GN=BQ2027_MB0759 PE=4 SV=1	0.00474	7.6502	Rv0738	NA		hypothetical protein; has a mycothiol maleylpyruvate isomerase N-terminal domain
	95	tr|A0A1R3XZ29|A0A1R3XZ29_MYCBO	PROBABLE TRANSCRIPTIONAL REGULATORY PROTEIN OS=Mycobacterium bovis (strain ATCC BAA-935 / AF2122/97) GN=BQ2027_MB1748 PE=4 SV=1	0.00479	3.66724	Rv1719	NA		IclR family transcriptional regulator; IclR family transcriptional regulator functions as an activator or repressor of genes involved in primary and secondary metabolism, virulence, quorum sensing, and sporulation
	96	tr|A0A109SB20|A0A109SB20_MYCBI	DNA topoisomerase 1 OS=Mycobacterium bovis BCG GN=topA PE=3 SV=1	0.00487	2.81607	Rv3646c	TopA		DNA topoisomerase I, ATP-independent
	97	tr|A0A0K2HVG0|A0A0K2HVG0_MYCBI	Oxidoreductase OS=Mycobacterium bovis BCG GN=RN06_1903 PE=3 SV=1	0.00498	3.52529	Rv1543	NA		oxidoreductase; possible short chain dehydrogenase; harboring conserved domains
	98	tr|A0A1R3Y2X1|A0A1R3Y2X1_MYCBO	Conserved protein OS=Mycobacterium bovis (strain ATCC BAA-935 / AF2122/97) GN=BQ2027_MB3057 PE=3 SV=1	0.00512	0.290599	Rv3031	NA		1,4-alpha-glucan-branching protein
	99	tr|A0A0H3MCI8|A0A0H3MCI8_MYCBP	Homoserine dehydrogenase OS=Mycobacterium bovis (strain BCG / Pasteur 1173P2) GN=thrA PE=3 SV=1	0.00513	0.711087	Rv1294	ThrA		homoserine dehydrogenase involved in methionine and threonine biosynthesis
	100	tr|A0A1R3Y0N9|A0A1R3Y0N9_MYCBO	Uncharacterized protein OS=Mycobacterium bovis (strain ATCC BAA-935 / AF2122/97) GN=BQ2027_MB2280C PE=4 SV=1	0.00515	0.295061	Rv2256c	NA		function unknown
	101	tr|A0A1R3XWU8|A0A1R3XWU8_MYCBO	Uncharacterized protein OS=Mycobacterium bovis (strain ATCC BAA-935 / AF2122/97) GN=BQ2027_MB0949C PE=4 SV=1	0.00518	2.15561	Rv0926c	NA		function unknown
	102	tr|G7R0E6|G7R0E6_MYCBI	Fumarate hydratase class II OS=Mycobacterium bovis BCG str. Mexico GN=fumC PE=3 SV=1	0.0052	1.52521	Rv1098c	Fum		fumarate hydratase participating TCA cycle
	103	tr|A0A1R3XZY8|A0A1R3XZY8_MYCBO	POSSIBLE L-LACTATE DEHYDROGENASE (CYTOCHROME) LLDD2 OS=Mycobacterium bovis (strain ATCC BAA-935 / AF2122/97) GN=lldD2 PE=3 SV=1	0.0053	2.43892	Rv1872c	LldD2		L-lactate dehydrogenase required for lactate oxidation
	104	tr|A0A1R3Y1J6|A0A1R3Y1J6_MYCBO	Conserved protein OS=Mycobacterium bovis (strain ATCC BAA-935 / AF2122/97) GN=BQ2027_MB1840 PE=4 SV=1	0.00533	5.59688	Rv1810	NA		function unknown
	105	tr|A0A1R3Y404|A0A1R3Y404_MYCBO	Conserved protein OS=Mycobacterium bovis (strain ATCC BAA-935 / AF2122/97) GN=BQ2027_MB3404 PE=4 SV=1	0.00545	1.42522	Rv3369	NA		function unknown
	106	tr|G8FRU6|G8FRU6_MYCBI	60 kDa chaperonin OS=Mycobacterium bovis BCG str. Mexico GN=groEL2 PE=3 SV=1	0.00548	0.70066	Rv3417c	GroEL1		chaperonin GroEL
	107	tr|A0A1R3Y1F2|A0A1R3Y1F2_MYCBO	POSSIBLE RIBONUCLEASE E RNE OS=Mycobacterium bovis (strain ATCC BAA-935 / AF2122/97) GN=rne PE=4 SV=1	0.00554	0.604625	Rv2444c	Rne		ribonuclease E
	108	tr|A0A0K2HQY8|A0A0K2HQY8_MYCBI	Oxidoreductase OS=Mycobacterium bovis BCG GN=RN06_0121 PE=4 SV=1	0.00562	1.88197	Rv0097	NA		oxidoreductase
	109	tr|G7QRR6|G7QRR6_MYCBI	Universal stress protein family OS=Mycobacterium bovis BCG str. Mexico PE=3 SV=1	0.00567	0.566682	Rv2623	TB31.7		universal stress protein, in the DosR regulon
	110	tr|A0A1R3Y572|A0A1R3Y572_MYCBO	Udp-galactofuranosyl transferase glft1 OS=Mycobacterium bovis (strain ATCC BAA-935 / AF2122/97) GN=glft1 PE=4 SV=1	0.00573	0.760712	Rv3782	GlfT1		galactofuranosyl transferase involved in cell wall process
	111	tr|A0A0K2HQJ8|A0A0K2HQJ8_MYCBI	DNA gyrase subunit A OS=Mycobacterium bovis BCG GN=gyrA PE=3 SV=1	0.00574	0.403288	Rv0006	GyrA		DNA gyrase subunit A (ATP hydrolyzing)
	112	tr|A0A1A9EB02|A0A1A9EB02_MYCBI	Long-chain-fatty-acid--AMP ligase FadD29 OS=Mycobacterium bovis GN=B7S04_15835 PE=4 SV=1	0.00574	4.28658	Rv2950c	FadD29		long-chain-fatty-acid-AMP ligase
	113	tr|A0A0K2HZ09|A0A0K2HZ09_MYCBI	Iron-dependent repressor and activator IdeR OS=Mycobacterium bovis BCG GN=RN06_3284 PE=4 SV=1	0.00578	0.614687	Rv2711	IdeR		iron-dependent repressor and activator
	114	tr|A0A1A9EAZ0|A0A1A9EAZ0_MYCBI	Ketol-acid reductoisomerase (NADP(+)) OS=Mycobacterium bovis GN=ilvC PE=3 SV=1	0.00603	0.807906
	115	tr|A0A1R3XV86|A0A1R3XV86_MYCBO	ISONIAZID INDUCTIBLE GENE PROTEIN INIC OS=Mycobacterium bovis (strain ATCC BAA-935 / AF2122/97) GN=iniC PE=4 SV=1	0.00612	0.276308	Rv0343	IniC		Isoniazid inductible gene protein
	116	tr|A0A1A9E7N6|A0A1A9E7N6_MYCBI	Bacterioferritin OS=Mycobacterium bovis GN=B7S04_10085 PE=3 SV=1	0.00628	2.08874	Rv1876	BfrA		bacterioferritin
	117	tr|A0A109SB63|A0A109SB63_MYCBI	Uncharacterized protein OS=Mycobacterium bovis BCG GN=RN06_4532 PE=4 SV=1	0.00634	0.3729	Rv3717	NA		N-acetylmuramoyl-L-alanine amidase involved in peptidoglycan catabolic process?
	118	tr|A0A1R3Y5J1|A0A1R3Y5J1_MYCBO	Probable ferredoxin-dependent glutamate synthase [nadph] (Large subunit) gltb (L-glutamate synthase) (L-glutamate synthetase) (Nadh-glutamate synthase) (Glutamate synthase (Nadh))(Nadph-gogat) OS=Mycobacterium bovis (strain ATCC BAA-935 / AF2122/97) GN=gltB PE=4 SV=1	0.00636	1.20584
	119	tr|A0A0K2HY06|A0A0K2HY06_MYCBI	Low molecular weight antigen MTB12 OS=Mycobacterium bovis BCG GN=RN06_2905 PE=4 SV=1	0.00638	5.67719	Rv2376c	Cfp2		low molecular weight antigen MTB12 of unknown function
	120	tr|A0A1A9EB08|A0A1A9EB08_MYCBI	Uncharacterized protein OS=Mycobacterium bovis GN=B7S04_15720 PE=4 SV=1	0.00651	0.222067	Rv2927c	NA		DivIVA domain-containing protein, might have a multifaceted role in controlling cell morphology, completion of cell division and separation, as well as chromosome segregation, through a complex interaction web
	121	tr|A0A1R3XVQ0|A0A1R3XVQ0_MYCBO	POSSIBLE THIOREDOXIN PROTEIN (THIOL-DISULFIDE INTERCHANGE PROTEIN) OS=Mycobacterium bovis (strain ATCC BAA-935 / AF2122/97) GN=BQ2027_MB0539 PE=4 SV=1	0.00652	3.74507	Rv0526	NA		thioredoxin; TlpA family protein disulfide reductase; antioxidant role
	122	tr|A0A1A9EAV2|A0A1A9EAV2_MYCBI	50S ribosomal protein L19 OS=Mycobacterium bovis GN=rplS PE=3 SV=1	0.00657	3.44085	Rv2904c	RplS		50S ribosomal protein L19
	123	tr|A0A1A9EC57|A0A1A9EC57_MYCBI	L-lysine-epsilon aminotransferase OS=Mycobacterium bovis GN=B7S04_17705 PE=3 SV=1	0.00661	0.0968819	Rv3290c	Lat		L-lysine-epsilon aminotransferase
	124	tr|A0A0H3M808|A0A0H3M808_MYCBP	Probable NADP-dependent alcohol dehydrogenase adhC OS=Mycobacterium bovis (strain BCG / Pasteur 1173P2) GN=adhC PE=3 SV=1	0.00666	0.65626	Rv3045	AdhC		NADP-dependent alcohol dehydrogenase
	125	tr|A0A0K2HXR7|A0A0K2HXR7_MYCBI	Oxidoreductase OS=Mycobacterium bovis BCG GN=RN06_2817 PE=4 SV=1	0.00668	1.43986	Rv2298	NA		oxidoreductase
	126	tr|A0A120IPR7|A0A120IPR7_MYCBI	Polyribonucleotide nucleotidyltransferase OS=Mycobacterium bovis BCG GN=pnp PE=3 SV=1	0.00674	1.24499
	127	tr|A0A0K2HXM9|A0A0K2HXM9_MYCBI	Acyl carrier protein OS=Mycobacterium bovis BCG GN=acpP PE=3 SV=1	0.00676	2.09865	Rv2244	NA		meromycolate extension acyl carrier protein
	128	tr|A0A1R3Y3L7|A0A1R3Y3L7_MYCBO	POSSIBLE LIPASE LIPV OS=Mycobacterium bovis (strain ATCC BAA-935 / AF2122/97) GN=lipV PE=4 SV=1	0.00683	1.71942	Rv3203	LipV		Possible lipase
	129	tr|A0A0H3M751|A0A0H3M751_MYCBP	Uncharacterized protein OS=Mycobacterium bovis (strain BCG / Pasteur 1173P2) GN=TB39.8 PE=4 SV=1	0.00698	1.40714	Rv0020c	FhaA		FHA domain-containing protein
	130	tr|A0A0K2HZF0|A0A0K2HZF0_MYCBI	Transcription termination/antitermination protein NusA OS=Mycobacterium bovis BCG GN=nusA PE=3 SV=1	0.00709	0.766827	Rv2841c	NusA		participates in both the termination and antitermination of transcription
	131	tr|A0A1R3XV74|A0A1R3XV74_MYCBO	O-succinylhomoserine sulfhydrylase OS=Mycobacterium bovis (strain ATCC BAA-935 / AF2122/97) GN=metZ PE=3 SV=1	0.00716	1.81708	Rv0391	MetZ		O-succinylhomoserine sulfhydrylase
	132	tr|A0A1R3Y0G5|A0A1R3Y0G5_MYCBO	Conserved protein OS=Mycobacterium bovis (strain ATCC BAA-935 / AF2122/97) GN=BQ2027_MB2194C PE=4 SV=1	0.00718	3.22594	Rv2172c	NA		Function unknown
	133	tr|A0A0K2HXF5|A0A0K2HXF5_MYCBI	S-adenosyl-L-methionine-dependent methyltransferase OS=Mycobacterium bovis BCG GN=RN06_2349 PE=3 SV=1	0.00726	4.67398	Rv1896c	NA		S-adenosyl-L-methionine-dependent methyltransferase
	134	tr|A0A1R3Y1H0|A0A1R3Y1H0_MYCBO	Probable cytoplasmic peptidase pepq OS=Mycobacterium bovis (strain ATCC BAA-935 / AF2122/97) GN=pepQ PE=4 SV=1	0.00728	0.464646	Rv2535c	PepQ		cytoplasmic peptidase
	135	tr|A0A1R3Y345|A0A1R3Y345_MYCBO	Conserved protein OS=Mycobacterium bovis (strain ATCC BAA-935 / AF2122/97) GN=BQ2027_MB3072C PE=4 SV=1	0.00739	6.67228	Rv3046c	NA		Function unknown
	136	tr|A0A0K2HXR1|A0A0K2HXR1_MYCBI	Cystathionine beta-lyase OS=Mycobacterium bovis BCG GN=RN06_2811 PE=4 SV=1	0.00741	3.11985	Rv2294	NA		cystathionine beta-lyase
	137	tr|A0A0Y1CP22|A0A0Y1CP22_MYCBI	Endopeptidase OS=Mycobacterium bovis BCG GN=RN06_2688 PE=4 SV=1	0.00745	0.0511879	Rv2190c	NA		endopeptidase
	138	tr|A0A1R3Y393|A0A1R3Y393_MYCBO	PROBABLE ACYL-CoA DEHYDROGENASE FADE24 OS=Mycobacterium bovis (strain ATCC BAA-935 / AF2122/97) GN=fadE24 PE=3 SV=1	0.00754	0.573255	Rv3139	FadE24		acyl-CoA dehydrogenase
	139	tr|A0A1R3XUF2|A0A1R3XUF2_MYCBO	PROBABLE OXIDOREDUCTASE OS=Mycobacterium bovis (strain ATCC BAA-935 / AF2122/97) GN=BQ2027_MB0079C PE=4 SV=1	0.00755	0.350313	Rv0077c	NA		oxidoreductase; alpha/beta hydrolase
	140	tr|A0A0K2HSW5|A0A0K2HSW5_MYCBI	S-adenosyl-L-methionine-dependent methyltransferase OS=Mycobacterium bovis BCG GN=RN06_0897 PE=3 SV=1	0.00758	1.51107	Rv0731c	NA		S-adenosylmethionine-dependent methyltransferase
	141	tr|A0A1R3XXA9|A0A1R3XXA9_MYCBO	POSSIBLE ENOYL-COA HYDRATASE ECHA9 (ENOYL HYDRASE) (UNSATURATED ACYL-COA HYDRATASE) (CROTONASE) OS=Mycobacterium bovis (strain ATCC BAA-935 / AF2122/97) GN=echA9 PE=4 SV=1	0.00771	0.702208	Rv1071c	EchA9		enoyl-CoA hydratase EchA9
	142	tr|A0A1R3Y2E2|A0A1R3Y2E2_MYCBO	Nadph-dependent mycothiol reductase mtr OS=Mycobacterium bovis (strain ATCC BAA-935 / AF2122/97) GN=mtr PE=3 SV=1	0.00776	1.64112	Rv2855	Mtr		NADPH-dependent mycothione reductase
	143	tr|A0A1R3XZP3|A0A1R3XZP3_MYCBO	Conserved protein OS=Mycobacterium bovis (strain ATCC BAA-935 / AF2122/97) GN=BQ2027_MB1822 PE=4 SV=1	0.0079	3.33255	Rv1794	NA		ESX secretion-associated protein EspG
	144	tr|G7QZC2|G7QZC2_MYCBI	3-oxoacyl-acyl-carrier-protein synthase II OS=Mycobacterium bovis BCG str. Mexico GN=kasA PE=3 SV=1	0.00828	1.71373	Rv2245	KasA		3-oxoacyl-ACP synthase 1
	145	tr|A0A1R3Y1U9|A0A1R3Y1U9_MYCBO	Conserved protein OS=Mycobacterium bovis (strain ATCC BAA-935 / AF2122/97) GN=BQ2027_MB2695C PE=4 SV=1	0.00832	0.385271	Rv2676c	NA		Function unknown but with conserved domain
	146	tr|A0A243R5R7|A0A243R5R7_MYCBI	Arylsulfatase OS=Mycobacterium bovis GN=B7S04_03585 PE=4 SV=1	0.00847	0.726366	Rv0663	AtsD		arylsulfatase
	147	tr|A0A0K2I0F2|A0A0K2I0F2_MYCBI	HTH-type transcriptional regulator OS=Mycobacterium bovis BCG GN=RN06_3481 PE=4 SV=1	0.0085	2.14885	Rv2887	NA		HTH-type transcriptional regulator
	148	tr|A0A0K2HVA8|A0A0K2HVA8_MYCBI	Uncharacterized protein OS=Mycobacterium bovis BCG GN=RN06_1845 PE=4 SV=1	0.00863	0.619598	Rv1488	NA		Function unknown but with conserved domain
	149	tr|A0A1R3XZ09|A0A1R3XZ09_MYCBO	POSSIBLE ACYL-COA DEHYDROGENASE FADE16 OS=Mycobacterium bovis (strain ATCC BAA-935 / AF2122/97) GN=fadE16 PE=3 SV=1	0.00877	2.40552	Rv1679	FadE16		acyl-CoA dehydrogenase
	150	tr|A0A1R3Y0P8|A0A1R3Y0P8_MYCBO	Probable dehydrogenase OS=Mycobacterium bovis (strain ATCC BAA-935 / AF2122/97) GN=BQ2027_MB2301 PE=4 SV=1	0.00893	0.697479	Rv2280	NA		FAD-binding oxidoreductase
	151	tr|A0A1R3XZ92|A0A1R3XZ92_MYCBO	Iron-regulated universal stress protein family protein tb15.3 OS=Mycobacterium bovis (strain ATCC BAA-935 / AF2122/97) GN=TB15.3 PE=3 SV=1	0.00903	1.76184	Rv1636	TB15.3		iron-regulated universal stress protein
	152	tr|A0A1R3Y3F6|A0A1R3Y3F6_MYCBO	POSSIBLE TRANSMEMBRANE CATION TRANSPORTER OS=Mycobacterium bovis (strain ATCC BAA-935 / AF2122/97) GN=BQ2027_MB3225C PE=4 SV=1	0.00913	0.570232	Rv3200c	NA		transmembrane cation transporter
	153	tr|A0A0Y1CAA1|A0A0Y1CAA1_MYCBI	Lipoprotein LprG OS=Mycobacterium bovis BCG GN=RN06_1747 PE=4 SV=1	0.00915	0.434234	Rv1411c	LprG		Conserved lipoprotein
	154	tr|A0A1R3Y034|A0A1R3Y034_MYCBO	Conserved protein OS=Mycobacterium bovis (strain ATCC BAA-935 / AF2122/97) GN=BQ2027_MB2087C PE=4 SV=1	0.00925	1.62044	Rv2061c	NA		PPOX class F420-dependent oxidoreductase
	155	tr|A0A0K2HWN5|A0A0K2HWN5_MYCBI	Immunogenic protein Mpt63 OS=Mycobacterium bovis BCG GN=RN06_2387 PE=4 SV=1	0.00935	5.88815	Rv1926c	Mpt63		immunogenic protein
	156	tr|A0A243QP49|A0A243QP49_MYCBI	Universal stress protein OS=Mycobacterium bovis GN=B7S04_10700 PE=3 SV=1	0.00936	0.424766	Rv1996	NA		universal stress protein, in the DosR regulon
	157	tr|A0A243QRG2|A0A243QRG2_MYCBI	Phosphoserine aminotransferase OS=Mycobacterium bovis GN=serC PE=3 SV=1	0.00952	1.64555	Rv0884c	SerC		phosphoserine aminotransferase, involved in serine and pyridoxine 5'-phosphate synthesis
	158	tr|A0A1R3Y5D0|A0A1R3Y5D0_MYCBO	Possible acyltransferase OS=Mycobacterium bovis (strain ATCC BAA-935 / AF2122/97) GN=BQ2027_MB3844C PE=4 SV=1	0.00974	0.377206	Rv3814c	NA		1-acyl-sn-glycerol-3-phosphate acyltransferase
	159	tr|A0A1R3Y5I4|A0A1R3Y5I4_MYCBO	Secreted esx-1 substrate protein b, espb. conserved alanine and glycine rich protein OS=Mycobacterium bovis (strain ATCC BAA-935 / AF2122/97) GN=espb PE=4 SV=1	0.01004	0.66357	Rv3881c	EspB		ESX-1 secretion-associated protein
	160	tr|A0A0K2HT82|A0A0K2HT82_MYCBI	UPF0678 fatty acid-binding protein-like protein RN06_1001 OS=Mycobacterium bovis BCG GN=RN06_1001 PE=3 SV=1	0.01018	2.06497	Rv0813c	NA		Unknown function
	161	tr|A0A0K2HV03|A0A0K2HV03_MYCBI	S-adenosylmethionine synthase OS=Mycobacterium bovis BCG GN=metK PE=3 SV=1	0.0103	0.670353	Rv1392	MetK		S-adenosylmethionine synthetase
	162	tr|A0A083WJS5|A0A083WJS5_MYCBI	DNA-directed RNA polymerase subunit beta' OS=Mycobacterium bovis GN=rpoC PE=3 SV=1	0.01039	0.475435	Rv0668	RpoC		DNA-directed RNA polymerase (beta' chain)
	163	tr|A0A1R3XVK0|A0A1R3XVK0_MYCBO	Uncharacterized protein OS=Mycobacterium bovis (strain ATCC BAA-935 / AF2122/97) GN=BQ2027_MB0128 PE=4 SV=1	0.01045	4.63037	Rv0123	NA		Protein of unknown function
	164	tr|A0A1A9T671|A0A1A9T671_MYCBI	Peptidyl-prolyl cis-trans isomerase OS=Mycobacterium bovis GN=B7S04_00060 PE=3 SV=1	0.01047	1.66514	Rv0009	PpiA		iron-regulated peptidyl-prolyl cis-trans isomerase participating in protein folding
	165	tr|A0A0K2HT32|A0A0K2HT32_MYCBI	Alcohol dehydrogenase B OS=Mycobacterium bovis BCG GN=RN06_0941 PE=3 SV=1	0.01055	0.451449	Rv0761c	AdhB		alcohol dehydrogenase B; [catalytic activity: an alcohol + NAD+ = an aldehyde or ketone + NADH]
	166	tr|A0A1R3Y4Z4|A0A1R3Y4Z4_MYCBO	Probable cutinase [second part] cut5b OS=Mycobacterium bovis (strain ATCC BAA-935 / AF2122/97) GN=cut5 PE=4 SV=1	0.0106	4.2368	Rv3724B	Cut5b		Probable cutinase [second part], hydrolysis of cutin (possibly lipids in the case of mycobacteria)
	167	tr|A0A1A9E5I3|A0A1A9E5I3_MYCBI	2,3,4,5-tetrahydropyridine-2,6-dicarboxylate N-succinyltransferase OS=Mycobacterium bovis GN=dapD PE=3 SV=1	0.01076	1.52738	Rv1201c	DapD		2,3,4,5-tetrahydropyridine-2,6-dicarboxylate N-succinyltransferase involved in lysine biosynthesis
	168	tr|A0A0K2I1F6|A0A0K2I1F6_MYCBI	DNA-directed RNA polymerase subunit alpha OS=Mycobacterium bovis BCG GN=rpoA PE=3 SV=1	0.01087	0.647689	Rv3457c	RpoA		Probable DNA-directed RNA polymerase (alpha chain)
	169	tr|A0A0K2I0B5|A0A0K2I0B5_MYCBI	Diacylglycerol O-acyltransferase OS=Mycobacterium bovis BCG GN=RN06_3786 PE=3 SV=1	0.01087	0.478316	Rv3130c	Tgs1		diacyglycerol O-acyltransferase, in the DosR regulon
	170	tr|A0A1R3Y3J1|A0A1R3Y3J1_MYCBO	Conserved protein OS=Mycobacterium bovis (strain ATCC BAA-935 / AF2122/97) GN=BQ2027_MB3265C PE=4 SV=1	0.01097	2.249	Rv3237c	NA		Function unknown but with conserved domains
	171	tr|A0A083WCT3|A0A083WCT3_MYCBI	Signal transduction histidine-protein kinase/phosphatase MprB OS=Mycobacterium bovis GN=B7S04_05385 PE=4 SV=1	0.01102	0.374708	Rv0982	MprB		two component histidine-protein kinase/phosphatase
	172	tr|A0A1R3XUM5|A0A1R3XUM5_MYCBO	POSSIBLE CONSERVED TRANSMEMBRANE TRANSPORT PROTEIN MMPL3 OS=Mycobacterium bovis (strain ATCC BAA-935 / AF2122/97) GN=mmpL3 PE=4 SV=1	0.01114	0.475279	Rv0206c	MmpL3		transmembrane transport protein; trehalose monomycolate transporter
	173	tr|A0A1R3Y4W6|A0A1R3Y4W6_MYCBO	PROBABLE ANION TRANSPORTER ATPASE OS=Mycobacterium bovis (strain ATCC BAA-935 / AF2122/97) GN=BQ2027_MB3705 PE=4 SV=1	0.01122	0.588256	Rv3680	NA		anion transporter ATPase
	174	tr|B2ZSG6|B2ZSG6_MYCBI	Cell surface protein OS=Mycobacterium bovis GN=mpb70 PE=4 SV=1	0.01128	4.60865	Rv2875	NA		major secreted immunogenic protein
	175	tr|A0A1R3Y188|A0A1R3Y188_MYCBO	PROBABLE FOLYLPOLYGLUTAMATE SYNTHASE PROTEIN FOLC (FOLYLPOLY-GAMMA-GLUTAMATE SYNTHETASE) (FPGS) OS=Mycobacterium bovis (strain ATCC BAA-935 / AF2122/97) GN=folC PE=4 SV=1	0.01165	1.42148	Rv2447c	FolC		folylpolyglutamate synthase
	176	tr|A0A0K2HYZ1|A0A0K2HYZ1_MYCBI	Cadmium inducible protein CadI OS=Mycobacterium bovis BCG GN=RN06_3224 PE=4 SV=1	0.01206	0.0528979	Rv2641	CadI		cadmium inducible protein
	177	tr|A0A0K2HU35|A0A0K2HU35_MYCBI	Uncharacterized protein OS=Mycobacterium bovis BCG GN=RN06_1390 PE=4 SV=1	0.01219	1.53519	Rv1109c	NA		Function unknown
	178	tr|A0A1R3Y5I6|A0A1R3Y5I6_MYCBO	Esx-1 transcriptional regulatory protein espr OS=Mycobacterium bovis (strain ATCC BAA-935 / AF2122/97) GN=espr PE=4 SV=1	0.01231	1.53208	Rv3849	EspR		ESX-1 transcriptional regulator
	179	tr|A0A1R3Y2Y6|A0A1R3Y2Y6_MYCBO	PROBABLE TRANSCRIPTIONAL REGULATORY PROTEIN OS=Mycobacterium bovis (strain ATCC BAA-935 / AF2122/97) GN=BQ2027_MB3013 PE=4 SV=1	0.0124	0.516636	Rv2989	NA		transcriptional regulator
	180	tr|A0A0K2HVG7|A0A0K2HVG7_MYCBI	Malate dehydrogenase OS=Mycobacterium bovis BCG GN=mdh PE=3 SV=1	0.01249	3.19198	Rv1240	Mdh		malate dehydrogenase
	181	tr|A0A1R3Y3Q7|A0A1R3Y3Q7_MYCBO	PROBABLE PIPERIDEINE-6-CARBOXILIC ACID DEHYDROGENASE PCD (PIPERIDEINE-6-CARBOXYLATE DEHYDROGENASE) OS=Mycobacterium bovis (strain ATCC BAA-935 / AF2122/97) GN=pcd PE=3 SV=1	0.0125	0.719505	Rv3293	Pcd		piperideine-6-carboxylic acid dehydrogenase
	182	tr|A0A1R3Y2H1|A0A1R3Y2H1_MYCBO	Epoxide hydrolase OS=Mycobacterium bovis (strain ATCC BAA-935 / AF2122/97) GN=ephg PE=4 SV=1	0.01346	0.290796	Rv2740	EphG		epoxide hydrolase
	183	tr|A0A0H3M4M1|A0A0H3M4M1_MYCBP	Probable acyl-CoA dehydrogenase fadE10 OS=Mycobacterium bovis (strain BCG / Pasteur 1173P2) GN=fadE10 PE=3 SV=1	0.01353	0.540061	Rv0873	FadE10		acyl-CoA dehydrogenase
	184	tr|A0A1R3XVZ9|A0A1R3XVZ9_MYCBO	Probable membrane-anchored mycosin mycp3 (Serine protease) (Subtilisin-like protease) (Subtilase-like) (Mycosin-3) OS=Mycobacterium bovis (strain ATCC BAA-935 / AF2122/97) GN=mycp3 PE=4 SV=1	0.01353	2.45628	Rv0291	MycP3		membrane-anchored mycosin MycP
	185	tr|A0A1A9T892|A0A1A9T892_MYCBI	ABC transporter ATP-binding protein OS=Mycobacterium bovis GN=Mb1595_p0733 PE=4 SV=1	0.0136	1.68119	Rv0655	Mkl		ABC transporter ATP-binding protein
	186	tr|A0A0K2HZ45|A0A0K2HZ45_MYCBI	Alanine-rich protein OS=Mycobacterium bovis BCG GN=RN06_3320 PE=4 SV=1	0.01408	0.652604	Rv2744c	NA		35kd_ag hypothetical protein
	187	tr|A0A1R3XXW9|A0A1R3XXW9_MYCBO	Possible lipoprotein lprc OS=Mycobacterium bovis (strain ATCC BAA-935 / AF2122/97) GN=lprC PE=4 SV=1	0.01436	0.354147	Rv1275	LprC		Possible lipoprotein
	188	tr|A0A0Y1C9A4|A0A0Y1C9A4_MYCBI	Pantothenate kinase OS=Mycobacterium bovis BCG GN=coaA PE=3 SV=1	0.01437	1.44221	Rv1092c	CoaA		Probable pantothenate kinase; Coenzyme A (CoA) biosynthesis
	189	tr|A0A0K2HSV5|A0A0K2HSV5_MYCBI	30S ribosomal protein S5 OS=Mycobacterium bovis BCG GN=rpsE PE=3 SV=1	0.01441	0.731372	Rv0721	NA		30S ribosomal protein S5
	190	tr|A0A109SAZ4|A0A109SAZ4_MYCBI	ATP-dependent zinc metalloprotease FtsH OS=Mycobacterium bovis BCG GN=ftsH PE=3 SV=1	0.01453	0.16691	Rv3610c	FtsH		might act as an ATP-dependent zinc metallopeptidase, with ATPase and proteolytic activities
	191	tr|A0A1R3XZ72|A0A1R3XZ72_MYCBO	POSSIBLE FATTY-ACID-COA LIGASE FADD1 (FATTY-ACID-COA SYNTHETASE) (FATTY-ACID-COA SYNTHASE) OS=Mycobacterium bovis (strain ATCC BAA-935 / AF2122/97) GN=fadD1 PE=4 SV=1	0.01457	2.60607	Rv1750c	FadD1		fatty-acid--CoA ligase possibly involved in lipid degradation
	192	tr|A0A1A9E8K4|A0A1A9E8K4_MYCBI	Pyruvate dehydrogenase E1 component OS=Mycobacterium bovis GN=B7S04_12030 PE=4 SV=1	0.01462	1.42509	Rv2241	AceE		pyruvate dehydrogenase E1 component
	193	tr|A0A1A9E6Q8|A0A1A9E6Q8_MYCBI	Phosphoribosyl-AMP cyclohydrolase OS=Mycobacterium bovis GN=hisI PE=3 SV=1	0.01465	1.29777
	194	tr|A0A0K2I2V7|A0A0K2I2V7_MYCBI	ESX-2 secretion-associated protein EspG2 OS=Mycobacterium bovis BCG GN=RN06_4737 PE=4 SV=1	0.01473	3.97456	Rv3889c	EspG2		ESX-2 secretion-associated protein
	195	tr|A0A1R3Y371|A0A1R3Y371_MYCBO	Conserved protein OS=Mycobacterium bovis (strain ATCC BAA-935 / AF2122/97) GN=BQ2027_MB3155 PE=4 SV=1	0.01479	0.388665	Rv3131	NA		NAD(P)H nitroreductase, in the DosR regulon
	196	tr|A0A243QPF6|A0A243QPF6_MYCBI	Uncharacterized protein OS=Mycobacterium bovis GN=B7S04_11705 PE=4 SV=1	0.01483	1.41143	Rv2184c	NA		ArsA family ATPase (membrane protein)
	197	tr|A0A1R3XZJ8|A0A1R3XZJ8_MYCBO	PROBABLE SHORT-CHAIN TYPE DEHYDROGENASE OS=Mycobacterium bovis (strain ATCC BAA-935 / AF2122/97) GN=BQ2027_MB1896C PE=3 SV=1	0.01491	0.60089	Rv1865c	NA		short-chain type dehydrogenase
	198	tr|A0A1R3Y6K4|A0A1R3Y6K4_MYCBO	Conserved protein OS=Mycobacterium bovis (strain ATCC BAA-935 / AF2122/97) GN=BQ2027_MB3746 PE=4 SV=1	0.01505	2.03866	Rv3719	NA		FAD-binding oxidoreductase
	199	tr|A0A1R3XX69|A0A1R3XX69_MYCBO	Uncharacterized protein OS=Mycobacterium bovis (strain ATCC BAA-935 / AF2122/97) GN=BQ2027_MB0947C PE=4 SV=1	0.01525	2.42333	Rv0923c	NA		Function unknown
	200	tr|A0A1A9ED10|A0A1A9ED10_MYCBI	Acetaldehyde dehydrogenase OS=Mycobacterium bovis GN=B7S04_18975 PE=3 SV=1	0.01528	0.595738	Rv3535c	HsaG		acetaldehyde dehydrogenase; [catalytic activity: acetaldehyde + CoA + NAD(+) = acetyl-CoA + NADH]; thought to be involved in lipid degradation
	201	tr|A0A1R3Y5C0|A0A1R3Y5C0_MYCBO	Conserved protein OS=Mycobacterium bovis (strain ATCC BAA-935 / AF2122/97) GN=BQ2027_MB3708 PE=4 SV=1	0.01556	1.45148	Rv3683	NA		metallophosphoesterase
	202	tr|A0A0K2I2T4|A0A0K2I2T4_MYCBI	Thioredoxin OS=Mycobacterium bovis BCG GN=RN06_4771 PE=3 SV=1	0.01563	1.5337	Rv3914	TrxC		thioredoxin; protein disulfide oxidoreductase activity
	203	tr|A0A0K2HYL3|A0A0K2HYL3_MYCBI	NTE family protein OS=Mycobacterium bovis BCG GN=RN06_3132 PE=4 SV=1	0.01607	1.88044	Rv2565	NA		NTE family protein
	204	tr|A0A1R3Y0P6|A0A1R3Y0P6_MYCBO	Conserved protein OS=Mycobacterium bovis (strain ATCC BAA-935 / AF2122/97) GN=BQ2027_MB2281C PE=4 SV=1	0.01613	3.14538	Rv2257c	NA		Unknown function but harboring conserved domain indicating activity of class A beta-lactamase-related serine hydrolase
	205	tr|A0A0K2HTH4|A0A0K2HTH4_MYCBI	UPF0336 protein RN06_0788 OS=Mycobacterium bovis BCG GN=RN06_0788 PE=3 SV=1	0.01623	2.03275	Rv0635	HadA		(3R)-hydroxyacyl-ACP dehydratase subunit
	206	tr|A0A1R3Y5F3|A0A1R3Y5F3_MYCBO	Conserved protein OS=Mycobacterium bovis (strain ATCC BAA-935 / AF2122/97) GN=BQ2027_MB3880 PE=4 SV=1	0.01628	1.9218	Rv3850	NA		Function unknown
	207	tr|A0A0K2HVC1|A0A0K2HVC1_MYCBI	Enoyl-[acyl-carrier-protein] reductase [NADH] OS=Mycobacterium bovis BCG GN=RN06_1841 PE=3 SV=1	0.01632	2.78895	Rv1484	InhA		NADH-dependent enoyl-[ACP] reductase
	208	tr|A0A0K2HTD4|A0A0K2HTD4_MYCBI	Uncharacterized protein OS=Mycobacterium bovis BCG GN=RN06_0744 PE=4 SV=1	0.01642	4.99538	Rv0603	NA		function unknown
	209	tr|A0A0H3MFX9|A0A0H3MFX9_MYCBP	Uncharacterized protein OS=Mycobacterium bovis (strain BCG / Pasteur 1173P2) GN=BCG_2618 PE=4 SV=1	0.01679	1.3338	Rv2595	VapB40		antitoxin
	210	tr|A0A0K2HW32|A0A0K2HW32_MYCBI	Pseudouridine synthase OS=Mycobacterium bovis BCG GN=RN06_2110 PE=3 SV=1	0.01709	1.33643	Rv1711	NA		RNA pseudouridine synthase
	211	tr|A0A0H3MCS9|A0A0H3MCS9_MYCBP	Coenzyme A biosynthesis bifunctional protein CoaBC OS=Mycobacterium bovis (strain BCG / Pasteur 1173P2) GN=dfp PE=3 SV=1	0.01717	0.447228	Rv1391	Dfp		DNA/pantothenate metabolism flavoprotein; bifunctional phosphopantothenoylcysteine decarboxylase/phosphopantothenate--cysteine ligase involved in CoA biosynthesis
	212	tr|A0A083VWZ3|A0A083VWZ3_MYCBI	1-deoxy-D-xylulose 5-phosphate reductoisomerase OS=Mycobacterium bovis GN=dxr PE=3 SV=1	0.01717	2.59182	Rv2870c	dxr		1-deoxy-D-xylulose 5-phosphate reductoisomerase
	213	tr|A0A0K2HWV7|A0A0K2HWV7_MYCBI	Uncharacterized protein OS=Mycobacterium bovis BCG GN=RN06_2451 PE=4 SV=1	0.01718	2.37397	Rv2000	NA		function unknown
	214	tr|A0A0K2HUW0|A0A0K2HUW0_MYCBI	GMC-type oxidoreductase OS=Mycobacterium bovis BCG GN=RN06_1593 PE=3 SV=1	0.01728	2.2003	Rv1279	NA		GMC-type oxidoreductase
	215	tr|A0A1R3XWZ3|A0A1R3XWZ3_MYCBO	(3r)-hydroxyacyl-acp dehydratase subunit hadb OS=Mycobacterium bovis (strain ATCC BAA-935 / AF2122/97) GN=hadB PE=4 SV=1	0.01731	3.07164	Rv0636	HadB		(3R)-hydroxyacyl-ACP dehydratase subunit
	216	tr|A0A1R3XWJ1|A0A1R3XWJ1_MYCBO	PROBABLE ACYL-[ACYL-CARRIER PROTEIN] DESATURASE DESA1 (ACYL-[ACP] DESATURASE) (STEAROYL-ACP DESATURASE) (PROTEIN DES) OS=Mycobacterium bovis (strain ATCC BAA-935 / AF2122/97) GN=desA1 PE=4 SV=1	0.01734	0.459251	Rv0824c	DesA 1		acyl-ACP desaturase, catalyzing the conversion of saturated fatty acids to unsaturated fatty acids
	217	tr|A0A1R3XWP0|A0A1R3XWP0_MYCBO	Probable n-succinyldiaminopimelate aminotransferase dapc (Dap-at) OS=Mycobacterium bovis (strain ATCC BAA-935 / AF2122/97) GN=dapc PE=4 SV=1	0.01741	6.35814	Rv0858c	DapC		N-succinyldiaminopimelate aminotransferase involved in lysine biosynthesis (succinylase pathway)
	218	tr|A0A1A9E6V9|A0A1A9E6V9_MYCBI	Phenylalanine--tRNA ligase alpha subunit OS=Mycobacterium bovis GN=pheS PE=3 SV=1	0.01798	4.24401	Rv1649	PheS		phenylalanine--tRNA ligase subunit alpha
	219	tr|A0A1R3XUT7|A0A1R3XUT7_MYCBO	Possible transcriptional regulatory protein OS=Mycobacterium bovis (strain ATCC BAA-935 / AF2122/97) GN=BQ2027_MB0266C PE=4 SV=1	0.01802	2.99289	Rv0260c	NA		transcriptional regulator; uroporphyrinogen-III synthase involved in heme synthesis?
	220	tr|A0A1A9EAU3|A0A1A9EAU3_MYCBI	Uncharacterized protein OS=Mycobacterium bovis GN=B7S04_15715 PE=4 SV=1	0.01818	0.367281	Rv2926c	NA		unknown function
	221	tr|A0A1R3XV06|A0A1R3XV06_MYCBO	Probable serine protease pepa (Serine proteinase) (Mtb32a) OS=Mycobacterium bovis (strain ATCC BAA-935 / AF2122/97) GN=pepA PE=4 SV=1	0.0183	6.06309	Rv0125	PepA		serine protease
	222	tr|A0A0K2HWI6|A0A0K2HWI6_MYCBI	Glycine dehydrogenase (decarboxylating) OS=Mycobacterium bovis BCG GN=gcvP PE=3 SV=1	0.01869	0.318765	Rv1832	GcvB		glycine dehydrogenase involved in glycine degradation
	223	tr|G7QZC3|G7QZC3_MYCBI	3-oxoacyl-acyl-carrier-protein synthase II OS=Mycobacterium bovis BCG str. Mexico GN=kasB PE=3 SV=1	0.01871	1.56145	Rv2246	KasB		3-oxoacyl-ACP synthase 2
	224	tr|A0A1R3Y6Y8|A0A1R3Y6Y8_MYCBO	Thioredoxin reductase OS=Mycobacterium bovis (strain ATCC BAA-935 / AF2122/97) GN=trxB2 PE=3 SV=1	0.01919	2.09281	Rv3913	TrxB2		thioredoxin reductase; NADPH dependent reduction; defense against oxidative stress
	225	tr|A0A1R3XZC8|A0A1R3XZC8_MYCBO	Esx conserved component eccb5. esx-5 type vii secretion system protein. probable membrane protein OS=Mycobacterium bovis (strain ATCC BAA-935 / AF2122/97) GN=eccb5 PE=4 SV=1	0.01926	2.05997	Rv1782	EccB5		ESX-5 type VII secretion system protein
	226	tr|A0A0H3MDX6|A0A0H3MDX6_MYCBP	Probable conserved membrane protein OS=Mycobacterium bovis (strain BCG / Pasteur 1173P2) GN=BCG_1816 PE=4 SV=1	0.01939	2.32938	Rv1783	EccC5		ESX-5 type VII secretion system protein
	227	tr|A0A0K2HU45|A0A0K2HU45_MYCBI	Uncharacterized protein OS=Mycobacterium bovis BCG GN=RN06_1401 PE=4 SV=1	0.0194	1.32475	Rv1170
	228	tr|A0A0H3MAC0|A0A0H3MAC0_MYCBP	Transketolase OS=Mycobacterium bovis (strain BCG / Pasteur 1173P2) GN=tkt PE=3 SV=1	0.01942	0.696818	Rv1449c	Tkt		transketolase involved in pentose phosphate pathway
	229	tr|A0A1R3XXY6|A0A1R3XXY6_MYCBO	Conserved protein OS=Mycobacterium bovis (strain ATCC BAA-935 / AF2122/97) GN=BQ2027_MB1333 PE=3 SV=1	0.01963	1.73308	Rv1301	NA		threonylcarbamoyl-AMP synthase; involed in tRNA modification?
	230	tr|A0A1A9T678|A0A1A9T678_MYCBI	Serine/threonine protein kinase OS=Mycobacterium bovis GN=B7S04_00090 PE=4 SV=1	0.01964	0.621267	Rv0015c	PknA		serine/threonine-protein kinase
	231	tr|A0A1R3Y5B0|A0A1R3Y5B0_MYCBO	PROBABLE PROPIONYL-COA CARBOXYLASE BETA CHAIN 4 ACCD4 (PCCASE) (PROPANOYL-COA:CARBON DIOXIDE LIGASE) OS=Mycobacterium bovis (strain ATCC BAA-935 / AF2122/97) GN=accD4 PE=4 SV=1	0.02018	1.72294	Rv3799c	AccD4		propionyl-CoA carboxylase subunit beta (catalyzing first step of methylmalonyl CoA pathway?)
	232	tr|A0A1A9EAZ6|A0A1A9EAZ6_MYCBI	Polyketide synthase OS=Mycobacterium bovis GN=B7S04_15820 PE=4 SV=1	0.02029	2.47238	Rv2946c	Pks1		polyketide synthase
	233	tr|A0A1R3Y1B2|A0A1R3Y1B2_MYCBO	PROBABLE AMINOPEPTIDASE N PEPN (LYSYL AMINOPEPTIDASE) (LYS-AP) (ALANINE AMINOPEPTIDASE) OS=Mycobacterium bovis (strain ATCC BAA-935 / AF2122/97) GN=pepN PE=4 SV=1	0.02036	0.454726	Rv2467	PepN		aminopeptidase
	234	tr|A0A1R3XYZ9|A0A1R3XYZ9_MYCBO	Uncharacterized protein OS=Mycobacterium bovis (strain ATCC BAA-935 / AF2122/97) GN=BQ2027_MB1717 PE=4 SV=1	0.0204	1.39725	Rv1691	NA		function unknown
	235	tr|A0A1A9EAZ5|A0A1A9EAZ5_MYCBI	Long-chain-fatty-acid--AMP ligase FadD28 OS=Mycobacterium bovis GN=B7S04_15790 PE=4 SV=1	0.02054	0.660768	Rv2941	FadD28		Fatty-acid-AMP ligase
	236	tr|A0A1R3XWH3|A0A1R3XWH3_MYCBO	Possible mycolic acid synthase umaa OS=Mycobacterium bovis (strain ATCC BAA-935 / AF2122/97) GN=umaA1 PE=4 SV=1	0.02057	1.2039
	237	tr|A0A109S7J6|A0A109S7J6_MYCBI	N-acetyl-gamma-glutamyl-phosphate reductase OS=Mycobacterium bovis BCG GN=argC PE=3 SV=1	0.02071	0.657201	Rv1652	ArgC		N-acetyl-gamma-glutamyl-phoshate reductase involved in arginine biosynthesis
	238	tr|A0A243R270|A0A243R270_MYCBI	Trehalose-phosphatase OS=Mycobacterium bovis GN=B7S04_10750 PE=4 SV=1	0.02073	0.381405	Rv2006	OtsB1		trehalose-6-phosphate phosphatase involved in trehalose biosynthesis; [catalytic activity: trehalose 6-phosphate + H(2)O = trehalose + orthophosphate]; in the DosR regulon
	239	tr|A0A1A9E8H9|A0A1A9E8H9_MYCBI	Ribosomal RNA small subunit methyltransferase H OS=Mycobacterium bovis GN=rsmH PE=3 SV=1	0.02113	0.698399	Rv2165c	NA		rRNA small subunit methyltransferase H
	240	tr|A0A1A9EBW2|A0A1A9EBW2_MYCBI	Carbonic anhydrase OS=Mycobacterium bovis GN=Mb1595_p3652 PE=4 SV=1	0.02165	0.455248	Rv3273	NA		transmembrane carbonic anhydrase
	241	tr|A0A1R3Y524|A0A1R3Y524_MYCBO	POSSIBLE COBYRIC ACID SYNTHASE COBQ2 OS=Mycobacterium bovis (strain ATCC BAA-935 / AF2122/97) GN=cobQ2 PE=4 SV=1	0.02179	3.31271	Rv3713	CobQ2		Possible cobyric acid synthase involved in cobalamin synthesis
	242	tr|A0A0K2HWH2|A0A0K2HWH2_MYCBI	Anthranilate synthase component 1 OS=Mycobacterium bovis BCG GN=trpE PE=3 SV=1	0.02207	1.46588	Rv1609	TrpE		anthranilate synthase component I involved in tryptophan synthesis
	243	tr|A0A0K2HZE4|A0A0K2HZE4_MYCBI	Ribosome-binding factor A OS=Mycobacterium bovis BCG GN=rbfA PE=3 SV=1	0.0221	0.575368	Rv2838c	RbfA		ribosome-binding factor
	244	tr|A0A1A9E4G1|A0A1A9E4G1_MYCBI	Enoyl-CoA hydratase OS=Mycobacterium bovis GN=B7S04_04940 PE=3 SV=1	0.02213	2.44112	Rv0905	EchA6		enoyl-CoA hydratase
	245	tr|A0A1R3Y2G6|A0A1R3Y2G6_MYCBO	Protein translocase subunit SecD OS=Mycobacterium bovis (strain ATCC BAA-935 / AF2122/97) GN=secD PE=3 SV=1	0.0223	0.371355	Rv2587c	SecD		protein translocase subunit
	246	tr|A0A1A9T8N0|A0A1A9T8N0_MYCBI	Phosphoribosylaminoimidazole-succinocarboxamide synthase OS=Mycobacterium bovis GN=purC PE=3 SV=1	0.02235	1.37972	Rv0780	PurC		phosphoribosylaminoimidazole-succinocarboxamide synthase involved in purine biosynthesis
	247	tr|A0A1R3Y3L4|A0A1R3Y3L4_MYCBO	D-alpha-d-mannose-1-phosphate guanylyltransferase manb (D-alpha-d-heptose-1-phosphate guanylyltransferase) OS=Mycobacterium bovis (strain ATCC BAA-935 / AF2122/97) GN=manC PE=4 SV=1	0.0225	1.44382	Rv3264c	ManB		D-alpha-D-mannose-1-phosphate guanylyltransferase involved in GDP-mannose biosynthesis (cell wall and cell process)
	248	tr|A0A1R3XXS8|A0A1R3XXS8_MYCBO	PROBABLE EPOXIDE HYDROLASE EPHC (EPOXIDE HYDRATASE) OS=Mycobacterium bovis (strain ATCC BAA-935 / AF2122/97) GN=ephC PE=4 SV=1	0.0228	2.88144	Rv1124	EphC		epoxide hydrolase,		involved in detoxification reactions following oxidative damage to lipids
	249	tr|A0A1R3XWN7|A0A1R3XWN7_MYCBO	Probable molybdopterin biosynthesis mog protein OS=Mycobacterium bovis (strain ATCC BAA-935 / AF2122/97) GN=mog PE=4 SV=1	0.02321	1.57281	Rv0865	Mog		molybdopterin biosynthesis protein
	250	tr|A0A083VXX1|A0A083VXX1_MYCBI	Phthiocerol/phthiodiolone dimycocerosyl transferase OS=Mycobacterium bovis GN=B7S04_15780 PE=4 SV=1	0.02336	3.06097	Rv2939	PapA5		phthiocerol/phthiodiolone dimycocerosyl transferase
	251	tr|A0A1R3XXL2|A0A1R3XXL2_MYCBO	PROBABLE PYRROLINE-5-CARBOXYLATE DEHYDROGENASE ROCA OS=Mycobacterium bovis (strain ATCC BAA-935 / AF2122/97) GN=rocA PE=4 SV=1	0.0238	2.71468	Rv1187	RocA		pyrroline-5-carboxylate dehydrogenase involved in proline catabolic process
	252	tr|A0A1R3XZ55|A0A1R3XZ55_MYCBO	Probable nicotinate-nucleotide pyrophosphatase nadC OS=Mycobacterium bovis (strain ATCC BAA-935 / AF2122/97) GN=nadC PE=3 SV=1	0.02403	0.457008	Rv1596	NadC		nicotinate-nucleotide pyrophosphatase involved in NAD biosynthesis
	253	tr|A0A0K2HXL2|A0A0K2HXL2_MYCBI	Peroxiredoxin OS=Mycobacterium bovis BCG GN=RN06_2749 PE=4 SV=1	0.02419	1.89438	Rv2238c	AhpE		peroxiredoxin; antioxidant role
	254	tr|A0A0K2HVU4|A0A0K2HVU4_MYCBI	Uncharacterized protein OS=Mycobacterium bovis BCG GN=RN06_1683 PE=4 SV=1	0.02425	10.7022	Rv1352	NA		function unknown
	255	tr|A0A1A9E651|A0A1A9E651_MYCBI	Putative sporulation transcription regulator WhiA OS=Mycobacterium bovis GN=whiA PE=3 SV=1	0.02428	2.46657	Rv1423	WhiA		transcriptional regulator
	256	tr|A0A0H3MBD6|A0A0H3MBD6_MYCBP	Probable citrate synthase II citA OS=Mycobacterium bovis (strain BCG / Pasteur 1173P2) GN=citA PE=3 SV=1	0.0243	1.45746	Rv0889c	CitA		Probable citrate synthase II
	257	tr|A0A0K2HY21|A0A0K2HY21_MYCBI	Cysteine synthase OS=Mycobacterium bovis BCG GN=RN06_2865 PE=3 SV=1	0.02488	0.493486	Rv2334	CysK1		O-acetylserine sulfhydrylase involved in cysteine biosynthesis
	258	tr|A0A1R3Y1R5|A0A1R3Y1R5_MYCBO	PROBABLE GLUTAMINE SYNTHETASE GLNA3 (GLUTAMINE SYNTHASE) (GS-I) OS=Mycobacterium bovis (strain ATCC BAA-935 / AF2122/97) GN=glnA3 PE=3 SV=1	0.02507	0.450489	Rv1878	GlnA3		glutamine synthetase involved in glutamine synthesis
	259	tr|A0A109S9D2|A0A109S9D2_MYCBI	Rhamnosyl O-methyltransferase OS=Mycobacterium bovis BCG GN=RN06_3587 PE=4 SV=1	0.0253	2.59882	Rv2959c	NA		rhamnosyl O-methyltransferase
	260	tr|A0A1R3XVP1|A0A1R3XVP1_MYCBO	Possible anti-anti-sigma factor OS=Mycobacterium bovis (strain ATCC BAA-935 / AF2122/97) GN=BQ2027_MB0529C PE=4 SV=1	0.02556	0.289018	Rv0516c	NA		anti-anti-sigma factor
	261	tr|A0A0K2HU56|A0A0K2HU56_MYCBI	NTE family protein OS=Mycobacterium bovis BCG GN=RN06_1329 PE=4 SV=1	0.02564	2.67749	Rv1063c	NA		NTE family protein
	262	tr|A0A1R3Y2Y3|A0A1R3Y2Y3_MYCBO	PROBABLE SHORT-CHAIN TYPE DEHYDROGENASE/REDUCTASE OS=Mycobacterium bovis (strain ATCC BAA-935 / AF2122/97) GN=BQ2027_MB2788C PE=4 SV=1	0.02577	3.07613	Rv2766c	NA		SDR family NAD(P)-dependent oxidoreductase; 3-ketoacyl-ACP reductase?
	263	tr|A0A243QUP2|A0A243QUP2_MYCBI	Non-ribosomal peptide synthetase OS=Mycobacterium bovis GN=B7S04_00570 PE=4 SV=1	0.02583	1.80548	Rv0101	Nrp		peptide synthetase involved in lipid metabolism
	264	tr|A0A0H3MAJ0|A0A0H3MAJ0_MYCBP	Uncharacterized protein OS=Mycobacterium bovis (strain BCG / Pasteur 1173P2) GN=BCG_1610 PE=4 SV=1	0.02597	1.8155	Rv1558	NA		nitroreductase family deazaflavin-dependent oxidoreductase
	265	tr|A0A1R3XWH4|A0A1R3XWH4_MYCBO	Phosphoribosylformylglycinamidine cyclo-ligase OS=Mycobacterium bovis (strain ATCC BAA-935 / AF2122/97) GN=purM PE=3 SV=1	0.02614	1.4981	Rv0809	PurM		phosphoribosylformylglycinamidine cyclo-ligase involved in purine synthesis
	266	tr|A0A1R3XY17|A0A1R3XY17_MYCBO	Uncharacterized protein OS=Mycobacterium bovis (strain ATCC BAA-935 / AF2122/97) GN=BQ2027_MB1023A PE=4 SV=1	0.02616	0.179288	Rv0997a	NA		Function unknown
	267	tr|A0A1A9E8J9|A0A1A9E8J9_MYCBI	Epimerase OS=Mycobacterium bovis GN=B7S04_11875 PE=4 SV=1	0.02645	2.31139	Rv2216	NA		epimerase family protein; NAD(P)-dependent epimerase, an atypical short-chain dehydrogenase
	268	tr|A0A243R2X1|A0A243R2X1_MYCBI	Inosine 5-monophosphate dehydrogenase OS=Mycobacterium bovis GN=B7S04_09905 PE=4 SV=1	0.02646	0.426316	Rv1843c	GuaB1		inosine-5'-monophosphate dehydrogenase involved in GMP biosynthesis
	269	tr|A0A0K2HU53|A0A0K2HU53_MYCBI	Uncharacterized protein OS=Mycobacterium bovis BCG GN=RN06_1400 PE=4 SV=1	0.02655	1.32484	Rv1118c	NA		function unknown
	270	tr|A0A0H3M629|A0A0H3M629_MYCBP	Uncharacterized protein OS=Mycobacterium bovis (strain BCG / Pasteur 1173P2) GN=BCG_1522 PE=4 SV=1	0.02658	0.428484	Rv1461	SufB		Fe-S cluster assembly protein
	271	tr|A0A1R3Y0T7|A0A1R3Y0T7_MYCBO	Conserved protein OS=Mycobacterium bovis (strain ATCC BAA-935 / AF2122/97) GN=BQ2027_MB2341C PE=4 SV=1	0.02695	0.791092	Rv2314c	NA		TldD/PmbA family protein
	272	tr|A0A1A9T7M3|A0A1A9T7M3_MYCBI	Membrane protein OS=Mycobacterium bovis GN=Mb1595_p0514 PE=4 SV=1	0.02712	0.53499	Rv0461	NA		transmembrane protein
	273	tr|A0A1A9EAT7|A0A1A9EAT7_MYCBI	Lipoprotein LppX OS=Mycobacterium bovis GN=B7S04_15815 PE=4 SV=1	0.0274	1.33822	Rv2945c	LppX		lipoprotein
	274	tr|A0A1A9E8H6|A0A1A9E8H6_MYCBI	Uncharacterized protein OS=Mycobacterium bovis GN=B7S04_11480 PE=4 SV=1	0.02763	1.83579	Rv2140c	NA		YbhB/YbcL family Raf kinase inhibitor-like protein
	275	tr|A0A0H3M4Z3|A0A0H3M4Z3_MYCBP	Probable methylmalonyl-COA mutase large subunit mutB OS=Mycobacterium bovis (strain BCG / Pasteur 1173P2) GN=mutB PE=4 SV=1	0.02781	0.437186	Rv1493	MutB		Probable methylmalonyl-CoA mutase large subunit
	276	tr|A0A0H3M4Z3|A0A0H3M4Z3_MYCBP	Probable branched-chain keto acid dehydrogenase e1 component, alpha subunit bkda OS=Mycobacterium bovis (strain ATCC BAA-935 / AF2122/97) GN=bkda PE=4 SV=1	0.02809	0.55884	Rv2497c	BkdA		Probable branched-chain keto acid dehydrogenase E1 component, alpha subunit
	277	tr|A0A1R3Y335|A0A1R3Y335_MYCBO	Conserved protein OS=Mycobacterium bovis (strain ATCC BAA-935 / AF2122/97) GN=BQ2027_MB3126C PE=4 SV=1	0.02821	1.53734	Rv3099c	NA		maleylpyruvate isomerase family mycothiol-dependent enzyme
	278	tr|A0A0H3MBU2|A0A0H3MBU2_MYCBP	Cell division protein FtsZ OS=Mycobacterium bovis (strain BCG / Pasteur 1173P2) GN=ftsZ PE=3 SV=1	0.02827	0.575712	Rv2150c	FtsZ		cell division protein
	279	tr|A0A109S795|A0A109S795_MYCBI	Probable primosomal protein N' OS=Mycobacterium bovis BCG GN=priA PE=3 SV=1	0.02837	4.69184	Rv1402	PriA		primosomal protein involved in DNA replication
	280	tr|A0A1A9T6J8|A0A1A9T6J8_MYCBI	Acyl-CoA synthetase OS=Mycobacterium bovis GN=B7S04_00670 PE=4 SV=1	0.02858	2.39363	Rv0119	FadD7		fatty-acid--CoA ligase involved in lipid degradation
	281	tr|A0A0Y1C319|A0A0Y1C319_MYCBI	Tryptophan synthase alpha chain OS=Mycobacterium bovis BCG GN=trpA PE=3 SV=1	0.02887	1.08767
	282	tr|A0A0Y1CWM8|A0A0Y1CWM8_MYCBI	Ubiquinol-cytochrome C reductase cytochrome subunit C OS=Mycobacterium bovis BCG GN=RN06_2693 PE=4 SV=1	0.02914	0.0765148	Rv2194	QcrC		ubiquinol-cytochrome C reductase cytochrome subunit C, component of the highly energy efficient oxidase branch
	283	tr|A0A1R3XXZ9|A0A1R3XXZ9_MYCBO	PROBABLE SUCCINYL-DIAMINOPIMELATE DESUCCINYLASE DAPE OS=Mycobacterium bovis (strain ATCC BAA-935 / AF2122/97) GN=dapE PE=4 SV=1	0.02924	0.710723	Rv1202	DapE		succinyl-diaminopimelate desuccinylase involved in lysine synthesis
	284	tr|A0A1A9EAZ9|A0A1A9EAZ9_MYCBI	Uracil-DNA glycosylase OS=Mycobacterium bovis GN=ung PE=3 SV=1	0.02938	2.43868	Rv2976c	Ung		uracil-DNA glycosylase involved in base excision repair; defense against DNA damage
	285	tr|A0A1R3Y3H5|A0A1R3Y3H5_MYCBO	Putative SOS response-associated peptidase OS=Mycobacterium bovis (strain ATCC BAA-935 / AF2122/97) GN=BQ2027_MB3255C PE=3 SV=1	0.02969	2.83734	Rv3226c	NA		SOS response-associated peptidase
	286	tr|A0A0H3MB68|A0A0H3MB68_MYCBP	Inosine-5'-monophosphate dehydrogenase OS=Mycobacterium bovis (strain BCG / Pasteur 1173P2) GN=guaB2 PE=3 SV=1	0.02988	0.515383	Rv3411c	GuaB2		inosine-5'-monophosphate dehydrogenase involved in GMP biosynthesis
	287	tr|A0A1A9T7Q4|A0A1A9T7Q4_MYCBI	2,3-bisphosphoglycerate-dependent phosphoglycerate mutase OS=Mycobacterium bovis GN=gpmA PE=3 SV=1	0.03	2.05366	Rv0489	Gpm1		2,3-bisphosphoglycerate-dependent phosphoglycerate mutase involved in glycolysis
	288	tr|A0A0H3M947|A0A0H3M947_MYCBP	Glutamine--fructose-6-phosphate aminotransferase [isomerizing] OS=Mycobacterium bovis (strain BCG / Pasteur 1173P2) GN=glmS PE=3 SV=1	0.0302	0.766267	Rv3436c	GlmS		glucosamine--fructose-6-phosphate aminotransferase
	289	tr|I3NI75|I3NI75_MYCBI	Acetyltransferase OS=Mycobacterium bovis GN=MBE50b PE=4 SV=1	0.03039	1.49372	Rv0730	NA		GCN5-like N-acetyltransferase; possible ATP and DNA binding ability?
	290	tr|A0A1R3XV63|A0A1R3XV63_MYCBO	Formate-dependent phosphoribosylglycinamide formyltransferase OS=Mycobacterium bovis (strain ATCC BAA-935 / AF2122/97) GN=purT PE=3 SV=1	0.03061	2.13439	Rv0389	PurT		phosphoribosylglycinamide formyltransferase involved in purine biosynthesis
	291	tr|A0A1R3Y1N0|A0A1R3Y1N0_MYCBO	PROBABLE FATTY-ACID-CoA LIGASE FADD9 (FATTY-ACID-COA SYNTHETASE) (FATTY-ACID-COA SYNTHASE) OS=Mycobacterium bovis (strain ATCC BAA-935 / AF2122/97) GN=fadD9 PE=4 SV=1	0.03077	0.224554	Rv2590	FadD9		fatty-acid--CoA ligase involved in lipid degradation
	292	tr|A0A1R3Y2W7|A0A1R3Y2W7_MYCBO	PROBABLE LIPASE/ESTERASE LIPN OS=Mycobacterium bovis (strain ATCC BAA-935 / AF2122/97) GN=lipN PE=4 SV=1	0.03096	1.64532	Rv2970c	LipN		lipase/esterase; alpha/beta hydrolase
	293	tr|A0A0H3M7G6|A0A0H3M7G6_MYCBP	Uncharacterized protein OS=Mycobacterium bovis (strain BCG / Pasteur 1173P2) GN=BCG_2022c PE=3 SV=1	0.03102	0.540162	Rv2005c	NA		universal stress protein; in the DosR regulon
	294	tr|A0A1R3Y0C0|A0A1R3Y0C0_MYCBO	Probable oxidoreductase OS=Mycobacterium bovis (strain ATCC BAA-935 / AF2122/97) GN=BQ2027_MB2153C PE=3 SV=1	0.03105	3.09151	Rv2129c	NA		oxidoreductase; SDR family NAD(P)-dependent oxidoreductase which is a short-chain dehydrogenase (SDR) family protein
	295	tr|A0A1R3Y020|A0A1R3Y020_MYCBO	Universal stress protein family protein OS=Mycobacterium bovis (strain ATCC BAA-935 / AF2122/97) GN=BQ2027_MB2053C PE=3 SV=1	0.03111	0.37205	Rv2028c	NA		in the DosR regulon; universal stress protein
	296	tr|A0A1R3Y431|A0A1R3Y431_MYCBO	Cholesterol oxidase chod (Cholesterol-o2 oxidoreductase) OS=Mycobacterium bovis (strain ATCC BAA-935 / AF2122/97) GN=choD PE=4 SV=1	0.03116	1.37453	Rv3409c	ChoD		cholesterol oxidase involved in cholesterol metabolism
	297	tr|A0A0H4G119|A0A0H4G119_MYCBI	Uncharacterized protein OS=Mycobacterium bovis BCG GN=RN06_3981 PE=4 SV=1	0.03133	0.823974
	298	tr|A0A1A9E9X0|A0A1A9E9X0_MYCBI	Haloalkane dehalogenase OS=Mycobacterium bovis GN=dhaA PE=3 SV=1	0.03149	1.97362	Rv2579	DhaA		haloalkane dehalogenase; alpha/beta hydrolase
	299	tr|A0A243QTA2|A0A243QTA2_MYCBI	Transporter MmpL4 OS=Mycobacterium bovis GN=B7S04_02410 PE=4 SV=1	0.03153	0.336621	Rv0450c	MmpL4		transmembrane transport protein
	300	tr|A0A1R3XXJ4|A0A1R3XXJ4_MYCBO	POSSIBLE GTP-BINDING TRANSLATION ELONGATION FACTOR TYPA (TYROSINE PHOSPHORYLATED PROTEIN A) (GTP-BINDING PROTEIN) OS=Mycobacterium bovis (strain ATCC BAA-935 / AF2122/97) GN=typA PE=4 SV=1	0.03157	4.60268	Rv1165	TypA		GTP-binding translation elongation factor
	301	tr|A0A0K2I2N3|A0A0K2I2N3_MYCBI	4-hydroxy-4-methyl-2-oxoglutarate aldolase OS=Mycobacterium bovis BCG GN=RN06_4701 PE=3 SV=1	0.03171	0.494925	Rv3853	RraA		RNase E regulator, modulating RNA abundance by binding to RNase E and regulating its endonucleolytic activty; 4-hydroxy-4-methyl-2-oxoglutarate (HMG) aldolase, which catalyzes the aldol cleavage of HMG into 2 molecules of pyruvate
	302	tr|A0A0K2HYH8|A0A0K2HYH8_MYCBI	Elongation factor P OS=Mycobacterium bovis BCG GN=efp PE=3 SV=1	0.03236	1.50867	Rv2534c	Efp		elongation factor P
	303	tr|A0A1R3Y5G5|A0A1R3Y5G5_MYCBO	POSSIBLE HISTONE-LIKE PROTEIN HNS OS=Mycobacterium bovis (strain ATCC BAA-935 / AF2122/97) GN=hns PE=4 SV=1	0.03245	0.222778	Rv3852	Hns		histone-like protein
	304	tr|A0A0K2I296|A0A0K2I296_MYCBI	Lyase OS=Mycobacterium bovis BCG GN=RN06_4492 PE=4 SV=1	0.03306	2.26272	Rv3684	NA		lyase; possible pyridoxal 5'-phosphate (PLP)-dependent cysteine synthase family protein
	305	tr|A0A1R3Y338|A0A1R3Y338_MYCBO	Conserved protein OS=Mycobacterium bovis (strain ATCC BAA-935 / AF2122/97) GN=BQ2027_MB3118 PE=4 SV=1	0.03314	4.79712	Rv3091	NA		patatin-like phospholipase family protein, possibly invovled in						cleavage of fatty acids from membrane lipids
	306	tr|A0A1R3XV90|A0A1R3XV90_MYCBO	Phosphate acetyltransferase OS=Mycobacterium bovis (strain ATCC BAA-935 / AF2122/97) GN=pta PE=3 SV=1	0.03318	1.53861	Rv0408	Pta		phosphate acetyltransferase involved in the second step of conversion of acetate to acetyl-CoA
	307	tr|A0A1R3XX20|A0A1R3XX20_MYCBO	PROBABLE MOLYBDOPTERIN BIOSYNTHESIS PROTEIN MOEA1 OS=Mycobacterium bovis (strain ATCC BAA-935 / AF2122/97) GN=moeA1 PE=4 SV=1	0.03319	1.4067	Rv0994	MoeA1		molybdopterin molybdenumtransferase 1
	308	tr|A0A1R3Y534|A0A1R3Y534_MYCBO	Ppe family protein ppe50 OS=Mycobacterium bovis (strain ATCC BAA-935 / AF2122/97) GN=PPE50 PE=4 SV=1	0.03331	6.20836	Mycobacterium bovis	Ppe50		Ppe family protein
	309	tr|A0A1R3XWB3|A0A1R3XWB3_MYCBO	POSSIBLE PROTEASE IV SPPA (ENDOPEPTIDASE IV) (SIGNAL PEPTIDE PEPTIDASE) OS=Mycobacterium bovis (strain ATCC BAA-935 / AF2122/97) GN=sppA PE=4 SV=1	0.03354	1.42702	Rv0724	SppA		protease IV
	310	tr|A0A1A9EDS7|A0A1A9EDS7_MYCBI	MPT51/MPB51 antigen OS=Mycobacterium bovis GN=B7S04_20375 PE=4 SV=1	0.0336	1.27097	Rv3803c	FbpD		MPT51/MPB51 antigen
	311	tr|A0A1R3XWJ9|A0A1R3XWJ9_MYCBO	Conserved protein OS=Mycobacterium bovis (strain ATCC BAA-935 / AF2122/97) GN=BQ2027_MB0848C PE=4 SV=1	0.03373	0.304572	Rv0825c	NA		TetR/AcrR family transcriptional regulator
	312	tr|A0A1R3XUY6|A0A1R3XUY6_MYCBO	Possible glycerophosphoryl diester phosphodiesterase glpq2 (Glycerophosphodiester phosphodiesterase) OS=Mycobacterium bovis (strain ATCC BAA-935 / AF2122/97) GN=glpQ2 PE=4 SV=1	0.03434	2.8842	Rv0317c	GlpQ2		glycerophosphoryl diester phosphodiesterase [catalytic activity: a glycerophosphodiester + H(2)O = an alcohol + SN-glycerol 3-phosphate]
	313	tr|A0A0H3MCS0|A0A0H3MCS0_MYCBP	Probable acetyl-/propionyl-coenzyme A carboxylase alpha chain (Alpha subunit) accA1 OS=Mycobacterium bovis (strain BCG / Pasteur 1173P2) GN=accA1 PE=4 SV=1	0.03436	0.623966	Rv2501c	AccA1		acetyl/propionyl-CoA carboxylase subuit alpha
	314	tr|A0A1A9T7H0|A0A1A9T7H0_MYCBI	Thiamine-phosphate synthase OS=Mycobacterium bovis GN=thiE PE=3 SV=1	0.03457	2.58903	Rv0414c	ThiE		thiamine-phosphate synthase
	315	tr|A0A0K2HZN1|A0A0K2HZN1_MYCBI	Nitrogen regulatory protein P-II OS=Mycobacterium bovis BCG GN=RN06_3520 PE=3 SV=1	0.03484	2.84708	Rv2919c	GlnB		nitrogen regulatory protein P-II
	316	tr|A0A0H3M6K7|A0A0H3M6K7_MYCBP	Acetylornithine aminotransferase OS=Mycobacterium bovis (strain BCG / Pasteur 1173P2) GN=argD PE=3 SV=1	0.03498	1.56868	Rv1655	ArgD		acetylornithine aminotransferase; arginine biosynthesis
	317	tr|A0A1R3Y324|A0A1R3Y324_MYCBO	PROBABLE PHOSPHOGLUCOMUTASE PGMA (GLUCOSE PHOSPHOMUTASE) (PGM) OS=Mycobacterium bovis (strain ATCC BAA-935 / AF2122/97) GN=pgmA PE=3 SV=1	0.03534	2.80739	Rv3068c	PgmA		phosphoglucomutase involved in both breakdown and generation of glucose; [catalytic activity: alpha-D-glucose 1-phosphate = alpha-D-glucose 6-phosphate].
	318	tr|A0A0K2I0I4|A0A0K2I0I4_MYCBI	Signal recognition particle protein OS=Mycobacterium bovis BCG GN=ffh PE=3 SV=1	0.03548	0.775299	Rv2916c	Ffh		signal recognition particle protein
	319	tr|A0A243QLA8|A0A243QLA8_MYCBI	Soluble pyridine nucleotide transhydrogenase OS=Mycobacterium bovis GN=sthA PE=3 SV=1	0.03551	0.832596
	320	tr|A0A0H3MC34|A0A0H3MC34_MYCBP	Malonyl CoA-acyl carrier protein transacylase fabD OS=Mycobacterium bovis (strain BCG / Pasteur 1173P2) GN=fabD PE=4 SV=1	0.03599	0.538857	Rv2243	FabD		malonyl CoA-acyl carrier protein transacylase [catalytic activity: malonyl-CoA + [acyl-carrier protein] = CoA + malonyl-[acyl-carrier protein]
	321	tr|A0A1A9E886|A0A1A9E886_MYCBI	Prokaryotic ubiquitin-like protein Pup OS=Mycobacterium bovis GN=pup PE=3 SV=1	0.03604	0.64278	Rv2111c	Pup		ubiquitin-like protein; involved in pupylation required for Pup-dependent protein degradation pathway
	322	tr|A0A0Y1BT87|A0A0Y1BT87_MYCBI	S-adenosylmethionine-dependent methyltransferase OS=Mycobacterium bovis BCG GN=RN06_0890 PE=3 SV=1	0.03615	2.97335	Rv0726c	NA		S-adenosylmethionine-dependent methyltransferase
	323	tr|A0A083WJZ1|A0A083WJZ1_MYCBI	Adenylate kinase OS=Mycobacterium bovis GN=adk PE=3 SV=1	0.03623	1.95819	Rv0733	Adk		adenylate kinase
	324	tr|A0A1A9EAR9|A0A1A9EAR9_MYCBI	Phthiocerol/phenolphthiocerol synthesis polyketide synthase type I PpsD OS=Mycobacterium bovis GN=B7S04_15755 PE=4 SV=1	0.03703	1.50578	Rv2934	PpsD		phthiocerol synthesis polyketide synthase type I
	325	tr|A0A0D1MJJ6|A0A0D1MJJ6_MYCBI	Translation initiation factor IF-2 OS=Mycobacterium bovis GN=infB PE=3 SV=1	0.03758	0.641453	Rv2839c	InfB		translation initiation factor IF-2
	326	tr|A0A083WDI9|A0A083WDI9_MYCBI	Multifunctional 2-oxoglutarate metabolism enzyme OS=Mycobacterium bovis GN=B7S04_06850 PE=4 SV=1	0.03771	0.5654	Rv1248c	NA		multifunctional 2-oxoglutarate dehydrogenase E1 component /2-oxoglutarate dehydrogenase dihydrolipoyllysine-residue succinyltransferase
	327	tr|A0A1R3Y1E4|A0A1R3Y1E4_MYCBO	Probable branched-chain keto acid dehydrogenase e1 component, beta subunit bkdb OS=Mycobacterium bovis (strain ATCC BAA-935 / AF2122/97) GN=bkdb PE=4 SV=1	0.03775	0.434461	Rv2496c	BkdB		3-methyl-2-oxobutanoate dehydrogenase subunit beta; involved in degradation of branched chain amino acids
	328	tr|A0A0K2HYR3|A0A0K2HYR3_MYCBI	Glutamine ABC transporter ATP-binding protein OS=Mycobacterium bovis BCG GN=RN06_3131 PE=4 SV=1	0.03784	2.36141	Rv2564	GlnQ		glutamine ABC transporter ATP-binding protein
	329	tr|A0A1R3XZZ8|A0A1R3XZZ8_MYCBO	Conserved protein OS=Mycobacterium bovis (strain ATCC BAA-935 / AF2122/97) GN=BQ2027_MB1761C PE=4 SV=1	0.03786	1.59492	Rv1732c	NA		thioredoxin family protein with similarity to peroxiredoxins; possible antioxidant role
	330	tr|A0A1R3Y0T1|A0A1R3Y0T1_MYCBO	Conserved protein acg OS=Mycobacterium bovis (strain ATCC BAA-935 / AF2122/97) GN=acg PE=4 SV=1	0.03828	0.790728
	331	tr|A0A0K2HVX9|A0A0K2HVX9_MYCBI	Argininosuccinate lyase OS=Mycobacterium bovis BCG GN=argH PE=3 SV=1	0.03838	0.424311	Rv1659	ArgH		argininosuccinate lyase involved in arginine synthesis
	332	tr|A0A0K2HVX8|A0A0K2HVX8_MYCBI	GTPase Der OS=Mycobacterium bovis BCG GN=der PE=3 SV=1	0.03852	0.428585	Rv1713	EngA		GTPase Der associated with translation process
	333	tr|A0A0K2HWD4|A0A0K2HWD4_MYCBI	Urease accessory protein UreG OS=Mycobacterium bovis BCG GN=ureG PE=3 SV=1	0.03872	1.97433	Rv1852	UreG		urease accessory protein, possibly facilitating nickel incorporation
	334	tr|A0A0K2HW31|A0A0K2HW31_MYCBI	Glucose-6-phosphate 1-dehydrogenase OS=Mycobacterium bovis BCG GN=zwf PE=3 SV=1	0.03887	0.637814	Rv1447c	Zwf2		glucose-6-phosphate 1-dehydrogenase
	335	tr|A0A0K2HVC0|A0A0K2HVC0_MYCBI	Phosphoglycerate kinase OS=Mycobacterium bovis BCG GN=pgk PE=3 SV=1	0.0391	1.48949	Rv1437	Pgk		phosphoglycerate kinase involved in glycolysis
	336	tr|A0A109S7S5|A0A109S7S5_MYCBI	ESX-5 type VII secretion system protein EccA OS=Mycobacterium bovis BCG GN=RN06_2231 PE=4 SV=1	0.03921	2.69578	Rv1798	EccA5		ESX-5 type VII secretion system protein
	337	tr|A0A1R3XW78|A0A1R3XW78_MYCBO	POSSIBLE CONSERVED MEMBRANE PROTEIN OS=Mycobacterium bovis (strain ATCC BAA-935 / AF2122/97) GN=BQ2027_MB0007 PE=4 SV=1	0.03955	0.37913	Rv0007	NA		membrane protein
	338	tr|A0A1R3XYV7|A0A1R3XYV7_MYCBO	Probable acyl-CoA thioesterase II tesB1 OS=Mycobacterium bovis (strain ATCC BAA-935 / AF2122/97) GN=tesB1 PE=4 SV=1	0.03986	1.84844	Rv1618	TesB1		acyl-CoA thioesterase II involved in lipid metabolism
	339	tr|A0A0K2HXG6|A0A0K2HXG6_MYCBI	Uncharacterized protein OS=Mycobacterium bovis BCG GN=RN06_2705 PE=3 SV=1	0.04004	0.506426	Rv2204c	NA		iron-sulfur cluster assembly accessory protein
	340	tr|A0A0K2I273|A0A0K2I273_MYCBI	Aspartokinase OS=Mycobacterium bovis BCG GN=RN06_4522 PE=3 SV=1	0.04058	0.770159	Rv3709c	Ask		aspartokinase involved in lysine, methionine and threonine synthesis
	341	tr|Q59502|Q59502_MYCBI	RNA polymerase sigma factor SigA OS=Mycobacterium bovis GN=rpoV PE=3 SV=1	0.0406	0.554835	Rv2703	SigA		RNA polymerase sigma factor;			primary sigma-factor of mycobacteria; supposedly involved in the housekeeping regulons.
	342	tr|A0A1R3XVF8|A0A1R3XVF8_MYCBO	Conserved protein OS=Mycobacterium bovis (strain ATCC BAA-935 / AF2122/97) GN=BQ2027_MB0473C PE=4 SV=1	0.04066	0.473696	Rv0464c	NA		carboxymuconolactone decarboxylase family protein
	343	tr|A0A1R3Y5J2|A0A1R3Y5J2_MYCBO	Probable alanine and proline rich membrane-anchored mycosin mycp2 (Serine protease) (Subtilisin-like protease) (Subtilase-like) (Mycosin-2) OS=Mycobacterium bovis (strain ATCC BAA-935 / AF2122/97) GN=mycp2 PE=4 SV=1	0.04101	2.76669	Rv3886c	MycP2		membrane-anchored mycosin; type VII secretion system ESX-2 serine protease mycosin
	344	tr|A0A0H3MD27|A0A0H3MD27_MYCBP	Probable methylmalonyl-CoA mutase small subunit mutA OS=Mycobacterium bovis (strain BCG / Pasteur 1173P2) GN=mutA PE=4 SV=1	0.04136	0.315178	Rv1492	MutA		methylmalonyl-CoA mutase small subunit
	345	tr|A0A1A9E870|A0A1A9E870_MYCBI	Sec-independent protein translocase protein TatA OS=Mycobacterium bovis GN=tatA PE=3 SV=1	0.04183	0.168587	Rv2094c	TatA		Sec-independent protein translocase membrane-bound protein; twin-arginine translocation system
	346	tr|A0A1R3XYQ3|A0A1R3XYQ3_MYCBO	Uncharacterized protein OS=Mycobacterium bovis (strain ATCC BAA-935 / AF2122/97) GN=BQ2027_MB1463C PE=4 SV=1	0.04201	0.716579	Rv1428c	NA		Possible glycerol acyltransferase
	347	tr|G7QRC9|G7QRC9_MYCBI	Antigen 85-C OS=Mycobacterium bovis BCG str. Mexico GN=fbpC PE=4 SV=1	0.04213	1.12192
	348	tr|A0A1R3XVL6|A0A1R3XVL6_MYCBO	Conserved protein OS=Mycobacterium bovis (strain ATCC BAA-935 / AF2122/97) GN=BQ2027_MB0536C PE=4 SV=1	0.04229	2.67353	Rv0523c	NA		nitroreductase family deazaflavin-dependent oxidoreductase
	349	tr|A0A1A9E989|A0A1A9E989_MYCBI	Phosphoadenosine phosphosulfate reductase OS=Mycobacterium bovis GN=cysH PE=3 SV=1	0.0424	0.563489	Rv2392	CysH		phosphoadenosine phosphosulfate reductase; cysteine biosynthesis
	350	tr|A0A0H3MAR7|A0A0H3MAR7_MYCBP	Two component sensory transduction transcriptional regulatory protein mtrA OS=Mycobacterium bovis (strain BCG / Pasteur 1173P2) GN=mtrA PE=4 SV=1	0.04318	0.52876	Rv3246c	MtrA		two component DNA-binding response regulator
	351	tr|A0A1R3XW72|A0A1R3XW72_MYCBO	Uncharacterized protein OS=Mycobacterium bovis (strain ATCC BAA-935 / AF2122/97) GN=BQ2027_MB0709C PE=4 SV=1	0.04326	1.57234	Rv0690c	NA		DUF2332 domain-containing protein
	352	tr|A0A1R3Y4U3|A0A1R3Y4U3_MYCBO	Conserved protein OS=Mycobacterium bovis (strain ATCC BAA-935 / AF2122/97) GN=BQ2027_MB3702C PE=4 SV=1	0.0434	3.15466	Rv3678c	NA		unknown function but with conserved domains
	353	tr|A0A1A9E6R5|A0A1A9E6R5_MYCBI	Pyruvate kinase OS=Mycobacterium bovis GN=Mb1595_p1809 PE=3 SV=1	0.04341	1.55752	Rv1617	PykA		pyruvate kinase; catalyzing the final step of glycolysis
	354	tr|A0A1R3Y412|A0A1R3Y412_MYCBO	PROBABLE CONSERVED LIPOPROTEIN LPQD OS=Mycobacterium bovis (strain ATCC BAA-935 / AF2122/97) GN=lpqD PE=4 SV=1	0.04346	3.06103	Rv3390	LpqD		lipoprotein; histidine phosphatase family protein
	355	tr|A0A0K2HSD2|A0A0K2HSD2_MYCBI	Glutamyl-tRNA reductase OS=Mycobacterium bovis BCG GN=hemA PE=3 SV=1	0.0437	1.45576	Rv0509	NA		glutamyl-tRNA reductase
	356	tr|A0A1R3XWH8|A0A1R3XWH8_MYCBO	Uncharacterized protein OS=Mycobacterium bovis (strain ATCC BAA-935 / AF2122/97) GN=BQ2027_MB0830 PE=4 SV=1	0.04373	6.38666	Rv0807	NA		Function unknown
	357	tr|A0A1R3XZD1|A0A1R3XZD1_MYCBO	Esx conserved component ecce5. esx-5 type vii secretion system protein. probable membrane protein OS=Mycobacterium bovis (strain ATCC BAA-935 / AF2122/97) GN=ecce5 PE=4 SV=1	0.04383	5.63812	Rv1797	EccE5		ESX-5 type VII secretion system protein EccE
	358	tr|A0A083WF74|A0A083WF74_MYCBI	Bifunctional purine biosynthesis protein PurH OS=Mycobacterium bovis GN=purH PE=3 SV=1	0.04435	2.01094	Rv0957	PurH		bifunctional phosphoribosylaminoimidazolecarboxamide formyltransferase/inosinemonophosphate cyclohydrolase
	359	tr|A0A0K2HVQ8|A0A0K2HVQ8_MYCBI	Cob(I)yrinic acid a,c-diamide adenosyltransferase OS=Mycobacterium bovis BCG GN=RN06_1636 PE=4 SV=1	0.04491	1.52816	Rv1314c	NA		cob(I)yrinic acid a,c-diamide adenosyltransferase
	360	tr|A0A0H4FYY3|A0A0H4FYY3_MYCBI	Phosphate-specific transport system accessory protein PhoU OS=Mycobacterium bovis BCG GN=RN06_3990 PE=3 SV=1	0.04506	1.86423	Rv3301c	PhoY		phosphate transport system transcriptional regulator; regulation of phosphate uptake
	361	sp|P66985|TRPB_MYCBO	Tryptophan synthase beta chain OS=Mycobacterium bovis (strain ATCC BAA-935 / AF2122/97) GN=trpB PE=3 SV=1	0.0451	1.1813
	362	tr|A0A109S7K8|A0A109S7K8_MYCBI	Uncharacterized protein OS=Mycobacterium bovis BCG GN=RN06_2070 PE=4 SV=1	0.04511	5.08448	Rv1680	NA		Function unknown, but with conserved domain similar to ABC-type phosphate/phosphonate transporter and acyl-CoA dehydrogenase
	363	tr|A0A1R3Y1X0|A0A1R3Y1X0_MYCBO	TRK SYSTEM POTASSIUM UPTAKE PROTEIN CEOC OS=Mycobacterium bovis (strain ATCC BAA-935 / AF2122/97) GN=ceoC PE=4 SV=1	0.04513	2.34499	Rv2692	CeoC		TRK system potassium uptake protein
	364	tr|A0A243QLV7|A0A243QLV7_MYCBI	Aminomethyltransferase OS=Mycobacterium bovis GN=gcvT PE=3 SV=1	0.04549	2.04917	Rv2211c	GcvT		aminomethyltransferase; catalyzing the degration of glycine
	365	tr|A0A109S827|A0A109S827_MYCBI	Uncharacterized protein OS=Mycobacterium bovis BCG GN=RN06_2491 PE=4 SV=1	0.04575	0.376205	Rv2030c	NA		function unknown but in the DosR regulon
	366	tr|A0A1R3Y3X6|A0A1R3Y3X6_MYCBO	Antibiotic-transport atp-binding protein abc transporter OS=Mycobacterium bovis (strain ATCC BAA-935 / AF2122/97) GN=BQ2027_MB2707C PE=4 SV=1	0.04588	0.333826	Rv2688c	NA		antibiotic ABC transporter ATP-binding protein
	367	tr|A0A1R3XXS2|A0A1R3XXS2_MYCBO	PROBABLE SUGAR-TRANSPORT ATP-BINDING PROTEIN ABC TRANSPORTER SUGC OS=Mycobacterium bovis (strain ATCC BAA-935 / AF2122/97) GN=sugC PE=3 SV=1	0.04596	1.62564	Rv1238	SugC		sugar ABC transporter ATP-binding protein
	368	tr|A0A1R3XWB4|A0A1R3XWB4_MYCBO	Uncharacterized protein OS=Mycobacterium bovis (strain ATCC BAA-935 / AF2122/97) GN=BQ2027_MB0779C PE=4 SV=1	0.04621	2.78375	Rv0756c	NA		uncharacterized, but with conserved domain similar to 3,4-dihydroxy-2-butanone 4-phosphate synthase
	369	tr|A0A0K2HR26|A0A0K2HR26_MYCBI	Maltokinase OS=Mycobacterium bovis BCG GN=RN06_0161 PE=4 SV=1	0.04625	1.44746	Rv0127	Mak		maltokinase; [catalytic activity: ATP + maltose = ADP + maltose-1-phosphate]
	370	tr|A0A1R3XU92|A0A1R3XU92_MYCBO	Uncharacterized protein OS=Mycobacterium bovis (strain ATCC BAA-935 / AF2122/97) GN=BQ2027_MB0083 PE=4 SV=1	0.04636	0.25225	Rv0080	NA		pyridoxamine 5'-phosphate oxidase family protein; in the DosR regulon
	371	tr|A0A0H3MFH1|A0A0H3MFH1_MYCBP	Uncharacterized protein OS=Mycobacterium bovis (strain BCG / Pasteur 1173P2) GN=BCG_2427c PE=4 SV=1	0.04657	1.98048	Rv2411c	NA		function unknown but with conserved domains
	372	tr|A0A0K2HVV9|A0A0K2HVV9_MYCBI	CTP synthase OS=Mycobacterium bovis BCG GN=pyrG PE=3 SV=1	0.0467	0.486036	Rv1699	PyrG		CTP synthase; ATP + UTP + L-glutamine = ADP + phosphate + CTP + L-glutamate.
	373	tr|A0A1A9E6P5|A0A1A9E6P5_MYCBI	Imidazole glycerol phosphate synthase subunit HisF OS=Mycobacterium bovis GN=hisF PE=3 SV=1	0.04679	2.46527	Rv1605	HisF		imidazole glycerol phosphate synthase subunit; involved in histidine biosynthesis pathway
	374	tr|A0A0Y1CYP9|A0A0Y1CYP9_MYCBI	Proline--tRNA ligase OS=Mycobacterium bovis BCG GN=proS PE=3 SV=1	0.04688	2.20621	Rv2845c	ProS		proline--tRNA ligase
	375	tr|A0A083W5R2|A0A083W5R2_MYCBI	Alanine and proline-rich secreted protein Apa OS=Mycobacterium bovis GN=B7S04_09990 PE=4 SV=1	0.04729	4.77864	Rv1860	Apa		alanine and proline-rich secreted protein; harboring fibronectin-attachment protein domain
	376	tr|A0A0K2HTT1|A0A0K2HTT1_MYCBI	Bifunctional protein GlmU OS=Mycobacterium bovis BCG GN=glmU PE=3 SV=1	0.0473	0.426863	Rv1018c	GlmU		bifunctional N-acetylglucosamine-1-phosphate uridyltransferase/glucosamine-1-phosphate acetyltransferase; involved in synthesis of UDP-N-acetylglucosamine (UDP-GlcNAc); involved in peptidoglycan and lipopolysaccharide biosynthesis
	377	tr|A0A0C7DIN0|A0A0C7DIN0_MYCBI	S-adenosyl-L-methionine-dependent methyltransferase OS=Mycobacterium bovis GN=B7S04_18295 PE=3 SV=1	0.04775	3.30216	Rv3399	NA		S-adenosylmethionine-dependent methyltransferase
	378	tr|A0A1R3Y287|A0A1R3Y287_MYCBO	POSSIBLE CELL DIVISION TRANSMEMBRANE PROTEIN FTSK OS=Mycobacterium bovis (strain ATCC BAA-935 / AF2122/97) GN=ftsK PE=3 SV=1	0.04775	0.21619	Rv2748c	FtsK		cell division transmembrane protein involved in cell division
	379	tr|A0A0Y1CV56|A0A0Y1CV56_MYCBI	Salicylate synthase OS=Mycobacterium bovis BCG GN=RN06_2919 PE=4 SV=1	0.0479	0.349344	Rv2386c	MbtI		salicylate synthase
	380	tr|A0A1R3Y2P3|A0A1R3Y2P3_MYCBO	Conserved protein OS=Mycobacterium bovis (strain ATCC BAA-935 / AF2122/97) GN=BQ2027_MB2979C PE=4 SV=1	0.048	1.61659	Rv2955c	NA		Function unknown but harboring conserved domain as methyltransferase
	381	tr|A0A109S8T4|A0A109S8T4_MYCBI	Uncharacterized protein OS=Mycobacterium bovis BCG GN=RN06_3124 PE=4 SV=1	0.04811	0.444203	Rv2557	NA		Function unknown but share domain with antibiotic biosynthesis monooxygenase
	382	tr|A0A1R3Y1A2|A0A1R3Y1A2_MYCBO	Conserved protein OS=Mycobacterium bovis (strain ATCC BAA-935 / AF2122/97) GN=BQ2027_MB2502C PE=4 SV=1	0.04827	1.50359	Rv2475c	NA		acyl-CoA thioesterase
	383	tr|A0A1R3XWT1|A0A1R3XWT1_MYCBO	Probable short-chain type dehydrogenase/reductase OS=Mycobacterium bovis (strain ATCC BAA-935 / AF2122/97) GN=BQ2027_MB0950C PE=4 SV=1	0.04888	1.48515	Rv0927c	NA		oxidoreductase; Probable short-chain type dehydrogenase/reductase
	384	tr|A0A1R3Y1R7|A0A1R3Y1R7_MYCBO	Conserved protein OS=Mycobacterium bovis (strain ATCC BAA-935 / AF2122/97) GN=BQ2027_MB2652C PE=4 SV=1	0.04891	0.763957	Rv2619c	NA		cupin domain-containing protein
	385	tr|A0A0K2HSM2|A0A0K2HSM2_MYCBI	UPF0336 protein RN06_0790 OS=Mycobacterium bovis BCG GN=RN06_0790 PE=3 SV=1	0.04892	1.74557	Rv0637	HadC		(3R)-hydroxyacyl-ACP dehydratase subunit
	386	tr|A0A1R3XWX1|A0A1R3XWX1_MYCBO	Probable 3-hydroxyacyl-thioester dehydratase htdx OS=Mycobacterium bovis (strain ATCC BAA-935 / AF2122/97) GN=htdx PE=4 SV=1	0.049	0.452194	Rv0241c	HtdX		3-hydroxyacyl-thioester dehydratase; possible component of fatty acid synthesis type II?
	387	tr|A0A243QJS7|A0A243QJS7_MYCBI	CoA ester lyase OS=Mycobacterium bovis GN=B7S04_16550 PE=3 SV=1	0.04941	1.54747	Rv3075c	NA		CoA ester lyase; citrate lyase subunit beta
	388	tr|A0A1R3XWY2|A0A1R3XWY2_MYCBO	HEAT SHOCK PROTEIN HSP (HEAT-STRESS-INDUCED RIBOSOME-BINDING PROTEIN A) OS=Mycobacterium bovis (strain ATCC BAA-935 / AF2122/97) GN=hsp PE=3 SV=1	0.04945	0.134948	Rv0251c	Hsp		heat shock protein; Binding to 30S ribosomal subunit and possibly involve translation at high temperature
	389	tr|A0A1R3Y200|A0A1R3Y200_MYCBO	Hypoxic response protein 1 hrp1 OS=Mycobacterium bovis (strain ATCC BAA-935 / AF2122/97) GN=hrp1 PE=4 SV=1	0.05008	0.528721	Rv2626c	Hrp1		hypoxic response protein, in the DosR regulon
	390	tr|A0A1A9T8S2|A0A1A9T8S2_MYCBI	Mycothiol acetyltransferase OS=Mycobacterium bovis GN=mshD PE=3 SV=1	0.05016	2.4812
	391	tr|A0A109SA26|A0A109SA26_MYCBI	RNA polymerase sigma factor OS=Mycobacterium bovis BCG GN=RN06_3905 PE=3 SV=1	0.05033	0.848807
		tr|A0A1R3Y555|A0A1R3Y555_MYCBO	Uncharacterized protein OS=Mycobacterium bovis (strain ATCC BAA-935 / AF2122/97) GN=BQ2027_MB3794 PE=4 SV=1	0.05051	4.79387
		tr|A0A1R3Y166|A0A1R3Y166_MYCBO	Uncharacterized protein OS=Mycobacterium bovis (strain ATCC BAA-935 / AF2122/97) GN=BQ2027_MB2446 PE=4 SV=1	0.05081	0.234617
		tr|A0A0K2HU92|A0A0K2HU92_MYCBI	Serine hydroxymethyltransferase OS=Mycobacterium bovis BCG GN=glyA PE=3 SV=1	0.05082	0.446719
		tr|A0A0K2HUN5|A0A0K2HUN5_MYCBI	Arginine deiminase OS=Mycobacterium bovis BCG GN=arcA PE=3 SV=1	0.05167	2.07914
		tr|A0A1R3Y2Y2|A0A1R3Y2Y2_MYCBO	Signal peptidase I OS=Mycobacterium bovis (strain ATCC BAA-935 / AF2122/97) GN=lepB PE=3 SV=1	0.05189	1.73437
		tr|A0A1R3XUW9|A0A1R3XUW9_MYCBO	Esx-3 secretion-associated protein espg3 OS=Mycobacterium bovis (strain ATCC BAA-935 / AF2122/97) GN=espg3 PE=4 SV=1	0.05191	23.8565
		tr|A0A1A9E9J5|A0A1A9E9J5_MYCBI	Ribose-5-phosphate isomerase B OS=Mycobacterium bovis GN=B7S04_13280 PE=4 SV=1	0.05229	0.284746
		tr|A0A1R3Y4I0|A0A1R3Y4I0_MYCBO	Deazaflavin-dependent nitroreductase ddn OS=Mycobacterium bovis (strain ATCC BAA-935 / AF2122/97) GN=ddn PE=4 SV=1	0.0523	1.52157
		tr|A0A1R3XVB0|A0A1R3XVB0_MYCBO	Gcn5-related n-acetyltransferase OS=Mycobacterium bovis (strain ATCC BAA-935 / AF2122/97) GN=BQ2027_MB0436C PE=4 SV=1	0.05258	1.57802
		tr|A0A1R3XUP8|A0A1R3XUP8_MYCBO	Conserved protein tb18.5 OS=Mycobacterium bovis (strain ATCC BAA-935 / AF2122/97) GN=TB18.5 PE=4 SV=1	0.05262	1.8518
		tr|A0A1R3Y5M2|A0A1R3Y5M2_MYCBO	PROBABLE CONSERVED TRANSMEMBRANE PROTEIN OS=Mycobacterium bovis (strain ATCC BAA-935 / AF2122/97) GN=BQ2027_MB3940 PE=4 SV=1	0.05263	0.440574
		tr|A0A1A9T6P2|A0A1A9T6P2_MYCBI	Acyl-CoA dehydrogenase OS=Mycobacterium bovis GN=Mb1595_p0183 PE=3 SV=1	0.05297	0.514146
		tr|A0A1R3XVL3|A0A1R3XVL3_MYCBO	PROBABLE LIPOPROTEIN LPQJ OS=Mycobacterium bovis (strain ATCC BAA-935 / AF2122/97) GN=lpqJ PE=4 SV=1	0.05338	2.28036
		tr|A0A1R3Y4E9|A0A1R3Y4E9_MYCBO	PROBABLE ACYL-COA DEHYDROGENASE FADE26 OS=Mycobacterium bovis (strain ATCC BAA-935 / AF2122/97) GN=fadE26 PE=3 SV=1	0.05346	0.5162
		tr|A0A0H3MC16|A0A0H3MC16_MYCBP	Probable glutamine synthetase glnA2 OS=Mycobacterium bovis (strain BCG / Pasteur 1173P2) GN=glnA2 PE=3 SV=1	0.05353	1.22294
		tr|A0A1A9EBF5|A0A1A9EBF5_MYCBI	NADH-quinone oxidoreductase subunit I OS=Mycobacterium bovis GN=nuoI PE=3 SV=1	0.05353	2.18319
		tr|A0A109S979|A0A109S979_MYCBI	Uncharacterized protein OS=Mycobacterium bovis BCG GN=RN06_3498 PE=4 SV=1	0.05403	2.33764
		tr|A0A1A9EAQ7|A0A1A9EAQ7_MYCBI	Polyketide synthase OS=Mycobacterium bovis GN=B7S04_15750 PE=4 SV=1	0.05538	2.30824
		tr|A0A1R3XVX3|A0A1R3XVX3_MYCBO	POSSIBLE GLYOXALASE II (HYDROXYACYLGLUTATHIONE HYDROLASE) (GLX II) OS=Mycobacterium bovis (strain ATCC BAA-935 / AF2122/97) GN=BQ2027_MB0651C PE=4 SV=1	0.05593	0.492506
		tr|A0A0K2HSR9|A0A0K2HSR9_MYCBI	30S ribosomal protein S7 OS=Mycobacterium bovis BCG GN=rpsG PE=3 SV=1	0.05617	0.744052
		tr|A0A1R3XWA4|A0A1R3XWA4_MYCBO	POSSIBLE CONSERVED SECRETED PROTEIN OS=Mycobacterium bovis (strain ATCC BAA-935 / AF2122/97) GN=BQ2027_MB0390C PE=4 SV=1	0.0567	0.29224
		tr|A0A1R3XUR3|A0A1R3XUR3_MYCBO	PROBABLE SUCCINATE DEHYDROGENASE [IRON-SULFUR SUBUNIT] (SUCCINIC DEHYDROGENASE) OS=Mycobacterium bovis (strain ATCC BAA-935 / AF2122/97) GN=BQ2027_MB0254C PE=4 SV=1	0.05795	1.70131
		tr|A0A1R3XUQ6|A0A1R3XUQ6_MYCBO	PROBABLE ACYL-COA DEHYDROGENASE FADE4 OS=Mycobacterium bovis (strain ATCC BAA-935 / AF2122/97) GN=fadE4 PE=4 SV=1	0.0585	1.92385
		tr|A0A1R3Y4A5|A0A1R3Y4A5_MYCBO	dTDP-glucose 4,6-dehydratase OS=Mycobacterium bovis (strain ATCC BAA-935 / AF2122/97) GN=rmlB1 PE=3 SV=1	0.05913	0.712499
		tr|A0A243QY65|A0A243QY65_MYCBI	Hydrolase OS=Mycobacterium bovis GN=B7S04_16560 PE=4 SV=1	0.05917	2.52776
		tr|A0A1R3Y6X7|A0A1R3Y6X7_MYCBO	Uncharacterized protein OS=Mycobacterium bovis (strain ATCC BAA-935 / AF2122/97) GN=BQ2027_MB3893 PE=4 SV=1	0.05922	0.849241
		tr|A0A243QMG4|A0A243QMG4_MYCBI	Dihydrofolate reductase OS=Mycobacterium bovis GN=B7S04_14850 PE=3 SV=1	0.05923	2.38207
		tr|A0A1R3XUN4|A0A1R3XUN4_MYCBO	Double hotdog hydratase OS=Mycobacterium bovis (strain ATCC BAA-935 / AF2122/97) GN=BQ2027_MB0222 PE=4 SV=1	0.06016	2.05796
		tr|A0A1A9E7L5|A0A1A9E7L5_MYCBI	Isocitrate lyase OS=Mycobacterium bovis GN=B7S04_10305 PE=4 SV=1	0.06017	0.726744
		tr|Q8GGH2|Q8GGH2_MYCBI	DNA-binding response regulator OS=Mycobacterium bovis GN=dosR PE=4 SV=1	0.06019	0.570072
		tr|A0A0K2I263|A0A0K2I263_MYCBI	Uncharacterized protein OS=Mycobacterium bovis BCG GN=RN06_4177 PE=4 SV=1	0.06036	1.67041
		tr|A0A1R3XU87|A0A1R3XU87_MYCBO	Conserved protein with fha domain, fhab OS=Mycobacterium bovis (strain ATCC BAA-935 / AF2122/97) GN=fhab PE=4 SV=1	0.06062	0.709632
		tr|A0A109S9W1|A0A109S9W1_MYCBI	Dioxygenase OS=Mycobacterium bovis BCG GN=RN06_3826 PE=4 SV=1	0.06096	0.607772
		tr|A0A1R3XUD9|A0A1R3XUD9_MYCBO	TREHALOSE SYNTHASE TRES OS=Mycobacterium bovis (strain ATCC BAA-935 / AF2122/97) GN=treS PE=4 SV=1	0.06177	0.17375
		tr|A0A0H3MDH4|A0A0H3MDH4_MYCBP	Possible chalcone synthase pks10 OS=Mycobacterium bovis (strain BCG / Pasteur 1173P2) GN=pks10 PE=4 SV=1	0.06187	0.581308
		tr|A0A083VWA8|A0A083VWA8_MYCBI	Protein translocase subunit SecA OS=Mycobacterium bovis GN=secA PE=3 SV=1	0.06192	0.710612
		tr|A0A1R3XWH2|A0A1R3XWH2_MYCBO	29 kDa ANTIGEN CFP29 OS=Mycobacterium bovis (strain ATCC BAA-935 / AF2122/97) GN=cfp29 PE=4 SV=1	0.06242	0.773742
		tr|A0A1A9E899|A0A1A9E899_MYCBI	ATP phosphoribosyltransferase OS=Mycobacterium bovis GN=hisG PE=3 SV=1	0.06253	2.20694
		tr|A0A1R3XWI4|A0A1R3XWI4_MYCBO	PUTATIVE FERREDOXIN REDUCTASE OS=Mycobacterium bovis (strain ATCC BAA-935 / AF2122/97) GN=BQ2027_MB0707 PE=4 SV=1	0.06288	1.62745
		tr|A0A0K2I0L7|A0A0K2I0L7_MYCBI	p-hydroxybenzoyl--AMP ligase OS=Mycobacterium bovis BCG GN=RN06_3575 PE=4 SV=1	0.06372	1.33757
		tr|A0A1R3Y139|A0A1R3Y139_MYCBO	Conserved protein OS=Mycobacterium bovis (strain ATCC BAA-935 / AF2122/97) GN=BQ2027_MB2433C PE=4 SV=1	0.06372	3.13465
		tr|G7QZ31|G7QZ31_MYCBI	Succinate--CoA ligase [ADP-forming] subunit alpha OS=Mycobacterium bovis BCG str. Mexico GN=sucD PE=3 SV=1	0.06375	1.13811
		tr|A0A1R3Y408|A0A1R3Y408_MYCBO	Conserved alanine rich protein OS=Mycobacterium bovis (strain ATCC BAA-935 / AF2122/97) GN=BQ2027_MB2747C PE=4 SV=1	0.06377	2.8342
		tr|A0A1A9T7S2|A0A1A9T7S2_MYCBI	UPF0336 protein B7S04_02715 OS=Mycobacterium bovis GN=B7S04_02715 PE=3 SV=1	0.06386	1.45341
		tr|G8FRW5|G8FRW5_MYCBI	Heat shock protein OS=Mycobacterium bovis BCG str. Mexico GN=hspX PE=3 SV=1	0.06408	0.352589
		tr|A0A1R3XZ10|A0A1R3XZ10_MYCBO	Probable second part of macrolide-transport atp-binding protein abc transporter OS=Mycobacterium bovis (strain ATCC BAA-935 / AF2122/97) GN=BQ2027_MB1695C PE=4 SV=1	0.06438	2.15149
		tr|A0A1A9E6U6|A0A1A9E6U6_MYCBI	Translation initiation factor IF-3 OS=Mycobacterium bovis GN=infC PE=3 SV=1	0.06521	0.662005
		tr|A0A083VR77|A0A083VR77_MYCBI	acyltransferase papA2 OS=Mycobacterium bovis GN=B7S04_20470 PE=4 SV=1	0.06534	1.80901
		tr|A0A1R3Y037|A0A1R3Y037_MYCBO	Two component sensor histidine kinase dost OS=Mycobacterium bovis (strain ATCC BAA-935 / AF2122/97) GN=dost PE=4 SV=1	0.0659	1.50689
		tr|A0A243QK46|A0A243QK46_MYCBI	NADH-quinone oxidoreductase subunit E OS=Mycobacterium bovis GN=B7S04_16945 PE=4 SV=1	0.06623	1.47085
		tr|A0A120IQD8|A0A120IQD8_MYCBI	Mannose-6-phosphate isomerase OS=Mycobacterium bovis BCG GN=RN06_3941 PE=3 SV=1	0.06636	0.469848
		sp|Q7TXX0|DAPB_MYCBO	4-hydroxy-tetrahydrodipicolinate reductase OS=Mycobacterium bovis (strain ATCC BAA-935 / AF2122/97) GN=dapB PE=3 SV=1	0.06665	1.1833
		tr|A0A1R3Y0N3|A0A1R3Y0N3_MYCBO	Possible transcriptional regulatory protein OS=Mycobacterium bovis (strain ATCC BAA-935 / AF2122/97) GN=BQ2027_MB2282C PE=4 SV=1	0.06668	1.32293
		tr|A0A243QRF6|A0A243QRF6_MYCBI	Nitroreductase family deazaflavin-dependent oxidoreductase OS=Mycobacterium bovis GN=B7S04_10050 PE=4 SV=1	0.067	5.82728
		tr|A0A1R3Y5G9|A0A1R3Y5G9_MYCBO	POSSIBLE ACYL-COA DEHYDROGENASE FADE36 OS=Mycobacterium bovis (strain ATCC BAA-935 / AF2122/97) GN=fadE36 PE=4 SV=1	0.0672	2.66842
		tr|A0A120IQD3|A0A120IQD3_MYCBI	Ribosome hibernation promoting factor OS=Mycobacterium bovis BCG GN=hpf PE=3 SV=1	0.06785	1.99389
		tr|A0A1R3Y2X3|A0A1R3Y2X3_MYCBO	Conserved protein OS=Mycobacterium bovis (strain ATCC BAA-935 / AF2122/97) GN=BQ2027_MB3064C PE=4 SV=1	0.06849	0.704682
		tr|A0A1A9E9C2|A0A1A9E9C2_MYCBI	Alkyl hydroperoxide reductase AhpD OS=Mycobacterium bovis GN=ahpD PE=3 SV=1	0.06892	2.96735
		tr|A0A0K2HZR2|A0A0K2HZR2_MYCBI	Phthiodiolone/phenolphthiodiolone dimycocerosates ketoreductase OS=Mycobacterium bovis BCG GN=RN06_3578 PE=4 SV=1	0.06898	1.92576
		tr|A0A1R3XYH3|A0A1R3XYH3_MYCBO	PROBABLE TRANSCRIPTIONAL REGULATORY PROTEIN MOXR1 OS=Mycobacterium bovis (strain ATCC BAA-935 / AF2122/97) GN=moxR1 PE=4 SV=1	0.06901	0.930258
		tr|A0A243QRJ3|A0A243QRJ3_MYCBI	Dihydropteroate synthase OS=Mycobacterium bovis GN=B7S04_06630 PE=3 SV=1	0.06916	0.238826
		tr|A0A0K2HQP6|A0A0K2HQP6_MYCBI	Inositol-3-phosphate synthase OS=Mycobacterium bovis BCG GN=RN06_0054 PE=4 SV=1	0.0697	0.550287
		tr|A0A0H3MG83|A0A0H3MG83_MYCBP	Protein RecA OS=Mycobacterium bovis (strain BCG / Pasteur 1173P2) GN=recA PE=3 SV=1	0.06974	0.38615
		tr|A0A1R3Y5B2|A0A1R3Y5B2_MYCBO	Bifunctional udp-galactofuranosyl transferase glft2 OS=Mycobacterium bovis (strain ATCC BAA-935 / AF2122/97) GN=glft2 PE=4 SV=1	0.07009	0.357571
		tr|A0A1A9ECW1|A0A1A9ECW1_MYCBI	Type III pantothenate kinase OS=Mycobacterium bovis GN=coaX PE=3 SV=1	0.07087	0.284664
		tr|A0A1R3Y382|A0A1R3Y382_MYCBO	PROBABLE ACYL-CoA DEHYDROGENASE FADE23 OS=Mycobacterium bovis (strain ATCC BAA-935 / AF2122/97) GN=fadE23 PE=3 SV=1	0.0715	0.461491
		tr|A0A1A9EDP3|A0A1A9EDP3_MYCBI	S-adenosyl-L-methionine-dependent methyltransferase OS=Mycobacterium bovis GN=B7S04_20175 PE=3 SV=1	0.07156	3.45342
		tr|A0A0K2HT64|A0A0K2HT64_MYCBI	Phosphoribosylformylglycinamidine synthase subunit PurQ OS=Mycobacterium bovis BCG GN=purQ PE=3 SV=1	0.07168	1.4345
		tr|A0A1R3Y427|A0A1R3Y427_MYCBO	Uncharacterized protein OS=Mycobacterium bovis (strain ATCC BAA-935 / AF2122/97) GN=BQ2027_MB3227A PE=4 SV=1	0.07173	1.61959
		tr|A0A0Y1CPN4|A0A0Y1CPN4_MYCBI	DegV domain-containing protein OS=Mycobacterium bovis BCG GN=RN06_2958 PE=4 SV=1	0.07188	3.0218
		tr|A0A120IQ94|A0A120IQ94_MYCBI	NADH-quinone oxidoreductase subunit A OS=Mycobacterium bovis BCG GN=nuoA PE=3 SV=1	0.07193	0.331807
		tr|A0A0Y1BYR9|A0A0Y1BYR9_MYCBI	Cysteine desulfurase OS=Mycobacterium bovis BCG GN=RN06_1817 PE=3 SV=1	0.07256	0.810273
		tr|A0A243QU60|A0A243QU60_MYCBI	Dehydrogenase/reductase OS=Mycobacterium bovis GN=B7S04_01790 PE=4 SV=1	0.07259	0.580307
		tr|A0A109S636|A0A109S636_MYCBI	Iron-sulfur-binding reductase OS=Mycobacterium bovis BCG GN=RN06_0418 PE=4 SV=1	0.07264	0.45878
		tr|A0A1R3XUR7|A0A1R3XUR7_MYCBO	PROBABLE SUCCINATE DEHYDROGENASE [IRON-SULFUR SUBUNIT] (SUCCINIC DEHYDROGENASE) OS=Mycobacterium bovis (strain ATCC BAA-935 / AF2122/97) GN=BQ2027_MB0253C PE=4 SV=1	0.07275	0.802883
		tr|A0A1R3XWC3|A0A1R3XWC3_MYCBO	PROBABLE DEHYDROGENASE/REDUCTASE OS=Mycobacterium bovis (strain ATCC BAA-935 / AF2122/97) GN=BQ2027_MB0792 PE=4 SV=1	0.07282	0.476397
		tr|A0A1R3Y3I9|A0A1R3Y3I9_MYCBO	POSSIBLE CONSERVED MEMBRANE OR SECRETED PROTEIN OS=Mycobacterium bovis (strain ATCC BAA-935 / AF2122/97) GN=BQ2027_MB2993C PE=4 SV=1	0.07287	0.785312
		tr|A0A0H3MCM7|A0A0H3MCM7_MYCBP	Uncharacterized protein OS=Mycobacterium bovis (strain BCG / Pasteur 1173P2) GN=BCG_1401 PE=4 SV=1	0.07326	1.63419
		tr|A0A0H3MJ06|A0A0H3MJ06_MYCBP	Diacylglycerol O-acyltransferase OS=Mycobacterium bovis (strain BCG / Pasteur 1173P2) GN=BCG_3794c PE=3 SV=1	0.07333	0.848538
		tr|A0A0K2HZL3|A0A0K2HZL3_MYCBI	Formate dehydrogenase subunit alpha FdhF OS=Mycobacterium bovis BCG GN=RN06_3497 PE=3 SV=1	0.07356	0.799867
		tr|A0A1R3XXL1|A0A1R3XXL1_MYCBO	3-hydroxybutyryl-coa dehydrogenase fadb2 (Beta-hydroxybutyryl-coa dehydrogenase) (Bhbd) OS=Mycobacterium bovis (strain ATCC BAA-935 / AF2122/97) GN=fadB2 PE=4 SV=1	0.07358	1.46745
		tr|A0A1A9E7I6|A0A1A9E7I6_MYCBI	Urease subunit alpha OS=Mycobacterium bovis GN=ureC PE=3 SV=1	0.07368	3.4265
		tr|A0A0H3M5C1|A0A0H3M5C1_MYCBP	Phenylalanine--tRNA ligase beta subunit OS=Mycobacterium bovis (strain BCG / Pasteur 1173P2) GN=pheT PE=3 SV=1	0.07414	2.34784
		tr|A0A1R3XYW3|A0A1R3XYW3_MYCBO	30s ribosomal protein s1 rpsa OS=Mycobacterium bovis (strain ATCC BAA-935 / AF2122/97) GN=rpsA PE=4 SV=1	0.07433	0.722332
		tr|A0A1R3Y594|A0A1R3Y594_MYCBO	UDP-GLUCOSE 4-EPIMERASE GALE1 (GALACTOWALDENASE) (UDP-GALACTOSE 4-EPIMERASE) (URIDINE DIPHOSPHATE GALACTOSE 4-EPIMERASE) (URIDINE DIPHOSPHO-GALACTOSE 4-EPIMERASE) OS=Mycobacterium bovis (strain ATCC BAA-935 / AF2122/97) GN=galE1 PE=4 SV=1	0.07446	2.97739
		tr|A0A243R7A9|A0A243R7A9_MYCBI	Helix-turn-helix transcriptional regulator OS=Mycobacterium bovis GN=B7S04_01835 PE=4 SV=1	0.07446	0.185108
		tr|A0A1R3XUG9|A0A1R3XUG9_MYCBO	NAD(P) transhydrogenase subunit beta OS=Mycobacterium bovis (strain ATCC BAA-935 / AF2122/97) GN=pntB PE=3 SV=1	0.07457	0.349493
		tr|A0A1R3XZX8|A0A1R3XZX8_MYCBO	Conserved protein OS=Mycobacterium bovis (strain ATCC BAA-935 / AF2122/97) GN=BQ2027_MB2041 PE=4 SV=1	0.07476	2.312
		tr|A0A0K2HZN5|A0A0K2HZN5_MYCBI	Threonine--tRNA ligase OS=Mycobacterium bovis BCG GN=thrS PE=3 SV=1	0.07516	0.71851
		tr|A0A1A9EB04|A0A1A9EB04_MYCBI	Chorismate pyruvate-lyase OS=Mycobacterium bovis GN=B7S04_15830 PE=4 SV=1	0.07518	1.72318
		tr|A0A1A9E5P9|A0A1A9E5P9_MYCBI	Rrf2 family transcriptional regulator OS=Mycobacterium bovis GN=B7S04_07040 PE=4 SV=1	0.07526	7.78211
		tr|A0A1R3Y5K6|A0A1R3Y5K6_MYCBO	Possible mutator protein mutt4 OS=Mycobacterium bovis (strain ATCC BAA-935 / AF2122/97) GN=mutt4 PE=3 SV=1	0.07529	0.335544
		tr|A0A1A9E816|A0A1A9E816_MYCBI	3-alpha(Or 20-beta)-hydroxysteroid dehydrogenase OS=Mycobacterium bovis GN=B7S04_10730 PE=4 SV=1	0.07639	2.01384
		tr|A0A1R3XXF2|A0A1R3XXF2_MYCBO	Conserved protein OS=Mycobacterium bovis (strain ATCC BAA-935 / AF2122/97) GN=BQ2027_MB1157C PE=4 SV=1	0.07715	1.84062
		tr|A0A1R3XYJ0|A0A1R3XYJ0_MYCBO	PROBABLE METHYLTRANSFERASE OS=Mycobacterium bovis (strain ATCC BAA-935 / AF2122/97) GN=BQ2027_MB1535C PE=4 SV=1	0.07716	1.56945
		tr|A0A0K2I1X0|A0A0K2I1X0_MYCBI	ATP-dependent protease ATP-binding subunit ClpC OS=Mycobacterium bovis BCG GN=RN06_4397 PE=4 SV=1	0.07768	0.726227
		tr|A0A1R3XWN1|A0A1R3XWN1_MYCBO	PHOSPHOTYROSINE PROTEIN PHOSPHATASE PTPB (PROTEIN-TYROSINE-PHOSPHATASE) (PTPase) OS=Mycobacterium bovis (strain ATCC BAA-935 / AF2122/97) GN=ptbB PE=4 SV=1	0.07833	2.46844
		tr|A0A1A9E6X8|A0A1A9E6X8_MYCBI	Putative 3-methyladenine DNA glycosylase OS=Mycobacterium bovis GN=B7S04_09075 PE=3 SV=1	0.07859	4.63955
		tr|A0A0K2I0S3|A0A0K2I0S3_MYCBI	Uncharacterized protein OS=Mycobacterium bovis BCG GN=RN06_3955 PE=4 SV=1	0.07863	1.49091
		tr|A0A1R3Y3Y2|A0A1R3Y3Y2_MYCBO	Probable bifunctional protein acetyl-/propionyl-coenzyme a carboxylase (Epsilon chain) acce5 OS=Mycobacterium bovis (strain ATCC BAA-935 / AF2122/97) GN=acce5 PE=4 SV=1	0.07873	1.7286
		tr|A0A0H3MD38|A0A0H3MD38_MYCBP	Uncharacterized protein OS=Mycobacterium bovis (strain BCG / Pasteur 1173P2) GN=BCG_1565 PE=4 SV=1	0.07908	0.480991
		tr|G7QV02|G7QV02_MYCBI	Isocitrate lyase OS=Mycobacterium bovis BCG str. Mexico GN=icl PE=4 SV=1	0.07921	0.72775
		tr|A0A0H3MBV2|A0A0H3MBV2_MYCBP	Transcription-repair-coupling factor OS=Mycobacterium bovis (strain BCG / Pasteur 1173P2) GN=mfd PE=3 SV=1	0.07942	0.60249
		tr|G8FRW3|G8FRW3_MYCBI	Single-stranded DNA-binding protein OS=Mycobacterium bovis BCG str. Mexico GN=ssb PE=3 SV=1	0.0805	1.62449
		tr|A0A1R3XXQ1|A0A1R3XXQ1_MYCBO	PROBABLE TETRONASIN-TRANSPORT ATP-BINDING PROTEIN ABC TRANSPORTER OS=Mycobacterium bovis (strain ATCC BAA-935 / AF2122/97) GN=BQ2027_MB1250C PE=4 SV=1	0.0814	0.510488
		tr|A0A0Y1BII3|A0A0Y1BII3_MYCBI	Lysophospholipase OS=Mycobacterium bovis BCG GN=RN06_0230 PE=4 SV=1	0.08216	2.20028
		tr|A0A0K2HTH8|A0A0K2HTH8_MYCBI	Uncharacterized protein OS=Mycobacterium bovis BCG GN=RN06_1152 PE=4 SV=1	0.08234	1.54641
		tr|A0A1R3Y4D9|A0A1R3Y4D9_MYCBO	PROBABLE SHORT-CHAIN TYPE DEHYDROGENASE/REDUCTASE OS=Mycobacterium bovis (strain ATCC BAA-935 / AF2122/97) GN=BQ2027_MB3515C PE=4 SV=1	0.08367	1.53606
		tr|A0A1R3Y5N8|A0A1R3Y5N8_MYCBO	Conserved protein similar to jag protein OS=Mycobacterium bovis (strain ATCC BAA-935 / AF2122/97) GN=BQ2027_MB3951C PE=4 SV=1	0.08514	2.42026
		tr|A0A1R3Y4B3|A0A1R3Y4B3_MYCBO	CONSERVED HYPOTHETICAL MCE ASSOCIATED ALANINE AND VALINE RICH PROTEIN OS=Mycobacterium bovis (strain ATCC BAA-935 / AF2122/97) GN=BQ2027_MB3523C PE=4 SV=1	0.08522	0.453005
		tr|A0A1R3Y636|A0A1R3Y636_MYCBO	Uncharacterized protein OS=Mycobacterium bovis (strain ATCC BAA-935 / AF2122/97) GN=BQ2027_MB3558C PE=4 SV=1	0.08595	2.14949
		tr|G7QZI1|G7QZI1_MYCBI	Putative dehydrogenase OS=Mycobacterium bovis BCG str. Mexico GN=BCGMEX_3456c PE=4 SV=1	0.08665	2.12032
		tr|A0A1R3XZ84|A0A1R3XZ84_MYCBO	Probable two-component system transcriptional regulator OS=Mycobacterium bovis (strain ATCC BAA-935 / AF2122/97) GN=BQ2027_MB1652 PE=4 SV=1	0.08717	1.39719
		tr|A0A0K2I1X3|A0A0K2I1X3_MYCBI	Iron-regulated H-NS-like protein OS=Mycobacterium bovis BCG GN=RN06_4398 PE=4 SV=1	0.08722	2.47339
		tr|A0A1R3Y3R0|A0A1R3Y3R0_MYCBO	PROBABLE ATP-DEPENDENT HELICASE LHR (LARGE HELICASE-RELATED PROTEIN) OS=Mycobacterium bovis (strain ATCC BAA-935 / AF2122/97) GN=lhr PE=4 SV=1	0.08723	1.79488
		tr|A0A0K2HRJ5|A0A0K2HRJ5_MYCBI	Acyl-CoA dehydrogenase FadE5 OS=Mycobacterium bovis BCG GN=RN06_0307 PE=3 SV=1	0.08784	0.365217
		tr|A0A0K2HWF3|A0A0K2HWF3_MYCBI	Reductase OS=Mycobacterium bovis BCG GN=RN06_2316 PE=4 SV=1	0.08821	1.50157
		tr|A0A083W761|A0A083W761_MYCBI	AAA ATPase forming ring-shaped complexes OS=Mycobacterium bovis GN=arc PE=3 SV=1	0.08865	0.745448
		tr|A0A1R3Y3U4|A0A1R3Y3U4_MYCBO	Universal stress protein family protein OS=Mycobacterium bovis (strain ATCC BAA-935 / AF2122/97) GN=BQ2027_MB2657C PE=3 SV=1	0.08908	0.31259
		tr|A0A0K2HY65|A0A0K2HY65_MYCBI	Gamma-glutamyl phosphate reductase OS=Mycobacterium bovis BCG GN=proA PE=3 SV=1	0.0891	0.804233
		tr|A0A1R3Y1H3|A0A1R3Y1H3_MYCBO	Uncharacterized protein OS=Mycobacterium bovis (strain ATCC BAA-935 / AF2122/97) GN=BQ2027_MB2284 PE=4 SV=1	0.08959	3.01696
		tr|A0A1R3XXL0|A0A1R3XXL0_MYCBO	PROBABLE FERREDOXIN FDXC OS=Mycobacterium bovis (strain ATCC BAA-935 / AF2122/97) GN=fdxC PE=4 SV=1	0.08982	1.35184
		tr|A0A0K2HXH5|A0A0K2HXH5_MYCBI	Oxidoreductase EphD OS=Mycobacterium bovis BCG GN=RN06_2718 PE=4 SV=1	0.08986	1.41905
		tr|A0A243QHG8|A0A243QHG8_MYCBI	DNA alkylation response protein OS=Mycobacterium bovis GN=B7S04_20345 PE=3 SV=1	0.0899	1.8793
		tr|G7QWW8|G7QWW8_MYCBI	NADH-quinone oxidoreductase subunit C OS=Mycobacterium bovis BCG str. Mexico GN=nuoC PE=3 SV=1	0.08998	1.29745
		tr|A0A1R3XWW7|A0A1R3XWW7_MYCBO	Phosphate-binding protein PstS OS=Mycobacterium bovis (strain ATCC BAA-935 / AF2122/97) GN=pstS2 PE=3 SV=1	0.09099	0.687906
		tr|A0A1R3Y406|A0A1R3Y406_MYCBO	POSSIBLE OXIDOREDUCTASE OS=Mycobacterium bovis (strain ATCC BAA-935 / AF2122/97) GN=BQ2027_MB3403C PE=4 SV=1	0.09108	0.667368
		tr|G7QXS9|G7QXS9_MYCBI	Sulfurtransferase OS=Mycobacterium bovis BCG str. Mexico GN=cysA2 PE=4 SV=1	0.09184	1.59412
		tr|A0A1R3Y2P7|A0A1R3Y2P7_MYCBO	PROBABLE ENOYL-COA HYDRATASE ECHA15 (ENOYL HYDRASE) (UNSATURATED ACYL-COA HYDRATASE) (CROTONASE) OS=Mycobacterium bovis (strain ATCC BAA-935 / AF2122/97) GN=echA15 PE=3 SV=1	0.09199	2.62837
		tr|A0A0C7DI12|A0A0C7DI12_MYCBI	Quinolinate synthase A OS=Mycobacterium bovis GN=nadA PE=3 SV=1	0.09218	0.627615
		tr|A0A1R3XYF7|A0A1R3XYF7_MYCBO	PROBABLE ENOYL-COA HYDRATASE ECHA11 (ENOYL HYDRASE) (UNSATURATED ACYL-COA HYDRATASE) (CROTONASE) OS=Mycobacterium bovis (strain ATCC BAA-935 / AF2122/97) GN=echA11 PE=4 SV=1	0.0925	2.58123
		tr|A0A243QL67|A0A243QL67_MYCBI	Peptidase M16 OS=Mycobacterium bovis GN=B7S05_14965 PE=3 SV=1	0.09291	0.166796
		tr|A0A1R3Y1A9|A0A1R3Y1A9_MYCBO	Uncharacterized protein OS=Mycobacterium bovis (strain ATCC BAA-935 / AF2122/97) GN=BQ2027_MB2365C PE=4 SV=1	0.09322	0.241432
		tr|A0A0H3MC20|A0A0H3MC20_MYCBP	Polyketide synthase pks13 OS=Mycobacterium bovis (strain BCG / Pasteur 1173P2) GN=pks13 PE=4 SV=1	0.09331	1.35428
		tr|A0A243QQ80|A0A243QQ80_MYCBI	[CysO]-cysteine peptidase OS=Mycobacterium bovis GN=B7S04_07330 PE=4 SV=1	0.09358	1.95794
		tr|A0A1R3XWQ4|A0A1R3XWQ4_MYCBO	Citrate synthase OS=Mycobacterium bovis (strain ATCC BAA-935 / AF2122/97) GN=gltA2 PE=3 SV=1	0.09372	0.403701
		tr|A0A0H3MAI2|A0A0H3MAI2_MYCBP	Probable aldehyde dehydrogenase OS=Mycobacterium bovis (strain BCG / Pasteur 1173P2) GN=BCG_0498 PE=3 SV=1	0.09376	0.541304
		tr|A0A1R3XVR9|A0A1R3XVR9_MYCBO	POSSIBLE OXIDOREDUCTASE OS=Mycobacterium bovis (strain ATCC BAA-935 / AF2122/97) GN=BQ2027_MB0561C PE=3 SV=1	0.09379	2.49453
		tr|A0A1R3Y4Z9|A0A1R3Y4Z9_MYCBO	Uncharacterized protein OS=Mycobacterium bovis (strain ATCC BAA-935 / AF2122/97) GN=BQ2027_MB3519 PE=4 SV=1	0.09442	0.264967
		tr|A0A1R3Y5B9|A0A1R3Y5B9_MYCBO	UDP-GALACTOPYRANOSE MUTASE GLF (UDP-GALP MUTASE) (NAD+-FLAVIN ADENINE DINUCLEOTIDE-REQUIRING ENZYME) OS=Mycobacterium bovis (strain ATCC BAA-935 / AF2122/97) GN=glf PE=4 SV=1	0.09634	1.96119
		tr|A0A1R3Y0J3|A0A1R3Y0J3_MYCBO	POSSIBLE NITROGEN FIXATION RELATED PROTEIN OS=Mycobacterium bovis (strain ATCC BAA-935 / AF2122/97) GN=BQ2027_MB1500 PE=4 SV=1	0.09658	0.670001
		tr|A0A1R3XV77|A0A1R3XV77_MYCBO	Acyl-coa dehydrogenase fade7 OS=Mycobacterium bovis (strain ATCC BAA-935 / AF2122/97) GN=fadE7 PE=3 SV=1	0.0978	2.7992
		tr|A0A1R3Y3I2|A0A1R3Y3I2_MYCBO	PROBABLE ISOCHORISMATE SYNTHASE ENTC (ISOCHORISMATE HYDROXYMUTASE) (ENTEROCHELIN BIOSYNTHESIS) OS=Mycobacterium bovis (strain ATCC BAA-935 / AF2122/97) GN=entC PE=4 SV=1	0.09793	1.83791
		tr|A0A1R3Y442|A0A1R3Y442_MYCBO	Conserved protein OS=Mycobacterium bovis (strain ATCC BAA-935 / AF2122/97) GN=BQ2027_MB3434 PE=4 SV=1	0.09805	1.52624
		tr|A0A0K2HRC0|A0A0K2HRC0_MYCBI	Mce associated membrane protein OS=Mycobacterium bovis BCG GN=RN06_0221 PE=4 SV=1	0.09847	1.80384
		tr|A0A1R3Y2R1|A0A1R3Y2R1_MYCBO	Chromosome partition protein Smc OS=Mycobacterium bovis (strain ATCC BAA-935 / AF2122/97) GN=smc PE=3 SV=1	0.09862	2.01058
		tr|A0A1R3Y598|A0A1R3Y598_MYCBO	Decaprenylphosphoryl-beta-d-ribose 2'-oxidase OS=Mycobacterium bovis (strain ATCC BAA-935 / AF2122/97) GN=dpre1 PE=4 SV=1	0.09893	1.31825
		tr|A0A1R3XWM3|A0A1R3XWM3_MYCBO	Conserved protein OS=Mycobacterium bovis (strain ATCC BAA-935 / AF2122/97) GN=BQ2027_MB0877 PE=4 SV=1	0.09915	1.29836
		tr|A0A083W2K6|A0A083W2K6_MYCBI	Chaperone protein HtpG OS=Mycobacterium bovis GN=htpG PE=3 SV=1	0.10115	0.839236
		tr|A0A120INH3|A0A120INH3_MYCBI	Monooxygenase OS=Mycobacterium bovis BCG GN=RN06_1110 PE=4 SV=1	0.10157	7.45872
		tr|A0A1R3Y1C3|A0A1R3Y1C3_MYCBO	PROBABLE NAD-DEPENDENT GLUTAMATE DEHYDROGENASE GDH (NAD-GDH) (NAD-DEPENDENT GLUTAMIC DEHYDROGENASE) OS=Mycobacterium bovis (strain ATCC BAA-935 / AF2122/97) GN=gdh PE=4 SV=1	0.10176	0.753436
		tr|A0A1R3XY18|A0A1R3XY18_MYCBO	Nicotinate phosphoribosyltransferase OS=Mycobacterium bovis (strain ATCC BAA-935 / AF2122/97) GN=pncB1 PE=3 SV=1	0.10195	0.584396
		tr|A0A0K2I0H1|A0A0K2I0H1_MYCBI	tRNA (guanine-N(1)-)-methyltransferase OS=Mycobacterium bovis BCG GN=trmD PE=3 SV=1	0.10228	0.805444
		tr|A0A243QKN3|A0A243QKN3_MYCBI	Peptidyl-prolyl cis-trans isomerase OS=Mycobacterium bovis GN=B7S04_13940 PE=4 SV=1	0.10274	2.03442
		tr|A0A1R3XZ85|A0A1R3XZ85_MYCBO	Uncharacterized protein OS=Mycobacterium bovis (strain ATCC BAA-935 / AF2122/97) GN=BQ2027_MB1807C PE=4 SV=1	0.10292	1.39515
		tr|A0A1A9E6D4|A0A1A9E6D4_MYCBI	3-oxoacyl-ACP reductase OS=Mycobacterium bovis GN=B7S04_08140 PE=4 SV=1	0.10321	2.0463
		tr|A0A0K2HQY3|A0A0K2HQY3_MYCBI	Bifunctional 5'-methylthioadenosine nucleosidase /S-adenosylhomocysteine nucleosidase OS=Mycobacterium bovis BCG GN=RN06_0115 PE=4 SV=1	0.10403	6.95642
		tr|A0A0H3ME19|A0A0H3ME19_MYCBP	Uncharacterized protein OS=Mycobacterium bovis (strain BCG / Pasteur 1173P2) GN=BCG_1870c PE=4 SV=1	0.10444	2.31884
		tr|A0A1R3Y4E3|A0A1R3Y4E3_MYCBO	PROBABLE HYDRATASE OS=Mycobacterium bovis (strain ATCC BAA-935 / AF2122/97) GN=hsae PE=4 SV=1	0.10573	1.14114
		tr|A0A1R3Y194|A0A1R3Y194_MYCBO	Conserved protein OS=Mycobacterium bovis (strain ATCC BAA-935 / AF2122/97) GN=BQ2027_MB2476C PE=4 SV=1	0.1063	1.17063
		tr|A0A1A9T7I7|A0A1A9T7I7_MYCBI	Peptide deformylase OS=Mycobacterium bovis GN=def PE=3 SV=1	0.10655	1.93118
		tr|A0A0H3MDP0|A0A0H3MDP0_MYCBP	Phenolpthiocerol synthesis type-I polyketide synthase ppsB OS=Mycobacterium bovis (strain BCG / Pasteur 1173P2) GN=ppsB PE=4 SV=1	0.10713	1.70948
		tr|Q6SA89|Q6SA89_MYCBI	Putative transcriptional regulator CRP OS=Mycobacterium bovis BCG GN=RN06_4483 PE=4 SV=1	0.10791	2.34909
		tr|A0A1R3XWC5|A0A1R3XWC5_MYCBO	Conserved protein OS=Mycobacterium bovis (strain ATCC BAA-935 / AF2122/97) GN=BQ2027_MB0048C PE=4 SV=1	0.10918	2.53034
		tr|A0A243R4A6|A0A243R4A6_MYCBI	Glucose-6-phosphate isomerase OS=Mycobacterium bovis GN=pgi PE=3 SV=1	0.10968	0.593497
		tr|A0A0K2HUQ9|A0A0K2HUQ9_MYCBI	Transcription termination factor Rho OS=Mycobacterium bovis BCG GN=rho PE=3 SV=1	0.11012	0.742027
		tr|A0A1R3Y2B8|A0A1R3Y2B8_MYCBO	TRK SYSTEM POTASSIUM UPTAKE PROTEIN CEOB OS=Mycobacterium bovis (strain ATCC BAA-935 / AF2122/97) GN=ceoB PE=4 SV=1	0.11084	4.44841
		tr|A0A0K2HVD3|A0A0K2HVD3_MYCBI	Transaldolase OS=Mycobacterium bovis BCG GN=tal PE=3 SV=1	0.11093	0.839532
		tr|A0A0K2HSC3|A0A0K2HSC3_MYCBI	UPF0234 protein RN06_0699 OS=Mycobacterium bovis BCG GN=RN06_0699 PE=3 SV=1	0.111	2.22836
		tr|G7QUZ7|G7QUZ7_MYCBI	Dihydrolipoyl dehydrogenase OS=Mycobacterium bovis BCG str. Mexico GN=lpd PE=3 SV=1	0.11105	0.905814
		tr|A0A1R3XZH4|A0A1R3XZH4_MYCBO	Conserved protein OS=Mycobacterium bovis (strain ATCC BAA-935 / AF2122/97) GN=BQ2027_MB1878 PE=4 SV=1	0.11249	0.531988
		tr|A0A1R3XWU9|A0A1R3XWU9_MYCBO	Probable short-chain type dehydrogenase/reductase OS=Mycobacterium bovis (strain ATCC BAA-935 / AF2122/97) GN=BQ2027_MB0970 PE=3 SV=1	0.11255	0.342494
		tr|A0A1R3Y0U3|A0A1R3Y0U3_MYCBO	POSSIBLE FLAVOPROTEIN OS=Mycobacterium bovis (strain ATCC BAA-935 / AF2122/97) GN=BQ2027_MB2275 PE=4 SV=1	0.11331	0.631916
		tr|A0A0K2HYK2|A0A0K2HYK2_MYCBI	Alanine--tRNA ligase OS=Mycobacterium bovis BCG GN=alaS PE=3 SV=1	0.11371	0.811152
		tr|A0A243QNE3|A0A243QNE3_MYCBI	Chromosome partitioning protein ParA OS=Mycobacterium bovis GN=B7S04_09180 PE=4 SV=1	0.11382	2.87563
		tr|A0A1R3Y0A6|A0A1R3Y0A6_MYCBO	Possible toxin pare2 OS=Mycobacterium bovis (strain ATCC BAA-935 / AF2122/97) GN=pare2 PE=4 SV=1	0.11436	0.461435
		tr|A0A1R3Y3G3|A0A1R3Y3G3_MYCBO	Uncharacterized protein OS=Mycobacterium bovis (strain ATCC BAA-935 / AF2122/97) GN=plsC PE=4 SV=1	0.11505	1.58498
		tr|A0A243QLI4|A0A243QLI4_MYCBI	DUF3558 domain-containing protein OS=Mycobacterium bovis GN=B7S04_15040 PE=4 SV=1	0.11516	7.21953
		tr|A0A1R3XXU7|A0A1R3XXU7_MYCBO	ADENYLYL CYCLASE (ATP PYROPHOSPHATE-LYASE) (ADENYLATE CYCLASE) OS=Mycobacterium bovis (strain ATCC BAA-935 / AF2122/97) GN=BQ2027_MB1295 PE=4 SV=1	0.11546	0.436467
		tr|A0A0H3M5E3|A0A0H3M5E3_MYCBP	Probable dipeptidase PepE OS=Mycobacterium bovis (strain BCG / Pasteur 1173P2) GN=pepE PE=3 SV=1	0.11584	0.556072
		tr|A0A1R3XX44|A0A1R3XX44_MYCBO	PROBABLE MEMBRANE PROTEIN OS=Mycobacterium bovis (strain ATCC BAA-935 / AF2122/97) GN=BQ2027_MB0705 PE=4 SV=1	0.11586	0.229417
		tr|A0A0Y1BYZ4|A0A0Y1BYZ4_MYCBI	DNA-directed DNA polymerase OS=Mycobacterium bovis BCG GN=RN06_1907 PE=3 SV=1	0.11587	0.0573428
		tr|A0A1R3Y4H6|A0A1R3Y4H6_MYCBO	PROBABLE ACYL-COA DEHYDROGENASE FADE30 OS=Mycobacterium bovis (strain ATCC BAA-935 / AF2122/97) GN=fadE30 PE=3 SV=1	0.11602	0.676267
		tr|A0A0K2HRP0|A0A0K2HRP0_MYCBI	Chaperone protein DnaK OS=Mycobacterium bovis BCG GN=dnaK PE=2 SV=1	0.11635	0.597311
		tr|A0A0H3M7B9|A0A0H3M7B9_MYCBP	Probable succinyl-CoA:3-ketoacid-coenzyme A transferase (Alpha subunit) scoA OS=Mycobacterium bovis (strain BCG / Pasteur 1173P2) GN=scoA PE=4 SV=1	0.11744	0.785051
		tr|A0A1A9E6N4|A0A1A9E6N4_MYCBI	Indole-3-glycerol phosphate synthase OS=Mycobacterium bovis GN=trpC PE=3 SV=1	0.118	1.14707
		tr|A0A0K2HWR3|A0A0K2HWR3_MYCBI	CinA-like protein OS=Mycobacterium bovis BCG GN=RN06_2355 PE=3 SV=1	0.11948	1.38825
		tr|A0A109S9Z6|A0A109S9Z6_MYCBI	UPF0182 protein RN06_3860 OS=Mycobacterium bovis BCG GN=RN06_3860 PE=3 SV=1	0.11952	0.556852
		tr|A0A0K2HYP1|A0A0K2HYP1_MYCBI	Membrane protein secretion factor YajC OS=Mycobacterium bovis BCG GN=RN06_3160 PE=4 SV=1	0.11992	0.566307
		tr|G7QWY8|G7QWY8_MYCBI	Elongation factor Tu OS=Mycobacterium bovis BCG str. Mexico GN=tuf PE=3 SV=1	0.12001	0.790981
		tr|A0A1R3Y0H1|A0A1R3Y0H1_MYCBO	3'-5' exoribonuclease OS=Mycobacterium bovis (strain ATCC BAA-935 / AF2122/97) GN=BQ2027_MB2201C PE=3 SV=1	0.12001	1.3022
		tr|A0A1R3Y3K6|A0A1R3Y3K6_MYCBO	Polyphosphate kinase ppk2 (Polyphosphoric acid kinase) OS=Mycobacterium bovis (strain ATCC BAA-935 / AF2122/97) GN=ppk2 PE=4 SV=1	0.12033	0.448465
		tr|A0A0K2I1G4|A0A0K2I1G4_MYCBI	30S ribosomal protein S4 OS=Mycobacterium bovis BCG GN=rpsD PE=3 SV=1	0.12116	0.660098
		tr|A0A109S6T8|A0A109S6T8_MYCBI	Two-component response regulator MrpA OS=Mycobacterium bovis BCG GN=RN06_1225 PE=4 SV=1	0.12142	0.75925
		tr|A0A083W7L8|A0A083W7L8_MYCBI	Prolipoprotein diacylglyceryl transferase OS=Mycobacterium bovis GN=lgt PE=3 SV=1	0.12229	0.557248
		tr|A0A1A9EA33|A0A1A9EA33_MYCBI	LexA repressor OS=Mycobacterium bovis GN=lexA PE=3 SV=1	0.12265	0.526261
		tr|Q7BUC1|Q7BUC1_MYCBI	Uncharacterized protein OS=Mycobacterium bovis BCG GN=RN06_1940 PE=4 SV=1	0.12314	1.16099
		tr|A0A083WHS5|A0A083WHS5_MYCBI	Galactokinase OS=Mycobacterium bovis GN=galK PE=3 SV=1	0.12341	2.41942
		tr|A0A1R3XWY0|A0A1R3XWY0_MYCBO	POSSIBLE MAGNESIUM CHELATASE OS=Mycobacterium bovis (strain ATCC BAA-935 / AF2122/97) GN=BQ2027_MB0983 PE=4 SV=1	0.12346	1.38492
		tr|A0A0K2HYU2|A0A0K2HYU2_MYCBI	Uncharacterized protein OS=Mycobacterium bovis BCG GN=RN06_3214 PE=4 SV=1	0.12391	0.258563
		tr|A0A1R3XUG0|A0A1R3XUG0_MYCBO	Aldehyde dehydrogenase OS=Mycobacterium bovis (strain ATCC BAA-935 / AF2122/97) GN=BQ2027_MB0152 PE=3 SV=1	0.12635	0.676605
		tr|A0A1R3XYW1|A0A1R3XYW1_MYCBO	Probable nonspecific lipid-transfer protein OS=Mycobacterium bovis (strain ATCC BAA-935 / AF2122/97) GN=BQ2027_MB1653C PE=4 SV=1	0.12684	1.77074
		tr|A0A1A9ECB0|A0A1A9ECB0_MYCBI	Methyltransferase OS=Mycobacterium bovis GN=B7S04_17990 PE=4 SV=1	0.12738	1.21722
		tr|A0A243QNM5|A0A243QNM5_MYCBI	Inositol-1-monophosphatase OS=Mycobacterium bovis GN=B7S04_14520 PE=3 SV=1	0.12798	1.149
		tr|A0A0K2HTY5|A0A0K2HTY5_MYCBI	Phosphoribosylamine--glycine ligase OS=Mycobacterium bovis BCG GN=purD PE=3 SV=1	0.12816	0.528725
		tr|A0A1R3Y507|A0A1R3Y507_MYCBO	PROBABLE ACETOHYDROXYACID SYNTHASE ILVX (ACETOLACTATE SYNTHASE) OS=Mycobacterium bovis (strain ATCC BAA-935 / AF2122/97) GN=ilvX PE=4 SV=1	0.12832	1.37738
		tr|A0A0H3M4F7|A0A0H3M4F7_MYCBP	UvrABC system protein A OS=Mycobacterium bovis (strain BCG / Pasteur 1173P2) GN=uvrA PE=3 SV=1	0.12917	0.7472
		tr|A0A1R3XXD8|A0A1R3XXD8_MYCBO	3-beta-hydroxysteroid dehydrogenase OS=Mycobacterium bovis (strain ATCC BAA-935 / AF2122/97) GN=BQ2027_MB1136C PE=4 SV=1	0.12971	2.53115
		tr|A0A0H3M5V0|A0A0H3M5V0_MYCBP	Acetyl/propionyl-CoA carboxylase (Beta subunit) accD6 OS=Mycobacterium bovis (strain BCG / Pasteur 1173P2) GN=accD6 PE=4 SV=1	0.13149	3.14599
		tr|A0A1R3Y0F5|A0A1R3Y0F5_MYCBO	Conserved protein OS=Mycobacterium bovis (strain ATCC BAA-935 / AF2122/97) GN=BQ2027_MB2080 PE=4 SV=1	0.13204	0.805916
		tr|A0A243QXP1|A0A243QXP1_MYCBI	Type III-A CRISPR-associated RAMP protein Csm3 OS=Mycobacterium bovis GN=B7S04_15155 PE=4 SV=1	0.13221	0.480226
		tr|A0A1R3XXA8|A0A1R3XXA8_MYCBO	Mycothiol S-conjugate amidase OS=Mycobacterium bovis (strain ATCC BAA-935 / AF2122/97) GN=mca PE=3 SV=1	0.13263	0.846196
		tr|A0A1R3XXJ5|A0A1R3XXJ5_MYCBO	Conserved ala-, pro-rich protein OS=Mycobacterium bovis (strain ATCC BAA-935 / AF2122/97) GN=BQ2027_MB1188C PE=4 SV=1	0.13278	0.486736
		tr|A0A1A9EBV4|A0A1A9EBV4_MYCBI	Aminoglycoside phosphotransferase OS=Mycobacterium bovis GN=Mb1595_p3576 PE=4 SV=1	0.13301	1.63175
		tr|A0A1A9E7S9|A0A1A9E7S9_MYCBI	Catalase-peroxidase OS=Mycobacterium bovis GN=katG PE=3 SV=1	0.13304	0.821597
		tr|A0A1R3Y1Q3|A0A1R3Y1Q3_MYCBO	PROBABLE AMINO ACID DECARBOXYLASE OS=Mycobacterium bovis (strain ATCC BAA-935 / AF2122/97) GN=BQ2027_MB2560C PE=4 SV=1	0.13472	1.34087
		tr|A0A243R6W1|A0A243R6W1_MYCBI	Methyltransferase OS=Mycobacterium bovis GN=B7S04_01040 PE=4 SV=1	0.13496	1.66233
		tr|A0A083W1J7|A0A083W1J7_MYCBI	Probable molybdenum cofactor guanylyltransferase OS=Mycobacterium bovis GN=mobA PE=3 SV=1	0.1353	0.530101
		tr|A0A0K2I289|A0A0K2I289_MYCBI	Uncharacterized protein OS=Mycobacterium bovis BCG GN=RN06_4538 PE=4 SV=1	0.1357	1.2512
		tr|A0A0H3M564|A0A0H3M564_MYCBP	Histidinol dehydrogenase OS=Mycobacterium bovis (strain BCG / Pasteur 1173P2) GN=hisD PE=3 SV=1	0.13769	0.609697
		tr|A0A1R3Y1F3|A0A1R3Y1F3_MYCBO	PROBABLE FATTY ACID SYNTHASE FAS (FATTY ACID SYNTHETASE) OS=Mycobacterium bovis (strain ATCC BAA-935 / AF2122/97) GN=fas PE=4 SV=1	0.13908	1.66056
		tr|A0A1R3XWD6|A0A1R3XWD6_MYCBO	PUTATIVE TUBERCULIN RELATED PEPTIDE OS=Mycobacterium bovis (strain ATCC BAA-935 / AF2122/97) GN=BQ2027_MB0439 PE=4 SV=1	0.13921	1.47468
		tr|A0A0K2HT34|A0A0K2HT34_MYCBI	Uncharacterized protein OS=Mycobacterium bovis BCG GN=RN06_0609 PE=4 SV=1	0.13952	0.369313
		tr|A0A1R3Y4H9|A0A1R3Y4H9_MYCBO	POSSIBLE SIDEROPHORE-BINDING PROTEIN OS=Mycobacterium bovis (strain ATCC BAA-935 / AF2122/97) GN=BQ2027_MB3555C PE=4 SV=1	0.13958	2.38558
		tr|A0A1R3XYL1|A0A1R3XYL1_MYCBO	Uncharacterized protein OS=Mycobacterium bovis (strain ATCC BAA-935 / AF2122/97) GN=BQ2027_MB0833C PE=4 SV=1	0.14133	0.565974
		tr|A0A1R3XXF9|A0A1R3XXF9_MYCBO	Conserved protein OS=Mycobacterium bovis (strain ATCC BAA-935 / AF2122/97) GN=BQ2027_MB0824 PE=4 SV=1	0.14152	0.794984
		tr|Q6PUJ6|Q6PUJ6_MYCBI	Diacylglycerol acyltransferase/mycolyltransferase Ag85A OS=Mycobacterium bovis BCG GN=fbpA PE=4 SV=1	0.14197	1.38941
		tr|A0A1R3XZC1|A0A1R3XZC1_MYCBO	Esx conserved component eccd5. esx-5 type vii secretion system protein. probable membrane protein OS=Mycobacterium bovis (strain ATCC BAA-935 / AF2122/97) GN=eccd5 PE=4 SV=1	0.14291	2.37366
		tr|A0A0K2HUU6|A0A0K2HUU6_MYCBI	Sulfur carrier protein CysO OS=Mycobacterium bovis BCG GN=RN06_1663 PE=4 SV=1	0.14335	0.626569
		tr|A0A0K2I1Y2|A0A0K2I1Y2_MYCBI	GTP cyclohydrolase 1 OS=Mycobacterium bovis BCG GN=folE PE=3 SV=1	0.14379	0.509004
		tr|A0A0H3M5S4|A0A0H3M5S4_MYCBP	Dihydrolipoamide acetyltransferase component of pyruvate dehydrogenase complex OS=Mycobacterium bovis (strain BCG / Pasteur 1173P2) GN=dlaT PE=3 SV=1	0.14415	1.10339
		tr|A0A1A9E8N4|A0A1A9E8N4_MYCBI	Anthranilate phosphoribosyltransferase OS=Mycobacterium bovis GN=trpD PE=3 SV=1	0.14453	0.469347
		tr|A0A0K2HWI0|A0A0K2HWI0_MYCBI	Cytochrome P450 Cyp140 OS=Mycobacterium bovis BCG GN=RN06_2328 PE=3 SV=1	0.14482	1.69906
		tr|A0A1R3Y3S3|A0A1R3Y3S3_MYCBO	PROBABLE THYMIDINE PHOSPHORYLASE DEOA (TDRPASE) (PYRIMIDINE PHOSPHORYLASE) OS=Mycobacterium bovis (strain ATCC BAA-935 / AF2122/97) GN=deoA PE=3 SV=1	0.14507	2.53742
		tr|A0A0K2HW50|A0A0K2HW50_MYCBI	Uncharacterized protein OS=Mycobacterium bovis BCG GN=RN06_1837 PE=4 SV=1	0.14522	0.638513
		tr|A0A0H3M3R6|A0A0H3M3R6_MYCBP	Uncharacterized protein OS=Mycobacterium bovis (strain BCG / Pasteur 1173P2) GN=BCG_0537c PE=4 SV=1	0.14529	0.445076
		tr|A0A1A9E944|A0A1A9E944_MYCBI	Deoxyguanosinetriphosphate triphosphohydrolase-like protein OS=Mycobacterium bovis GN=B7S04_12630 PE=3 SV=1	0.14533	0.578051
		tr|A0A1R3XXG0|A0A1R3XXG0_MYCBO	Possible methylcitrate dehydratase prpD OS=Mycobacterium bovis (strain ATCC BAA-935 / AF2122/97) GN=prpD PE=4 SV=1	0.14544	1.38247
		tr|A0A083W658|A0A083W658_MYCBI	Probable cytosol aminopeptidase OS=Mycobacterium bovis GN=pepA PE=3 SV=1	0.14613	0.867682
		tr|A0A0H3M7V1|A0A0H3M7V1_MYCBP	Conserved transmembrane transport protein mmpL7 OS=Mycobacterium bovis (strain BCG / Pasteur 1173P2) GN=mmpL7 PE=4 SV=1	0.14831	0.519086	Rv2942	MmpL7		transmembrane transport protein
		tr|A0A1R3XVA5|A0A1R3XVA5_MYCBO	POSSIBLE MEMBRANE PROTEIN OS=Mycobacterium bovis (strain ATCC BAA-935 / AF2122/97) GN=BQ2027_MB0049C PE=4 SV=1	0.14847	0.70521
		tr|A0A1R3Y112|A0A1R3Y112_MYCBO	5-methyltetrahydrofolate--homocystein methyltransferase meth (Methionine synthase, vitamin-b12 dependent isozyme) (Ms) OS=Mycobacterium bovis (strain ATCC BAA-935 / AF2122/97) GN=metH PE=4 SV=1	0.14882	0.732168
		tr|A0A0K2HVL5|A0A0K2HVL5_MYCBI	Phosphoribosyl isomerase A OS=Mycobacterium bovis BCG GN=priA PE=3 SV=1	0.14997	1.59529
		tr|A0A1R3Y5Q5|A0A1R3Y5Q5_MYCBO	Ribonuclease VapC OS=Mycobacterium bovis (strain ATCC BAA-935 / AF2122/97) GN=vapc46 PE=3 SV=1	0.15076	2.35858
		tr|A0A0H3MDN2|A0A0H3MDN2_MYCBP	Signal recognition particle receptor FtsY OS=Mycobacterium bovis (strain BCG / Pasteur 1173P2) GN=ftsY PE=3 SV=1	0.15118	0.639381
		tr|A0A0K2I193|A0A0K2I193_MYCBI	NADH-quinone oxidoreductase subunit B OS=Mycobacterium bovis BCG GN=nuoB PE=3 SV=1	0.15139	1.81727
		tr|A0A1R3Y586|A0A1R3Y586_MYCBO	Conserved protein OS=Mycobacterium bovis (strain ATCC BAA-935 / AF2122/97) GN=BQ2027_MB3236C PE=4 SV=1	0.15141	2.55742
		tr|A0A1R3XUB9|A0A1R3XUB9_MYCBO	PROBABLE CATION-TRANSPORTER ATPASE I CTPI OS=Mycobacterium bovis (strain ATCC BAA-935 / AF2122/97) GN=ctpI PE=4 SV=1	0.15187	2.1635
		tr|A0A0K2HWS5|A0A0K2HWS5_MYCBI	Transcriptional regulator OS=Mycobacterium bovis BCG GN=RN06_2437 PE=4 SV=1	0.1522	0.356667
		tr|A0A1R3Y4V1|A0A1R3Y4V1_MYCBO	Uncharacterized protein OS=Mycobacterium bovis (strain ATCC BAA-935 / AF2122/97) GN=BQ2027_MB3703C PE=4 SV=1	0.1525	7.57728
		tr|A0A1A9E5P6|A0A1A9E5P6_MYCBI	Sulfate adenylyltransferase subunit 2 OS=Mycobacterium bovis GN=cysD PE=3 SV=1	0.15304	0.859839
		tr|A0A1R3Y4U4|A0A1R3Y4U4_MYCBO	POSSIBLE EPOXIDE HYDROLASE EPHE (EPOXIDE HYDRATASE) (ARENE-OXIDE HYDRATASE) OS=Mycobacterium bovis (strain ATCC BAA-935 / AF2122/97) GN=ephE PE=4 SV=1	0.15333	1.75514
		tr|A0A1R3Y4Q6|A0A1R3Y4Q6_MYCBO	Esx-1 secretion-associated protein espd OS=Mycobacterium bovis (strain ATCC BAA-935 / AF2122/97) GN=espd PE=4 SV=1	0.15482	1.76467
		tr|A0A1A9E9Q5|A0A1A9E9Q5_MYCBI	Glyoxalase II OS=Mycobacterium bovis GN=B7S04_13935 PE=4 SV=1	0.15575	0.46138
		tr|A0A0K2HS48|A0A0K2HS48_MYCBI	Uncharacterized protein OS=Mycobacterium bovis BCG GN=RN06_0613 PE=4 SV=1	0.15618	0.600226
		tr|A0A0H3M471|A0A0H3M471_MYCBP	Possible acyltransferase plsB1 OS=Mycobacterium bovis (strain BCG / Pasteur 1173P2) GN=plsB1 PE=3 SV=1	0.15625	0.544836
		tr|A0A1R3XVM8|A0A1R3XVM8_MYCBO	Conserved protein OS=Mycobacterium bovis (strain ATCC BAA-935 / AF2122/97) GN=BQ2027_MB0168 PE=4 SV=1	0.15641	1.52756
		tr|A0A1R3Y270|A0A1R3Y270_MYCBO	PROBABLE ACYL-CoA DEHYDROGENASE FADE21 OS=Mycobacterium bovis (strain ATCC BAA-935 / AF2122/97) GN=fadE21 PE=3 SV=1	0.15702	1.93784
		tr|A0A1A9E9Y0|A0A1A9E9Y0_MYCBI	Holliday junction ATP-dependent DNA helicase RuvA OS=Mycobacterium bovis GN=ruvA PE=3 SV=1	0.15782	0.750953
		tr|A0A1R3Y085|A0A1R3Y085_MYCBO	Deamidase of pup dop OS=Mycobacterium bovis (strain ATCC BAA-935 / AF2122/97) GN=dop PE=4 SV=1	0.15793	3.01506
		tr|A0A243QUE2|A0A243QUE2_MYCBI	Isoniazid-induced protein IniB OS=Mycobacterium bovis GN=B7S04_01845 PE=4 SV=1	0.15823	0.436546
		tr|A0A109S6G3|A0A109S6G3_MYCBI	Enoyl-CoA hydratase EchA5 OS=Mycobacterium bovis BCG GN=RN06_0837 PE=3 SV=1	0.15845	1.62853
		tr|A0A1R3XVK1|A0A1R3XVK1_MYCBO	PROBABLE UROPORPHYRIN-III C-METHYLTRANSFERASE HEMD (UROPORPHYRINOGEN III METHYLASE) (UROGEN III METHYLASE) (SUMT) (UROGEN III METHYLASE) (UROM) OS=Mycobacterium bovis (strain ATCC BAA-935 / AF2122/97) GN=hemD PE=4 SV=1	0.15868	0.663161
		tr|A0A1A9E791|A0A1A9E791_MYCBI	ESAT-6-like protein OS=Mycobacterium bovis GN=B7S04_09635 PE=3 SV=1	0.15938	0.523419
		tr|A0A1A9E9E4|A0A1A9E9E4_MYCBI	Glutamine-dependent NAD(+) synthetase OS=Mycobacterium bovis GN=nadE PE=3 SV=1	0.15955	0.479776
		tr|A0A0K2HQK1|A0A0K2HQK1_MYCBI	Cell wall synthesis protein CwsA OS=Mycobacterium bovis BCG GN=cwsA PE=3 SV=1	0.15975	1.21508
		tr|A0A1R3Y4T0|A0A1R3Y4T0_MYCBO	Uncharacterized protein OS=Mycobacterium bovis (strain ATCC BAA-935 / AF2122/97) GN=BQ2027_MB3675 PE=4 SV=1	0.16087	1.30385
		tr|A0A0K2HUS0|A0A0K2HUS0_MYCBI	Multifunctional fusion protein OS=Mycobacterium bovis BCG GN=atpF PE=3 SV=1	0.16124	0.651851
		tr|A0A1R3Y3P3|A0A1R3Y3P3_MYCBO	POSSIBLE LINOLEOYL-COA DESATURASE (DELTA(6)-DESATURASE) OS=Mycobacterium bovis (strain ATCC BAA-935 / AF2122/97) GN=desa3 PE=4 SV=1	0.16146	0.225892
		tr|A0A1R3Y323|A0A1R3Y323_MYCBO	Conserved protein OS=Mycobacterium bovis (strain ATCC BAA-935 / AF2122/97) GN=BQ2027_MB3106C PE=4 SV=1	0.16159	1.87761
		tr|A0A0K2I1H4|A0A0K2I1H4_MYCBI	10 kDa chaperonin OS=Mycobacterium bovis BCG GN=groS PE=3 SV=1	0.16175	1.86012
		tr|A0A1R3Y309|A0A1R3Y309_MYCBO	Conserved protein OS=Mycobacterium bovis (strain ATCC BAA-935 / AF2122/97) GN=BQ2027_MB2342C PE=4 SV=1	0.16281	0.618941
		tr|A0A0K2HV93|A0A0K2HV93_MYCBI	Methionyl-tRNA formyltransferase OS=Mycobacterium bovis BCG GN=fmt PE=3 SV=1	0.16325	1.41257
		tr|A0A0H4FW38|A0A0H4FW38_MYCBI	Uncharacterized protein OS=Mycobacterium bovis BCG GN=RN06_3886 PE=4 SV=1	0.16406	1.34316
		tr|A0A243QLG1|A0A243QLG1_MYCBI	Valine--tRNA ligase OS=Mycobacterium bovis GN=valS PE=3 SV=1	0.16413	0.784487
		tr|A0A0K2HT47|A0A0K2HT47_MYCBI	Probable M18 family aminopeptidase 2 OS=Mycobacterium bovis BCG GN=apeB PE=3 SV=1	0.16453	0.865256
		tr|A0A0K2HZ86|A0A0K2HZ86_MYCBI	30S ribosomal protein S15 OS=Mycobacterium bovis BCG GN=rpsO PE=3 SV=1	0.16504	0.824304
		tr|A0A0H3M4I7|A0A0H3M4I7_MYCBP	Tyrosine--tRNA ligase OS=Mycobacterium bovis (strain BCG / Pasteur 1173P2) GN=tyrS PE=3 SV=1	0.16566	1.19443
		tr|A0A1R3XZ90|A0A1R3XZ90_MYCBO	Conserved protein OS=Mycobacterium bovis (strain ATCC BAA-935 / AF2122/97) GN=BQ2027_MB1798 PE=4 SV=1	0.16583	0.752486
		tr|A0A1A9T8E7|A0A1A9T8E7_MYCBI	50S ribosomal protein L23 OS=Mycobacterium bovis GN=rplW PE=3 SV=1	0.16597	0.903026
		tr|A0A1R3XYU8|A0A1R3XYU8_MYCBO	Probable peroxidoxin bcpB OS=Mycobacterium bovis (strain ATCC BAA-935 / AF2122/97) GN=bcpB PE=4 SV=1	0.16706	2.60815
		tr|A0A0K2I1B7|A0A0K2I1B7_MYCBI	NADH-quinone oxidoreductase OS=Mycobacterium bovis BCG GN=RN06_3813 PE=3 SV=1	0.16722	1.25059
		tr|A0A0K2HXL4|A0A0K2HXL4_MYCBI	Nicotinate-nucleotide--dimethylbenzimidazole phosphoribosyltransferase OS=Mycobacterium bovis BCG GN=cobT PE=3 SV=1	0.16781	1.92523
		tr|A0A1A9EAF9|A0A1A9EAF9_MYCBI	Flavin-dependent thymidylate synthase OS=Mycobacterium bovis GN=thyX PE=3 SV=1	0.16789	1.86273
		tr|A0A243QTL8|A0A243QTL8_MYCBI	Uncharacterized protein OS=Mycobacterium bovis GN=B7S04_02900 PE=4 SV=1	0.1682	1.0891
		tr|A0A0K2HUV9|A0A0K2HUV9_MYCBI	3-oxoacyl-ACP reductase FabG OS=Mycobacterium bovis BCG GN=RN06_1681 PE=4 SV=1	0.16825	0.325107
		tr|A0A1R3Y0C5|A0A1R3Y0C5_MYCBO	Phospho-2-dehydro-3-deoxyheptonate aldolase OS=Mycobacterium bovis (strain ATCC BAA-935 / AF2122/97) GN=aroG PE=3 SV=1	0.16899	0.639573
		tr|A0A1A9E9Z3|A0A1A9E9Z3_MYCBI	Pyridoxal 5'-phosphate synthase subunit PdxS OS=Mycobacterium bovis GN=pdxS PE=3 SV=1	0.16964	1.08211
		tr|A0A0K2HWF8|A0A0K2HWF8_MYCBI	Uncharacterized protein OS=Mycobacterium bovis BCG GN=RN06_2321 PE=4 SV=1	0.17036	1.2411
		tr|A0A243QNK5|A0A243QNK5_MYCBI	Peptidase M28 OS=Mycobacterium bovis GN=B7S04_09525 PE=4 SV=1	0.17047	1.16579
		tr|A0A1R3XU93|A0A1R3XU93_MYCBO	Uncharacterized protein OS=Mycobacterium bovis (strain ATCC BAA-935 / AF2122/97) GN=BQ2027_MB0081C PE=4 SV=1	0.17048	1.09166
		tr|A0A0K2HSW3|A0A0K2HSW3_MYCBI	Phosphomethylpyrimidine synthase OS=Mycobacterium bovis BCG GN=thiC PE=3 SV=1	0.17123	0.29866
		tr|A0A109S844|A0A109S844_MYCBI	Uncharacterized protein OS=Mycobacterium bovis BCG GN=RN06_2521 PE=4 SV=1	0.17127	0.276161
		tr|A0A1R3Y1R1|A0A1R3Y1R1_MYCBO	POSSIBLE METHYLTRANSFERASE (METHYLASE) OS=Mycobacterium bovis (strain ATCC BAA-935 / AF2122/97) GN=BQ2027_MB2655 PE=4 SV=1	0.17269	0.815285
		tr|A0A1R3XXI5|A0A1R3XXI5_MYCBO	Conserved protein OS=Mycobacterium bovis (strain ATCC BAA-935 / AF2122/97) GN=BQ2027_MB1187 PE=4 SV=1	0.17272	8.53208
		tr|A0A1R3XUL2|A0A1R3XUL2_MYCBO	Probable zinc metalloprotease zmp1 OS=Mycobacterium bovis (strain ATCC BAA-935 / AF2122/97) GN=zmp1 PE=4 SV=1	0.17301	0.43524
		tr|A0A0K2HRS1|A0A0K2HRS1_MYCBI	Protein GrpE OS=Mycobacterium bovis BCG GN=grpE PE=3 SV=1	0.17528	0.524022
		tr|A0A1R3XZG5|A0A1R3XZG5_MYCBO	Conserved protein OS=Mycobacterium bovis (strain ATCC BAA-935 / AF2122/97) GN=BQ2027_MB1867C PE=4 SV=1	0.1755	0.798112
		tr|A0A1R3Y405|A0A1R3Y405_MYCBO	Probable enoyl-coa hydratase echa18.1 (Enoyl hydrase) (Unsaturated acyl-coa hydratase) (Crotonase) OS=Mycobacterium bovis (strain ATCC BAA-935 / AF2122/97) GN=echA18 PE=3 SV=1	0.17576	1.05841
		tr|A0A0K2HYI1|A0A0K2HYI1_MYCBI	3-dehydroquinate dehydratase OS=Mycobacterium bovis BCG GN=aroQ PE=3 SV=1	0.17593	0.697381
		tr|A0A1A9EAL7|A0A1A9EAL7_MYCBI	Uridylate kinase OS=Mycobacterium bovis GN=pyrH PE=3 SV=1	0.17613	0.397528
		tr|A0A0K2HSC8|A0A0K2HSC8_MYCBI	Uncharacterized protein OS=Mycobacterium bovis BCG GN=RN06_0704 PE=4 SV=1	0.17634	0.748535
		tr|A0A0H3MBX6|A0A0H3MBX6_MYCBP	Probable conserved membrane protein mmpS3 OS=Mycobacterium bovis (strain BCG / Pasteur 1173P2) GN=mmpS3 PE=4 SV=1	0.17638	0.669717
		tr|A0A1R3Y2Z1|A0A1R3Y2Z1_MYCBO	POSSIBLE TRANSCRIPTIONAL REGULATORY PROTEIN (PROBABLY TETR-FAMILY) OS=Mycobacterium bovis (strain ATCC BAA-935 / AF2122/97) GN=BQ2027_MB3084C PE=4 SV=1	0.17695	2.08328
		tr|A0A0K2HSP2|A0A0K2HSP2_MYCBI	Probable endonuclease 4 OS=Mycobacterium bovis BCG GN=nfo PE=3 SV=1	0.17809	0.553472
		tr|A0A0Y1CLV6|A0A0Y1CLV6_MYCBI	Protoporphyrinogen oxidase OS=Mycobacterium bovis BCG GN=RN06_3247 PE=3 SV=1	0.17833	1.62811
		tr|A0A1R3Y276|A0A1R3Y276_MYCBO	Apolipoprotein N-acyltransferase OS=Mycobacterium bovis (strain ATCC BAA-935 / AF2122/97) GN=ppm1 PE=3 SV=1	0.17844	0.863088
		tr|A0A1R3XWZ0|A0A1R3XWZ0_MYCBO	Probable serine protease pepd (Serine proteinase) (Mtb32b) OS=Mycobacterium bovis (strain ATCC BAA-935 / AF2122/97) GN=pepd PE=4 SV=1	0.17886	0.544365
		tr|A0A1R3XVJ5|A0A1R3XVJ5_MYCBO	Delta-aminolevulinic acid dehydratase OS=Mycobacterium bovis (strain ATCC BAA-935 / AF2122/97) GN=hemB PE=3 SV=1	0.17953	0.893559
		tr|A0A1R3Y0X8|A0A1R3Y0X8_MYCBO	Uncharacterized protein OS=Mycobacterium bovis (strain ATCC BAA-935 / AF2122/97) GN=BQ2027_MB2381C PE=4 SV=1	0.18049	54.3459
		tr|A0A1R3Y5J3|A0A1R3Y5J3_MYCBO	PROBABLE PHOSPHOMANNOMUTASE PMMB (PHOSPHOMANNOSE MUTASE) OS=Mycobacterium bovis (strain ATCC BAA-935 / AF2122/97) GN=pmmB PE=3 SV=1	0.18085	0.364547
		tr|A0A0K2I386|A0A0K2I386_MYCBI	Lipoprotein LpqH OS=Mycobacterium bovis BCG GN=RN06_4584 PE=4 SV=1	0.18272	1.55339
		tr|A0A1R3Y4N0|A0A1R3Y4N0_MYCBO	Possible oxidoreductase. possible 3-hydroxy-9,10-seconandrost-1,3,5(10)-triene-9,17-dione hydroxylase OS=Mycobacterium bovis (strain ATCC BAA-935 / AF2122/97) GN=hsaa PE=4 SV=1	0.1828	1.53973
		tr|A0A1R3XWI1|A0A1R3XWI1_MYCBO	Conserved protein ssec2 OS=Mycobacterium bovis (strain ATCC BAA-935 / AF2122/97) GN=sseC2 PE=4 SV=1	0.18296	0.466277
		tr|A0A243R790|A0A243R790_MYCBI	Phosphatase PAP2 family protein OS=Mycobacterium bovis GN=B7S04_01675 PE=4 SV=1	0.18384	0.573963
		tr|A0A0K2HQS2|A0A0K2HQS2_MYCBI	L-serine dehydratase OS=Mycobacterium bovis BCG GN=RN06_0082 PE=4 SV=1	0.18476	0.494738
		tr|A0A1R3XXK5|A0A1R3XXK5_MYCBO	Low molecular weight t-cell antigen tb8.4 OS=Mycobacterium bovis (strain ATCC BAA-935 / AF2122/97) GN=tb8.4 PE=4 SV=1	0.18612	2.76382
		tr|A0A083W4A9|A0A083W4A9_MYCBI	Pup--protein ligase OS=Mycobacterium bovis GN=pafA PE=3 SV=1	0.18613	0.687314
		tr|A0A0H3MES3|A0A0H3MES3_MYCBP	Probable inosine-5'-monophosphate dehydrogenase guaB3 OS=Mycobacterium bovis (strain BCG / Pasteur 1173P2) GN=guaB3 PE=4 SV=1	0.18742	1.20463
		tr|A0A109S789|A0A109S789_MYCBI	Transferase OS=Mycobacterium bovis BCG GN=RN06_1710 PE=4 SV=1	0.18791	0.308714
		tr|A0A0K2HX85|A0A0K2HX85_MYCBI	L-cysteine:1D-myo-inositol 2-amino-2-deoxy-alpha-D-glucopyranoside ligase OS=Mycobacterium bovis BCG GN=mshC PE=3 SV=1	0.18806	0.628412
		tr|A0A1R3Y512|A0A1R3Y512_MYCBO	PUTATIVE CELL DIVISION ATP-BINDING PROTEIN FTSE (SEPTATION COMPONENT-TRANSPORT ATP-BINDING PROTEIN ABC TRANSPORTER) OS=Mycobacterium bovis (strain ATCC BAA-935 / AF2122/97) GN=ftsE PE=4 SV=1	0.1881	1.08998
		tr|A0A1R3Y4R8|A0A1R3Y4R8_MYCBO	Possible hydrolase OS=Mycobacterium bovis (strain ATCC BAA-935 / AF2122/97) GN=BQ2027_MB3622C PE=4 SV=1	0.18825	0.354794
		tr|A0A0H3MF62|A0A0H3MF62_MYCBP	Probable transcription regulator (LysR family) OS=Mycobacterium bovis (strain BCG / Pasteur 1173P2) GN=BCG_2297c PE=4 SV=1	0.189	2.24845
		tr|A0A1R3Y1C1|A0A1R3Y1C1_MYCBO	POSSIBLE ACYL-COA DEHYDROGENASE FADE19 (MMGC) OS=Mycobacterium bovis (strain ATCC BAA-935 / AF2122/97) GN=fadE19 PE=3 SV=1	0.18943	0.593529
		tr|A0A0K2HZV4|A0A0K2HZV4_MYCBI	3-isopropylmalate dehydratase large subunit OS=Mycobacterium bovis BCG GN=leuC PE=3 SV=1	0.18997	0.380506
		tr|A0A120INA2|A0A120INA2_MYCBI	Uncharacterized protein OS=Mycobacterium bovis BCG GN=RN06_0599 PE=4 SV=1	0.19065	2.03215
		tr|A0A0K2HZZ2|A0A0K2HZZ2_MYCBI	Uncharacterized protein OS=Mycobacterium bovis BCG GN=RN06_3290 PE=4 SV=1	0.19075	0.2736
		tr|A0A0K2HWZ7|A0A0K2HWZ7_MYCBI	Uncharacterized protein OS=Mycobacterium bovis BCG GN=RN06_2510 PE=4 SV=1	0.19112	1.55326
		tr|A0A1R3XX13|A0A1R3XX13_MYCBO	Ppe family protein ppe3 OS=Mycobacterium bovis (strain ATCC BAA-935 / AF2122/97) GN=PPE3 PE=4 SV=1	0.1913	2.49797
		tr|A0A0K2HUI4|A0A0K2HUI4_MYCBI	1D-myo-inositol 2-acetamido-2-deoxy-alpha-D-glucopyranoside deacetylase OS=Mycobacterium bovis BCG GN=mshB PE=3 SV=1	0.1914	1.34884
		tr|A0A0K2HZE9|A0A0K2HZE9_MYCBI	Ribosome maturation factor RimP OS=Mycobacterium bovis BCG GN=rimP PE=3 SV=1	0.19156	1.7047
		tr|A0A243R615|A0A243R615_MYCBI	Oxidoreductase OS=Mycobacterium bovis GN=B7S04_04200 PE=4 SV=1	0.19264	1.29576
		tr|A0A1A9T888|A0A1A9T888_MYCBI	50S ribosomal protein L10 OS=Mycobacterium bovis GN=rplJ PE=3 SV=1	0.19403	1.10786
		tr|A0A1R3XWE3|A0A1R3XWE3_MYCBO	PROBABLE METHYLMALONATE-SEMIALDEHYDE DEHYDROGENASE MMSA (METHYLMALONIC ACID SEMIALDEHYDE DEHYDROGENASE) (MMSDH) OS=Mycobacterium bovis (strain ATCC BAA-935 / AF2122/97) GN=mmsA PE=4 SV=1	0.19438	0.817931
		tr|A0A0K2I137|A0A0K2I137_MYCBI	Isocitrate dehydrogenase [NADP] OS=Mycobacterium bovis BCG GN=RN06_4071 PE=3 SV=1	0.19552	0.521433
		tr|A0A0K2HZW5|A0A0K2HZW5_MYCBI	Acetolactate synthase OS=Mycobacterium bovis BCG GN=RN06_3637 PE=3 SV=1	0.19563	0.532888
		tr|A0A1R3XXK6|A0A1R3XXK6_MYCBO	Respiratory nitrate reductase (Alpha chain) narg OS=Mycobacterium bovis (strain ATCC BAA-935 / AF2122/97) GN=narG PE=3 SV=1	0.19565	1.74438
		tr|A0A0K2HRW0|A0A0K2HRW0_MYCBI	Fructose-bisphosphate aldolase OS=Mycobacterium bovis BCG GN=RN06_0447 PE=3 SV=1	0.19583	1.37164
		tr|A0A1A9E5C2|A0A1A9E5C2_MYCBI	Putative pterin-4-alpha-carbinolamine dehydratase OS=Mycobacterium bovis GN=B7S04_06380 PE=3 SV=1	0.19604	1.31089
		tr|A0A1A9E925|A0A1A9E925_MYCBI	Non-ribosomal peptide synthetase OS=Mycobacterium bovis GN=B7S04_12780 PE=4 SV=1	0.19676	0.164554
		tr|A0A243R672|A0A243R672_MYCBI	Glycerol-3-phosphate dehydrogenase [NAD(P)+] OS=Mycobacterium bovis GN=gpsA PE=3 SV=1	0.19785	3.55555
		tr|A0A0K2I2J8|A0A0K2I2J8_MYCBI	Long-chain-fatty-acid--CoA ligase FadD23 OS=Mycobacterium bovis BCG GN=RN06_4668 PE=4 SV=1	0.1979	9.06242
		tr|A0A1R3XUV4|A0A1R3XUV4_MYCBO	Esat-6 like protein esxg (Conserved protein tb9.8) OS=Mycobacterium bovis (strain ATCC BAA-935 / AF2122/97) GN=esxG PE=3 SV=1	0.19814	7.3692
		tr|A0A1R3Y4V3|A0A1R3Y4V3_MYCBO	Membrane-associated serine protease OS=Mycobacterium bovis (strain ATCC BAA-935 / AF2122/97) GN=BQ2027_MB3695C PE=4 SV=1	0.19901	1.87697
		tr|A0A243QUE5|A0A243QUE5_MYCBI	Allophanate hydrolase OS=Mycobacterium bovis GN=B7S04_01435 PE=4 SV=1	0.1998	0.413498
		tr|A0A1R3Y528|A0A1R3Y528_MYCBO	Possible dehydrogenase OS=Mycobacterium bovis (strain ATCC BAA-935 / AF2122/97) GN=BQ2027_MB3753 PE=4 SV=1	0.20072	6.33606
		tr|A0A1R3XYQ9|A0A1R3XYQ9_MYCBO	PROBABLE FATTY OXIDATION PROTEIN FADB OS=Mycobacterium bovis (strain ATCC BAA-935 / AF2122/97) GN=fadB PE=4 SV=1	0.20146	0.685937
		tr|A0A1R3Y140|A0A1R3Y140_MYCBO	Conserved protein OS=Mycobacterium bovis (strain ATCC BAA-935 / AF2122/97) GN=BQ2027_MB2425 PE=4 SV=1	0.20347	2.02281
		tr|A0A1R3XWR5|A0A1R3XWR5_MYCBO	PROBABLE POLYPRENYL-DIPHOSPHATE SYNTHASE GRCC1 (POLYPRENYL PYROPHOSPHATE SYNTHETASE) OS=Mycobacterium bovis (strain ATCC BAA-935 / AF2122/97) GN=grcC1 PE=3 SV=1	0.20356	0.910421
		tr|A0A1R3XXJ2|A0A1R3XXJ2_MYCBO	PROBABLE TRANSCRIPTIONAL REGULATORY PROTEIN OS=Mycobacterium bovis (strain ATCC BAA-935 / AF2122/97) GN=BQ2027_MB1199C PE=4 SV=1	0.20393	0.663007
		tr|A0A1R3XVE3|A0A1R3XVE3_MYCBO	PROBABLE TRANSCRIPTIONAL REGULATORY PROTEIN OS=Mycobacterium bovis (strain ATCC BAA-935 / AF2122/97) GN=BQ2027_MB0484 PE=4 SV=1	0.20506	1.87999
		tr|A0A0K2HVK5|A0A0K2HVK5_MYCBI	Imidazole glycerol phosphate synthase subunit HisH OS=Mycobacterium bovis BCG GN=hisH PE=3 SV=1	0.20621	1.74072
		tr|A0A0K2HWL8|A0A0K2HWL8_MYCBI	50S ribosomal protein L20 OS=Mycobacterium bovis BCG GN=rplT PE=3 SV=1	0.20714	0.803992
		tr|A0A0K2HS27|A0A0K2HS27_MYCBI	Uncharacterized protein OS=Mycobacterium bovis BCG GN=RN06_0593 PE=4 SV=1	0.20765	0.588323
		tr|A0A1R3Y1V9|A0A1R3Y1V9_MYCBO	Conserved protein OS=Mycobacterium bovis (strain ATCC BAA-935 / AF2122/97) GN=BQ2027_MB2702 PE=4 SV=1	0.20847	1.35243
		tr|A0A1R3Y038|A0A1R3Y038_MYCBO	L-gulono-1,4-lactone dehydrogenase OS=Mycobacterium bovis (strain ATCC BAA-935 / AF2122/97) GN=BQ2027_MB1800 PE=4 SV=1	0.20868	1.56556
		tr|A0A1R3XX04|A0A1R3XX04_MYCBO	PROBABLE LIPASE/ESTERASE LIPG OS=Mycobacterium bovis (strain ATCC BAA-935 / AF2122/97) GN=lipG PE=4 SV=1	0.20869	1.4418
		tr|A0A1R3XVI1|A0A1R3XVI1_MYCBO	Conserved protein OS=Mycobacterium bovis (strain ATCC BAA-935 / AF2122/97) GN=BQ2027_MB0321 PE=4 SV=1	0.2087	1.34035
		tr|A0A0H3MDR9|A0A0H3MDR9_MYCBP	D-3-phosphoglycerate dehydrogenase OS=Mycobacterium bovis (strain BCG / Pasteur 1173P2) GN=serA1 PE=3 SV=1	0.20878	1.41215
		tr|A0A0K2HTQ5|A0A0K2HTQ5_MYCBI	50S ribosomal protein L2 OS=Mycobacterium bovis BCG GN=rplB PE=3 SV=1	0.20881	0.773477
		tr|A0A1R3XYJ1|A0A1R3XYJ1_MYCBO	Probable fatty-acid-amp ligase fadd25 (Fatty-acid-amp synthetase) (Fatty-acid-amp synthase) OS=Mycobacterium bovis (strain ATCC BAA-935 / AF2122/97) GN=fadD25 PE=4 SV=1	0.20884	0.45606
		tr|A0A1R3XV50|A0A1R3XV50_MYCBO	POSSIBLE PROTEIN TRANSPORT PROTEIN SECE2 OS=Mycobacterium bovis (strain ATCC BAA-935 / AF2122/97) GN=secE2 PE=4 SV=1	0.20938	0.166588
		tr|A0A1R3Y2R7|A0A1R3Y2R7_MYCBO	Uncharacterized protein OS=Mycobacterium bovis (strain ATCC BAA-935 / AF2122/97) GN=BQ2027_MB2718C PE=4 SV=1	0.21156	1.82596
		tr|D0EW71|D0EW71_MYCBI	Cytochrome P450 143A1 OS=Mycobacterium bovis PE=3 SV=1	0.21217	0.276205
		tr|A0A1R3XWV8|A0A1R3XWV8_MYCBO	Phosphate-binding protein PstS OS=Mycobacterium bovis (strain ATCC BAA-935 / AF2122/97) GN=pstS1 PE=3 SV=1	0.21277	0.593108
		tr|A0A1R3Y6G6|A0A1R3Y6G6_MYCBO	Uncharacterized protein OS=Mycobacterium bovis (strain ATCC BAA-935 / AF2122/97) GN=ponA2 PE=4 SV=1	0.2136	1.65033
		tr|A0A0D1PWJ1|A0A0D1PWJ1_MYCBI	Polyphosphate kinase OS=Mycobacterium bovis GN=ppk PE=3 SV=1	0.21401	0.871423
		tr|A0A1R3XVX7|A0A1R3XVX7_MYCBO	Uncharacterized protein OS=Mycobacterium bovis (strain ATCC BAA-935 / AF2122/97) GN=BQ2027_MB0278C PE=4 SV=1	0.21437	1.56653
		tr|G7R1A7|G7R1A7_MYCBI	Trigger factor OS=Mycobacterium bovis BCG str. Mexico GN=tig PE=3 SV=1	0.21451	1.1185
		tr|A0A1R3Y591|A0A1R3Y591_MYCBO	PROBABLE TWO COMPONENT SENSOR KINASE OS=Mycobacterium bovis (strain ATCC BAA-935 / AF2122/97) GN=BQ2027_MB3246C PE=4 SV=1	0.21463	0.631985
		tr|A0A1R3XZF5|A0A1R3XZF5_MYCBO	PROBABLE DEHYDROGENASE OS=Mycobacterium bovis (strain ATCC BAA-935 / AF2122/97) GN=BQ2027_MB1842C PE=4 SV=1	0.21491	1.45821
		tr|A0A0K2I1P5|A0A0K2I1P5_MYCBI	4-hydroxy-2-oxovalerate aldolase OS=Mycobacterium bovis BCG GN=RN06_4321 PE=3 SV=1	0.21496	2.03517
		tr|A0A1R3XX78|A0A1R3XX78_MYCBO	Uncharacterized protein OS=Mycobacterium bovis (strain ATCC BAA-935 / AF2122/97) GN=BQ2027_MB1089 PE=4 SV=1	0.21501	1.12508
		tr|A0A1R3XUH6|A0A1R3XUH6_MYCBO	PROBABLE TRANSCRIPTIONAL REGULATORY PROTEIN (POSSIBLY TETR-FAMILY) OS=Mycobacterium bovis (strain ATCC BAA-935 / AF2122/97) GN=BQ2027_MB0163 PE=4 SV=1	0.21532	1.63389
		tr|A0A1R3XUC9|A0A1R3XUC9_MYCBO	OXIDATIVE STRESS RESPONSE REGULATORY PROTEIN OXYS OS=Mycobacterium bovis (strain ATCC BAA-935 / AF2122/97) GN=oxyS PE=4 SV=1	0.2158	0.375672
		tr|A0A0K2HUX7|A0A0K2HUX7_MYCBI	O-phosphoserine sulfhydrylase OS=Mycobacterium bovis BCG GN=RN06_1664 PE=4 SV=1	0.21611	1.35709
		tr|A0A1R3Y5Q3|A0A1R3Y5Q3_MYCBO	Esx-1 secretion-associated protein espe OS=Mycobacterium bovis (strain ATCC BAA-935 / AF2122/97) GN=espe PE=4 SV=1	0.21659	0.378415
		tr|A0A0H3M8R0|A0A0H3M8R0_MYCBP	Uncharacterized protein OS=Mycobacterium bovis (strain BCG / Pasteur 1173P2) GN=BCG_0811c PE=4 SV=1	0.21691	1.78271
		tr|A0A1R3Y5B4|A0A1R3Y5B4_MYCBO	Probable conserved membrane protein OS=Mycobacterium bovis (strain ATCC BAA-935 / AF2122/97) GN=BQ2027_MB3832C PE=4 SV=1	0.21746	0.721088
		tr|A0A0K2HUX4|A0A0K2HUX4_MYCBI	Arginine--tRNA ligase OS=Mycobacterium bovis BCG GN=argS PE=3 SV=1	0.21758	0.928649
		tr|A0A1R3XW63|A0A1R3XW63_MYCBO	S-methyl-5'-thioadenosine phosphorylase OS=Mycobacterium bovis (strain ATCC BAA-935 / AF2122/97) GN=pnp PE=3 SV=1	0.21806	3.47251
		tr|A0A1R3XY91|A0A1R3XY91_MYCBO	POSSIBLE L-LACTATE DEHYDROGENASE (CYTOCHROME) LLDD1 OS=Mycobacterium bovis (strain ATCC BAA-935 / AF2122/97) GN=lldD1 PE=3 SV=1	0.21813	0.548168
		tr|A0A0H3M9V3|A0A0H3M9V3_MYCBP	Possible mycobactin utilization protein viuB OS=Mycobacterium bovis (strain BCG / Pasteur 1173P2) GN=viuB PE=4 SV=1	0.219	3.91348
		tr|A0A1R3Y5V3|A0A1R3Y5V3_MYCBO	POSSIBLE CONSERVED TRANSMEMBRANE PROTEIN OS=Mycobacterium bovis (strain ATCC BAA-935 / AF2122/97) GN=BQ2027_MB3467 PE=4 SV=1	0.21903	2.08415
		tr|A0A0Y1CTH6|A0A0Y1CTH6_MYCBI	PPE family protein PPE32 OS=Mycobacterium bovis BCG GN=RN06_2243 PE=4 SV=1	0.21912	2.0001
		tr|A0A1A9T880|A0A1A9T880_MYCBI	Cyclopropane mycolic acid synthase OS=Mycobacterium bovis GN=B7S04_03490 PE=4 SV=1	0.2224	0.651235
		tr|A0A1A9E5Z0|A0A1A9E5Z0_MYCBI	Dihydroorotase OS=Mycobacterium bovis GN=pyrC PE=3 SV=1	0.22263	0.61441
		tr|A0A1R3Y3Q4|A0A1R3Y3Q4_MYCBO	PROBABLE TRANSCRIPTIONAL REGULATORY PROTEIN (PROBABLY TETR-FAMILY) OS=Mycobacterium bovis (strain ATCC BAA-935 / AF2122/97) GN=BQ2027_MB3323 PE=4 SV=1	0.22311	0.823744
		tr|A0A0K2HU72|A0A0K2HU72_MYCBI	Cystathionine gamma-synthase OS=Mycobacterium bovis BCG GN=RN06_1350 PE=3 SV=1	0.22448	1.85344
		tr|A0A1R3Y0S2|A0A1R3Y0S2_MYCBO	Conserved protein OS=Mycobacterium bovis (strain ATCC BAA-935 / AF2122/97) GN=BQ2027_MB1560 PE=4 SV=1	0.22451	0.68756
		tr|A0A1R3XVD9|A0A1R3XVD9_MYCBO	Conserved protein OS=Mycobacterium bovis (strain ATCC BAA-935 / AF2122/97) GN=BQ2027_MB0475 PE=4 SV=1	0.22457	1.19059
		tr|A0A0K2HRZ9|A0A0K2HRZ9_MYCBI	60 kDa chaperonin OS=Mycobacterium bovis BCG GN=groL PE=3 SV=1	0.22465	0.866024
		tr|A0A0H3M1S9|A0A0H3M1S9_MYCBP	Uncharacterized protein OS=Mycobacterium bovis (strain BCG / Pasteur 1173P2) GN=BCG_0540 PE=4 SV=1	0.22508	1.24505
		tr|A0A1R3Y537|A0A1R3Y537_MYCBO	PROBABLE CONSERVED TRANSMEMBRANE PROTEIN OS=Mycobacterium bovis (strain ATCC BAA-935 / AF2122/97) GN=BQ2027_MB3750 PE=4 SV=1	0.2254	0.184232
		tr|A0A0K2HR05|A0A0K2HR05_MYCBI	Cytochrome P450 Cyp138 OS=Mycobacterium bovis BCG GN=RN06_0172 PE=3 SV=1	0.2259	0.531852
		tr|A0A1A9E8W3|A0A1A9E8W3_MYCBI	Diacylglycerol O-acyltransferase OS=Mycobacterium bovis GN=B7S04_12245 PE=3 SV=1	0.22602	1.52569
		tr|A0A1R3XYT3|A0A1R3XYT3_MYCBO	PROBABLE UNIDENTIFIED ANTIBIOTIC-TRANSPORT ATP-BINDING PROTEIN ABC TRANSPORTER OS=Mycobacterium bovis (strain ATCC BAA-935 / AF2122/97) GN=BQ2027_MB1493C PE=4 SV=1	0.22674	1.38397
		tr|A0A243QZ75|A0A243QZ75_MYCBI	Alpha/beta hydrolase OS=Mycobacterium bovis GN=B7S04_14360 PE=4 SV=1	0.22678	0.876314
		tr|A0A0K2I0S5|A0A0K2I0S5_MYCBI	N-acetylglucosaminyl-diphospho-decaprenol L-rhamnosyltransferase OS=Mycobacterium bovis BCG GN=RN06_3952 PE=4 SV=1	0.22689	1.31881
		tr|A0A0H3M6I8|A0A0H3M6I8_MYCBP	UDP-N-acetylmuramoyl-tripeptide--D-alanyl-D-alanine ligase OS=Mycobacterium bovis (strain BCG / Pasteur 1173P2) GN=murF PE=3 SV=1	0.22695	0.532965
		tr|A0A1R3XUI9|A0A1R3XUI9_MYCBO	Possible oxidoreductase OS=Mycobacterium bovis (strain ATCC BAA-935 / AF2122/97) GN=BQ2027_MB0166 PE=4 SV=1	0.22813	1.54625
		tr|A0A1R3XYH7|A0A1R3XYH7_MYCBO	Possible invasion protein OS=Mycobacterium bovis (strain ATCC BAA-935 / AF2122/97) GN=BQ2027_MB1514 PE=4 SV=1	0.22855	0.222338
		tr|A0A0K2HYI0|A0A0K2HYI0_MYCBI	3-dehydroquinate synthase OS=Mycobacterium bovis BCG GN=aroB PE=3 SV=1	0.2302	0.601798
		tr|G7QVH7|G7QVH7_MYCBI	Putative oxidoreductase OS=Mycobacterium bovis BCG str. Mexico GN=BCGMEX_2988 PE=4 SV=1	0.2306	0.830127
		tr|A0A109S7R1|A0A109S7R1_MYCBI	Alkyl hydroperoxide reductase AhpD OS=Mycobacterium bovis BCG GN=RN06_2192 PE=3 SV=1	0.23071	2.09567
		tr|A0A243QPB4|A0A243QPB4_MYCBI	Molybdopterin biosynthesis protein MoeX OS=Mycobacterium bovis GN=B7S04_09040 PE=4 SV=1	0.23082	3.84127
		tr|A0A1R3Y557|A0A1R3Y557_MYCBO	Probable two component transcriptional regulatory protein tcrx OS=Mycobacterium bovis (strain ATCC BAA-935 / AF2122/97) GN=tcrx PE=4 SV=1	0.23105	2.65576
		tr|A0A1R3Y0I3|A0A1R3Y0I3_MYCBO	Conserved protein OS=Mycobacterium bovis (strain ATCC BAA-935 / AF2122/97) GN=BQ2027_MB1490 PE=4 SV=1	0.23168	2.30413
		tr|A0A1R3XVC2|A0A1R3XVC2_MYCBO	Probable dehydrogenase/reductase OS=Mycobacterium bovis (strain ATCC BAA-935 / AF2122/97) GN=BQ2027_MB0447C PE=4 SV=1	0.23173	1.08396
		tr|A0A1R3Y121|A0A1R3Y121_MYCBO	Uncharacterized protein OS=Mycobacterium bovis (strain ATCC BAA-935 / AF2122/97) GN=BQ2027_MB2407A PE=4 SV=1	0.23249	4.46014
		tr|A0A1R3XV01|A0A1R3XV01_MYCBO	POSSIBLE TRANSCRIPTIONAL REGULATORY PROTEIN (POSSIBLY ARSR-FAMILY) OS=Mycobacterium bovis (strain ATCC BAA-935 / AF2122/97) GN=BQ2027_MB0332 PE=4 SV=1	0.23281	1.45487
		tr|A0A1R3Y4C3|A0A1R3Y4C3_MYCBO	Conserved protein OS=Mycobacterium bovis (strain ATCC BAA-935 / AF2122/97) GN=BQ2027_MB3540C PE=4 SV=1	0.23315	1.93662
		tr|A0A1R3XZS9|A0A1R3XZS9_MYCBO	Possible toxin mazf5 OS=Mycobacterium bovis (strain ATCC BAA-935 / AF2122/97) GN=mazf5 PE=4 SV=1	0.23331	0.558982
		tr|A0A1R3XYB5|A0A1R3XYB5_MYCBO	POSSIBLE LONG-CHAIN-FATTY-ACID--COA LIGASE FADD12 (FATTY-ACID-COA SYNTHETASE) (FATTY-ACID-COA SYNTHASE) OS=Mycobacterium bovis (strain ATCC BAA-935 / AF2122/97) GN=fadD12 PE=4 SV=1	0.23484	0.572176
		tr|A0A0K2HU33|A0A0K2HU33_MYCBI	Fructose-1,6-bisphosphatase OS=Mycobacterium bovis BCG GN=RN06_1380 PE=3 SV=1	0.23518	0.863069
		tr|A0A1R3Y5C1|A0A1R3Y5C1_MYCBO	Uncharacterized protein OS=Mycobacterium bovis (strain ATCC BAA-935 / AF2122/97) GN=BQ2027_MB3848 PE=4 SV=1	0.2353	1.26369
		tr|A0A0K2HVF5|A0A0K2HVF5_MYCBI	L-asparaginase OS=Mycobacterium bovis BCG GN=RN06_1897 PE=4 SV=1	0.23603	0.66777
		tr|A0A109SA50|A0A109SA50_MYCBI	Sulfurtransferase OS=Mycobacterium bovis BCG GN=RN06_3970 PE=4 SV=1	0.23616	0.917322
		tr|A0A1R3Y547|A0A1R3Y547_MYCBO	Probable oxidoreductase OS=Mycobacterium bovis (strain ATCC BAA-935 / AF2122/97) GN=BQ2027_MB3589C PE=4 SV=1	0.23617	0.369665
		tr|A0A1R3XXR1|A0A1R3XXR1_MYCBO	PROBABLE TRANSMEMBRANE PROTEIN OS=Mycobacterium bovis (strain ATCC BAA-935 / AF2122/97) GN=BQ2027_MB1266 PE=4 SV=1	0.23619	0.805664
		tr|A0A1R3Y1G6|A0A1R3Y1G6_MYCBO	PROBABLE SULFATE-BINDING LIPOPROTEIN SUBI OS=Mycobacterium bovis (strain ATCC BAA-935 / AF2122/97) GN=subI PE=4 SV=1	0.23639	0.644486
		tr|A0A0H3M2Y4|A0A0H3M2Y4_MYCBP	Ribosomal RNA small subunit methyltransferase I OS=Mycobacterium bovis (strain BCG / Pasteur 1173P2) GN=rsmI PE=3 SV=1	0.24005	1.21917
		tr|G8FRV2|G8FRV2_MYCBI	Electron transfer flavoprotein alpha subunit OS=Mycobacterium bovis BCG str. Mexico GN=fixB PE=4 SV=1	0.24215	1.29944
		tr|A0A1R3XYA3|A0A1R3XYA3_MYCBO	Riboflavin biosynthesis protein RibD OS=Mycobacterium bovis (strain ATCC BAA-935 / AF2122/97) GN=ribG PE=3 SV=1	0.24237	1.19547
		tr|A0A243QXL3|A0A243QXL3_MYCBI	Adenylyltransferase/sulfurtransferase MoeZ OS=Mycobacterium bovis GN=B7S04_17265 PE=4 SV=1	0.2424	3.56972
		tr|A0A1R3XUF6|A0A1R3XUF6_MYCBO	Conserved protein OS=Mycobacterium bovis (strain ATCC BAA-935 / AF2122/97) GN=BQ2027_MB0145 PE=4 SV=1	0.24419	5.37615
		tr|A0A1R3XXG9|A0A1R3XXG9_MYCBO	Conserved protein OS=Mycobacterium bovis (strain ATCC BAA-935 / AF2122/97) GN=BQ2027_MB0834C PE=3 SV=1	0.24425	0.420393
		tr|A0A243QQY7|A0A243QQY7_MYCBI	ABC transporter ATP-binding protein OS=Mycobacterium bovis GN=B7S04_05405 PE=4 SV=1	0.24526	2.81175
		tr|A0A1A9E9A3|A0A1A9E9A3_MYCBI	Uncharacterized protein OS=Mycobacterium bovis GN=Mb1595_p2760 PE=4 SV=1	0.24587	0.36129
		tr|G7QY38|G7QY38_MYCBI	Adenosylhomocysteinase OS=Mycobacterium bovis BCG str. Mexico GN=sahH PE=3 SV=1	0.24599	0.593149
		tr|A0A1R3Y3F8|A0A1R3Y3F8_MYCBO	POSSIBLE PHOSPHOGLYCERATE MUTASE GPM2 (PHOSPHOGLYCEROMUTASE) (PGAM) (BPG-DEPENDENT PGAM) OS=Mycobacterium bovis (strain ATCC BAA-935 / AF2122/97) GN=gpm2 PE=4 SV=1	0.24648	1.22045
		tr|A0A0K2HSZ4|A0A0K2HSZ4_MYCBI	30S ribosomal protein S10 OS=Mycobacterium bovis BCG GN=rpsJ PE=3 SV=1	0.24692	0.809343
		tr|A0A0K2HS50|A0A0K2HS50_MYCBI	Transcriptional regulator OS=Mycobacterium bovis BCG GN=RN06_0597 PE=4 SV=1	0.24726	3.68402
		tr|A0A1A9EDG0|A0A1A9EDG0_MYCBI	Long-chain-fatty-acid--AMP ligase FadD32 OS=Mycobacterium bovis GN=B7S04_20365 PE=4 SV=1	0.24767	1.45557
		tr|A0A1R3Y1T6|A0A1R3Y1T6_MYCBO	CONSERVED HYPOTHETICAL ALANINE LEUCINE VALINE RICH PROTEIN OS=Mycobacterium bovis (strain ATCC BAA-935 / AF2122/97) GN=BQ2027_MB2589C PE=4 SV=1	0.25208	0.414613
		tr|A0A1R3XWZ8|A0A1R3XWZ8_MYCBO	PROBABLE ACETYL-/PROPIONYL-COENZYME A CARBOXYLASE ALPHA CHAIN (ALPHA SUBUNIT) ACCA2: BIOTIN CARBOXYLASE + BIOTIN CARBOXYL CARRIER PROTEIN (BCCP) OS=Mycobacterium bovis (strain ATCC BAA-935 / AF2122/97) GN=accA2 PE=4 SV=1	0.25228	0.601918
		sp|Q7U0D0|Y1252_MYCBO	Putative O-methyltransferase Mb1252c OS=Mycobacterium bovis (strain ATCC BAA-935 / AF2122/97) GN=BQ2027_MB1252C PE=3 SV=2	0.25279	0.785792
		tr|A0A1A9EA08|A0A1A9EA08_MYCBI	Deoxyuridine 5'-triphosphate nucleotidohydrolase OS=Mycobacterium bovis GN=dut PE=3 SV=1	0.25312	0.854551
		tr|A0A1R3XX15|A0A1R3XX15_MYCBO	Uncharacterized protein OS=Mycobacterium bovis (strain ATCC BAA-935 / AF2122/97) GN=moaB2 PE=4 SV=1	0.25321	1.29049
		tr|A0A1R3XVX0|A0A1R3XVX0_MYCBO	Ribonuclease VapC OS=Mycobacterium bovis (strain ATCC BAA-935 / AF2122/97) GN=vapc4 PE=3 SV=1	0.25419	1.57134
		tr|A0A1A9E9U8|A0A1A9E9U8_MYCBI	GTP pyrophosphokinase OS=Mycobacterium bovis GN=B7S04_13945 PE=3 SV=1	0.25429	0.729593
		tr|A0A1R3XV72|A0A1R3XV72_MYCBO	POSSIBLE SECRETED PROTEIN OS=Mycobacterium bovis (strain ATCC BAA-935 / AF2122/97) GN=BQ2027_MB0404C PE=4 SV=1	0.2562	4.9318
		tr|A0A0K2HZ79|A0A0K2HZ79_MYCBI	Transmembrane alanine/glycine-rich protein OS=Mycobacterium bovis BCG GN=RN06_3296 PE=4 SV=1	0.25633	0.782994
		tr|A0A0H3MEW8|A0A0H3MEW8_MYCBP	Probable Rieske iron-sulfur protein QcrA OS=Mycobacterium bovis (strain BCG / Pasteur 1173P2) GN=qcrA PE=4 SV=1	0.2573	0.313979
		tr|A0A0K2HV50|A0A0K2HV50_MYCBI	Triosephosphate isomerase OS=Mycobacterium bovis BCG GN=tpiA PE=3 SV=1	0.25753	1.70343
		tr|A0A0K2HV15|A0A0K2HV15_MYCBI	Glycogen phosphorylase OS=Mycobacterium bovis BCG GN=RN06_1655 PE=4 SV=1	0.25757	1.22829
		tr|A0A0H3M9F2|A0A0H3M9F2_MYCBP	Probable amidase amiD OS=Mycobacterium bovis (strain BCG / Pasteur 1173P2) GN=amiD PE=3 SV=1	0.25841	2.04849
		tr|A0A083W3N4|A0A083W3N4_MYCBI	UDP-N-acetylmuramoylalanine--D-glutamate ligase OS=Mycobacterium bovis GN=murD PE=3 SV=1	0.25852	0.834585
		tr|A0A1R3XU63|A0A1R3XU63_MYCBO	POSSIBLE HYDROLASE OS=Mycobacterium bovis (strain ATCC BAA-935 / AF2122/97) GN=BQ2027_MB0046C PE=4 SV=1	0.25878	1.53093
		tr|A0A1R3Y2C7|A0A1R3Y2C7_MYCBO	Uncharacterized protein OS=Mycobacterium bovis (strain ATCC BAA-935 / AF2122/97) GN=BQ2027_MB2852C PE=4 SV=1	0.25903	3.09069
		tr|A0A1R3Y106|A0A1R3Y106_MYCBO	Probable zinc uptake regulation protein zur OS=Mycobacterium bovis (strain ATCC BAA-935 / AF2122/97) GN=zur PE=3 SV=1	0.25937	0.361346
		tr|A0A1R3Y5D1|A0A1R3Y5D1_MYCBO	Uncharacterized protein OS=Mycobacterium bovis (strain ATCC BAA-935 / AF2122/97) GN=BQ2027_MB3849 PE=4 SV=1	0.25975	1.37833
		tr|A0A1A9T6B8|A0A1A9T6B8_MYCBI	30S ribosomal protein S6 OS=Mycobacterium bovis GN=rpsF PE=3 SV=1	0.25981	0.868338
		tr|A0A083WA13|A0A083WA13_MYCBI	Glutamate racemase OS=Mycobacterium bovis GN=murI PE=3 SV=1	0.26029	1.37447
		tr|A0A1R3Y0N1|A0A1R3Y0N1_MYCBO	Conserved protein OS=Mycobacterium bovis (strain ATCC BAA-935 / AF2122/97) GN=BQ2027_MB2261A PE=4 SV=1	0.26096	0.671231
		tr|A0A1R3XYT8|A0A1R3XYT8_MYCBO	Conserved protein OS=Mycobacterium bovis (strain ATCC BAA-935 / AF2122/97) GN=BQ2027_MB1624C PE=4 SV=1	0.26109	2.2794
		tr|A0A1R3Y0V7|A0A1R3Y0V7_MYCBO	Antitoxin maze7 OS=Mycobacterium bovis (strain ATCC BAA-935 / AF2122/97) GN=maze7 PE=4 SV=1	0.26143	3.12366
		tr|A0A243R1V9|A0A243R1V9_MYCBI	SAM-dependent methyltransferase OS=Mycobacterium bovis GN=B7S04_10735 PE=4 SV=1	0.26211	0.702994
		tr|A0A0H3MAK0|A0A0H3MAK0_MYCBP	Probable conserved membrane protein OS=Mycobacterium bovis (strain BCG / Pasteur 1173P2) GN=BCG_0520c PE=4 SV=1	0.26227	0.687254
		tr|A0A1R3Y1S2|A0A1R3Y1S2_MYCBO	POSSIBLE TRANSMEMBRANE PROTEIN OS=Mycobacterium bovis (strain ATCC BAA-935 / AF2122/97) GN=BQ2027_MB1920C PE=4 SV=1	0.26338	0.492485
		tr|A0A1R3Y3K2|A0A1R3Y3K2_MYCBO	PROBABLE MONOPHOSPHATASE OS=Mycobacterium bovis (strain ATCC BAA-935 / AF2122/97) GN=BQ2027_MB3161 PE=4 SV=1	0.26379	0.576542
		tr|A0A1R3Y386|A0A1R3Y386_MYCBO	Universal stress protein family protein OS=Mycobacterium bovis (strain ATCC BAA-935 / AF2122/97) GN=BQ2027_MB3158C PE=3 SV=1	0.26454	0.450919
		tr|A0A243R0Y8|A0A243R0Y8_MYCBI	Uncharacterized protein OS=Mycobacterium bovis GN=B7S04_12215 PE=4 SV=1	0.26541	3.60671
		tr|A0A0K2HZU6|A0A0K2HZU6_MYCBI	1-deoxy-D-xylulose-5-phosphate synthase OS=Mycobacterium bovis BCG GN=dxs PE=3 SV=1	0.2658	1.61969
		tr|A0A1R3Y3J0|A0A1R3Y3J0_MYCBO	Conserved protein OS=Mycobacterium bovis (strain ATCC BAA-935 / AF2122/97) GN=BQ2027_MB3260C PE=4 SV=1	0.26619	1.26566
		tr|A0A1R3XUJ5|A0A1R3XUJ5_MYCBO	PROBABLE CONSERVED MCE ASSOCIATED MEMBRANE PROTEIN OS=Mycobacterium bovis (strain ATCC BAA-935 / AF2122/97) GN=BQ2027_MB0184 PE=4 SV=1	0.26671	2.49429
		tr|A0A1R3Y4F7|A0A1R3Y4F7_MYCBO	PROBABLE ACYL-COA DEHYDROGENASE FADE27 OS=Mycobacterium bovis (strain ATCC BAA-935 / AF2122/97) GN=fadE27 PE=4 SV=1	0.2668	0.48152
		tr|A0A1R3Y4I2|A0A1R3Y4I2_MYCBO	TRANSCRIPTIONAL REGULATORY PROTEIN (PROBABLY LACI-FAMILY) OS=Mycobacterium bovis (strain ATCC BAA-935 / AF2122/97) GN=BQ2027_MB3606C PE=4 SV=1	0.26761	2.2666
		tr|A0A243QHA2|A0A243QHA2_MYCBI	Prephenate dehydrogenase OS=Mycobacterium bovis GN=B7S04_20110 PE=4 SV=1	0.26764	1.8156
		tr|A0A1R3XZZ1|A0A1R3XZZ1_MYCBO	6-phosphofructokinase pfkb (Phosphohexokinase) (Phosphofructokinase) OS=Mycobacterium bovis (strain ATCC BAA-935 / AF2122/97) GN=pfkB PE=3 SV=1	0.2688	0.768902
		tr|A0A0H3M3J3|A0A0H3M3J3_MYCBP	Probable periplasmic oligopeptide-binding lipoprotein oppA OS=Mycobacterium bovis (strain BCG / Pasteur 1173P2) GN=oppA PE=4 SV=1	0.27077	0.250428
		tr|A0A1R3XVQ9|A0A1R3XVQ9_MYCBO	Conserved protein OS=Mycobacterium bovis (strain ATCC BAA-935 / AF2122/97) GN=BQ2027_MB0584 PE=4 SV=1	0.27299	0.440733
		tr|A0A1R3XXP8|A0A1R3XXP8_MYCBO	PROBABLE PHOH-LIKE PROTEIN PHOH2 (PHOSPHATE STARVATION-INDUCIBLE PROTEIN PSIH) OS=Mycobacterium bovis (strain ATCC BAA-935 / AF2122/97) GN=phoH2 PE=4 SV=1	0.27319	2.67079
		tr|A0A1R3XUT4|A0A1R3XUT4_MYCBO	PROBABLE 5-OXOPROLINASE OPLA (5-OXO-L-PROLINASE) (PYROGLUTAMASE) (5-OPASE) OS=Mycobacterium bovis (strain ATCC BAA-935 / AF2122/97) GN=oplA PE=4 SV=1	0.27525	0.297889
		tr|A0A109S8G2|A0A109S8G2_MYCBI	Cutinase OS=Mycobacterium bovis BCG GN=RN06_2821 PE=3 SV=1	0.27544	2.25649
		tr|A0A083W9S9|A0A083W9S9_MYCBI	UvrABC system protein C OS=Mycobacterium bovis GN=uvrC PE=3 SV=1	0.2755	2.11581
		tr|A0A1R3Y017|A0A1R3Y017_MYCBO	Uncharacterized protein OS=Mycobacterium bovis (strain ATCC BAA-935 / AF2122/97) GN=BQ2027_MB2059C PE=4 SV=1	0.27579	2.88684
		tr|A0A1R3Y1Y1|A0A1R3Y1Y1_MYCBO	POLYPHOSPHATE GLUCOKINASE PPGK (POLYPHOSPHATE-GLUCOSE PHOSPHOTRANSFERASE) OS=Mycobacterium bovis (strain ATCC BAA-935 / AF2122/97) GN=ppgK PE=4 SV=1	0.27631	3.07917
		tr|A0A0K2HSU3|A0A0K2HSU3_MYCBI	50S ribosomal protein L22 OS=Mycobacterium bovis BCG GN=rplV PE=3 SV=1	0.27678	0.791899
		tr|A0A0H3M671|A0A0H3M671_MYCBP	Possible transport system kinase OS=Mycobacterium bovis (strain BCG / Pasteur 1173P2) GN=BCG_1559 PE=4 SV=1	0.27852	0.513049
		tr|A0A0K2HWH7|A0A0K2HWH7_MYCBI	Protein translocase subunit SecA OS=Mycobacterium bovis BCG GN=secA PE=3 SV=1	0.27933	0.915706
		tr|A0A1R3Y545|A0A1R3Y545_MYCBO	Conserved protein OS=Mycobacterium bovis (strain ATCC BAA-935 / AF2122/97) GN=BQ2027_MB3779C PE=4 SV=1	0.27968	1.3365
		tr|A0A1R3Y3K8|A0A1R3Y3K8_MYCBO	Probable phosphomannomutase pmma (Pmm) (Phosphomannose mutase) OS=Mycobacterium bovis (strain ATCC BAA-935 / AF2122/97) GN=pmma PE=4 SV=1	0.27993	0.689209
		tr|A0A1R3Y4B1|A0A1R3Y4B1_MYCBO	dTDP-4-dehydrorhamnose 3,5-epimerase OS=Mycobacterium bovis (strain ATCC BAA-935 / AF2122/97) GN=rmlC PE=3 SV=1	0.28003	1.33047
		tr|A0A243QXP2|A0A243QXP2_MYCBI	3-oxoacyl-ACP reductase OS=Mycobacterium bovis GN=B7S04_15345 PE=4 SV=1	0.2801	1.61433
		tr|A0A1R3XYD1|A0A1R3XYD1_MYCBO	Possible antitoxin vapb32 OS=Mycobacterium bovis (strain ATCC BAA-935 / AF2122/97) GN=vapb32 PE=4 SV=1	0.28115	1.45352
		tr|A0A1R3Y337|A0A1R3Y337_MYCBO	VIRULENCE-REGULATING TRANSCRIPTIONAL REGULATOR VIRS (ARAC/XYLS FAMILY) OS=Mycobacterium bovis (strain ATCC BAA-935 / AF2122/97) GN=virS PE=4 SV=1	0.28177	3.3559
		tr|A0A1R3Y1V0|A0A1R3Y1V0_MYCBO	Peptide-methionine (R)-S-oxide reductase OS=Mycobacterium bovis (strain ATCC BAA-935 / AF2122/97) GN=msrb PE=4 SV=1	0.28237	1.70648
		tr|A0A0H3M7Q3|A0A0H3M7Q3_MYCBP	Probable resolvase OS=Mycobacterium bovis (strain BCG / Pasteur 1173P2) GN=BCG_2907c PE=4 SV=1	0.28284	0.462786
		tr|A0A243R6M3|A0A243R6M3_MYCBI	Hydrolase OS=Mycobacterium bovis GN=B7S04_02720 PE=4 SV=1	0.28339	0.493487
		tr|A0A1A9E6W5|A0A1A9E6W5_MYCBI	Arginine repressor OS=Mycobacterium bovis GN=argR PE=3 SV=1	0.2836	0.603151
		tr|A0A1R3XYE0|A0A1R3XYE0_MYCBO	Probable 6-phosphogluconate dehydrogenase,decarboxylating gnd2 OS=Mycobacterium bovis (strain ATCC BAA-935 / AF2122/97) GN=gnd2 PE=4 SV=1	0.28501	0.863552
		tr|A0A0K2HS11|A0A0K2HS11_MYCBI	Superoxide dismutase [Cu-Zn] OS=Mycobacterium bovis BCG GN=RN06_0536 PE=3 SV=1	0.28526	0.555871
		tr|A0A1R3XVC5|A0A1R3XVC5_MYCBO	PUTATIVE CONSERVED ATPASE OS=Mycobacterium bovis (strain ATCC BAA-935 / AF2122/97) GN=BQ2027_MB0443C PE=3 SV=1	0.28621	0.857837
		tr|A0A0K2HTS1|A0A0K2HTS1_MYCBI	50S ribosomal protein L6 OS=Mycobacterium bovis BCG GN=rplF PE=3 SV=1	0.2864	0.598683
		tr|A0A1R3Y2W5|A0A1R3Y2W5_MYCBO	Uncharacterized protein OS=Mycobacterium bovis (strain ATCC BAA-935 / AF2122/97) GN=BQ2027_MB3040C PE=4 SV=1	0.28677	1.16367
		tr|A0A0K2HS71|A0A0K2HS71_MYCBI	UDP-glucose 4-epimerase GalE OS=Mycobacterium bovis BCG GN=RN06_0617 PE=4 SV=1	0.28779	1.66014
		tr|A0A0K2I1Y3|A0A0K2I1Y3_MYCBI	O-acetylhomoserine sulfhydrylase OS=Mycobacterium bovis BCG GN=RN06_4073 PE=3 SV=1	0.28808	2.46794
		tr|A0A120IPA8|A0A120IPA8_MYCBI	Polyphenol oxidase OS=Mycobacterium bovis BCG GN=RN06_2637 PE=3 SV=1	0.28908	2.4144
		tr|A0A0Y1BTA1|A0A0Y1BTA1_MYCBI	Transcriptional regulator OS=Mycobacterium bovis BCG GN=RN06_0905 PE=4 SV=1	0.28909	0.501992
		tr|A0A1R3XV28|A0A1R3XV28_MYCBO	Esx conserved component ecce3. esx-3 type vii secretion system protein. probable transmembrane protein OS=Mycobacterium bovis (strain ATCC BAA-935 / AF2122/97) GN=ecce3 PE=4 SV=1	0.28936	1.68629
		tr|A0A1R3XVZ0|A0A1R3XVZ0_MYCBO	Uncharacterized protein OS=Mycobacterium bovis (strain ATCC BAA-935 / AF2122/97) GN=BQ2027_MB0630C PE=4 SV=1	0.28966	0.632113
		tr|A0A1R3Y326|A0A1R3Y326_MYCBO	Uncharacterized protein OS=Mycobacterium bovis (strain ATCC BAA-935 / AF2122/97) GN=BQ2027_MB3117 PE=4 SV=1	0.29002	0.51101
		tr|A0A1A9E704|A0A1A9E704_MYCBI	Uncharacterized protein OS=Mycobacterium bovis GN=Mb1595_p1873 PE=4 SV=1	0.29064	1.49491
		tr|A0A1R3XWE6|A0A1R3XWE6_MYCBO	Adenylosuccinate lyase OS=Mycobacterium bovis (strain ATCC BAA-935 / AF2122/97) GN=purB PE=3 SV=1	0.29191	1.14639
		tr|A0A1R3Y4D8|A0A1R3Y4D8_MYCBO	Probable lipid carrier protein or keto acyl-coa thiolase ltp3 OS=Mycobacterium bovis (strain ATCC BAA-935 / AF2122/97) GN=ltp3 PE=4 SV=1	0.29282	2.15512
		tr|A0A1R3Y4Q7|A0A1R3Y4Q7_MYCBO	Possible transferase (Possibly glycosyltransferase) OS=Mycobacterium bovis (strain ATCC BAA-935 / AF2122/97) GN=BQ2027_MB3655 PE=4 SV=1	0.29347	0.434891
		tr|G7QRF2|G7QRF2_MYCBI	ATP synthase subunit beta OS=Mycobacterium bovis BCG str. Mexico GN=atpD PE=3 SV=1	0.29418	1.05627
		tr|A0A0K2HV17|A0A0K2HV17_MYCBI	Aspartate carbamoyltransferase OS=Mycobacterium bovis BCG GN=pyrB PE=3 SV=1	0.29491	0.224877
		tr|A0A1R3XUF8|A0A1R3XUF8_MYCBO	PROBABLE SHORT-CHAIN TYPE DEHYDROGENASE/REDUCTASE OS=Mycobacterium bovis (strain ATCC BAA-935 / AF2122/97) GN=BQ2027_MB0153 PE=4 SV=1	0.29592	1.63433
		tr|A0A0K2HUV0|A0A0K2HUV0_MYCBI	Ribonuclease PH OS=Mycobacterium bovis BCG GN=rph PE=3 SV=1	0.29682	1.19901
		tr|A0A083W7Y6|A0A083W7Y6_MYCBI	Succinate-semialdehyde dehydrogenase OS=Mycobacterium bovis GN=B7S04_09305 PE=3 SV=1	0.29692	1.33447
		tr|A0A0K2HT00|A0A0K2HT00_MYCBI	30S ribosomal protein S19 OS=Mycobacterium bovis BCG GN=rpsS PE=3 SV=1	0.29929	1.73437
		tr|A0A243QJ80|A0A243QJ80_MYCBI	Bifunctional oligoribonuclease/PAP phosphatase NrnA OS=Mycobacterium bovis GN=B7S04_15240 PE=4 SV=1	0.29976	0.781067
		tr|A0A1A9E8R5|A0A1A9E8R5_MYCBI	Uncharacterized protein OS=Mycobacterium bovis GN=Mb1595_p2498 PE=4 SV=1	0.29998	1.47008
		tr|A0A0H3ME77|A0A0H3ME77_MYCBP	DNA helicase OS=Mycobacterium bovis (strain BCG / Pasteur 1173P2) GN=UvrD2 PE=3 SV=1	0.30003	1.84014
		tr|A0A0K2HT88|A0A0K2HT88_MYCBI	Demethylmenaquinone methyltransferase OS=Mycobacterium bovis BCG GN=menG PE=3 SV=1	0.30085	1.29693
		tr|A0A0K2HWZ3|A0A0K2HWZ3_MYCBI	Uncharacterized protein OS=Mycobacterium bovis BCG GN=RN06_2436 PE=4 SV=1	0.30123	0.382828
		tr|A0A1R3XWA9|A0A1R3XWA9_MYCBO	POSSIBLE TWO COMPONENT SYSTEM RESPONSE TRANSCRIPTIONAL POSITIVE REGULATOR PHOP OS=Mycobacterium bovis (strain ATCC BAA-935 / AF2122/97) GN=phoP PE=4 SV=1	0.30159	0.748851
		tr|A0A1R3XUS2|A0A1R3XUS2_MYCBO	PROBABLE BIFUNCTIONAL PENICILLIN-BINDING PROTEIN 1A/1B PONA1 (MUREIN POLYMERASE) (PBP1): PENICILLIN-INSENSITIVE TRANSGLYCOSYLASE (PEPTIDOGLYCAN TGASE) + PENICILLIN-SENSITIVE TRANSPEPTIDASE (DD-TRANSPE... OS=Mycobacterium bovis (strain ATCC BAA-935 / AF2122/97) GN=ponA1 PE=4 SV=1	0.30251	0.545158
		tr|A0A0K2HVX5|A0A0K2HVX5_MYCBI	Cytidylate kinase OS=Mycobacterium bovis BCG GN=cmk PE=3 SV=1	0.30332	1.17448
		tr|A0A243QVI9|A0A243QVI9_MYCBI	Hypoxanthine phosphoribosyltransferase OS=Mycobacterium bovis GN=B7S04_19405 PE=3 SV=1	0.30385	0.66142
		tr|A0A0K2HUG7|A0A0K2HUG7_MYCBI	Phosphate-binding protein PstS OS=Mycobacterium bovis BCG GN=RN06_1155 PE=3 SV=1	0.30504	0.88457
		tr|A0A1R3XV29|A0A1R3XV29_MYCBO	PROBABLE CONSERVED MEMBRANE PROTEIN OS=Mycobacterium bovis (strain ATCC BAA-935 / AF2122/97) GN=BQ2027_MB0355 PE=4 SV=1	0.30612	2.49763
		tr|A0A1R3Y3R8|A0A1R3Y3R8_MYCBO	Nad(P)h quinone reductase lpda OS=Mycobacterium bovis (strain ATCC BAA-935 / AF2122/97) GN=lpdA PE=4 SV=1	0.3099	1.34965
		tr|A0A1R3XXB2|A0A1R3XXB2_MYCBO	PROBABLE ACYL-COA DEHYDROGENASE FADE9 OS=Mycobacterium bovis (strain ATCC BAA-935 / AF2122/97) GN=fadE9 PE=3 SV=1	0.31004	0.233787
		tr|A0A109S8K4|A0A109S8K4_MYCBI	Elongation factor 4 OS=Mycobacterium bovis BCG GN=lepA PE=3 SV=1	0.31196	0.633441
		tr|A0A1A9ECF1|A0A1A9ECF1_MYCBI	Translation initiation factor IF-1 OS=Mycobacterium bovis GN=infA PE=3 SV=1	0.31214	0.777383
		tr|A0A1R3XWG2|A0A1R3XWG2_MYCBO	Phosphoribosylformylglycinamidine synthase subunit PurS OS=Mycobacterium bovis (strain ATCC BAA-935 / AF2122/97) GN=purS PE=3 SV=1	0.31254	1.34251
		tr|A0A0K2HSV3|A0A0K2HSV3_MYCBI	Acetate kinase OS=Mycobacterium bovis BCG GN=ackA PE=3 SV=1	0.31284	1.71992
		sp|C1AQ55|PYRD_MYCBT	Dihydroorotate dehydrogenase (quinone) OS=Mycobacterium bovis (strain BCG / Tokyo 172 / ATCC 35737 / TMC 1019) GN=pyrD PE=3 SV=1	0.31306	2.64185
		tr|A0A1R3XYI2|A0A1R3XYI2_MYCBO	Conserved protein OS=Mycobacterium bovis (strain ATCC BAA-935 / AF2122/97) GN=BQ2027_MB1525 PE=4 SV=1	0.31471	0.643241
		tr|A0A083VTZ2|A0A083VTZ2_MYCBI	30S ribosomal protein S11 OS=Mycobacterium bovis GN=rpsK PE=3 SV=1	0.31504	0.386724
		tr|A0A1R3Y226|A0A1R3Y226_MYCBO	S-adenosyl-L-methionine-dependent methyltransferase OS=Mycobacterium bovis (strain ATCC BAA-935 / AF2122/97) GN=BQ2027_MB2772 PE=3 SV=1	0.31705	0.895342
		tr|A0A1R3XZW3|A0A1R3XZW3_MYCBO	Uncharacterized protein OS=Mycobacterium bovis (strain ATCC BAA-935 / AF2122/97) GN=BQ2027_MB2024 PE=4 SV=1	0.31742	1.40585
		tr|G7QQR2|G7QQR2_MYCBI	Threonine synthase OS=Mycobacterium bovis BCG str. Mexico GN=thrC PE=3 SV=1	0.31743	0.883873
		tr|A0A1R3XWE0|A0A1R3XWE0_MYCBO	PROBABLE ISOCITRATE DEHYDROGENASE [NADP] ICD2 (OXALOSUCCINATE DECARBOXYLASE) (IDH) (NADP+-SPECIFIC ICDH) (IDP) OS=Mycobacterium bovis (strain ATCC BAA-935 / AF2122/97) GN=icd2 PE=4 SV=1	0.31957	0.842378
		tr|A0A0H3MF71|A0A0H3MF71_MYCBP	Sulfurtransferase OS=Mycobacterium bovis (strain BCG / Pasteur 1173P2) GN=sseB PE=4 SV=1	0.32107	0.716564
		tr|A0A1R3Y3Z0|A0A1R3Y3Z0_MYCBO	Probable transcriptional regulatory protein lrpa (Lrp/asnc-family) OS=Mycobacterium bovis (strain ATCC BAA-935 / AF2122/97) GN=lrpa PE=4 SV=1	0.32123	1.83697
		tr|A0A1R3XVN4|A0A1R3XVN4_MYCBO	Conserved protein OS=Mycobacterium bovis (strain ATCC BAA-935 / AF2122/97) GN=BQ2027_MB0372C PE=4 SV=1	0.32385	0.433514
		tr|A0A0H3M7Y1|A0A0H3M7Y1_MYCBP	Probable fatty-acid-CoA ligase fadD30 OS=Mycobacterium bovis (strain BCG / Pasteur 1173P2) GN=fadD30 PE=4 SV=1	0.32409	1.15895
		tr|A0A1A9EAJ3|A0A1A9EAJ3_MYCBI	4-hydroxy-3-methylbut-2-en-1-yl diphosphate synthase (flavodoxin) OS=Mycobacterium bovis GN=ispG PE=3 SV=1	0.32446	1.08964
		tr|A0A0K2HS65|A0A0K2HS65_MYCBI	UDP-N-acetylenolpyruvoylglucosamine reductase OS=Mycobacterium bovis BCG GN=murB PE=3 SV=1	0.3263	0.362662
		tr|A0A1R3Y1T0|A0A1R3Y1T0_MYCBO	Conserved protein OS=Mycobacterium bovis (strain ATCC BAA-935 / AF2122/97) GN=BQ2027_MB1941C PE=4 SV=1	0.32842	2.47339
		tr|A0A0K2HQQ7|A0A0K2HQQ7_MYCBI	50S ribosomal protein L9 OS=Mycobacterium bovis BCG GN=rplI PE=3 SV=1	0.32862	1.08486
		tr|A0A1R3Y5E6|A0A1R3Y5E6_MYCBO	Uncharacterized protein OS=Mycobacterium bovis (strain ATCC BAA-935 / AF2122/97) GN=BQ2027_MB3757C PE=4 SV=1	0.32913	1.08356
		tr|A0A1R3Y2G1|A0A1R3Y2G1_MYCBO	Conserved alanine and arginine rich protein OS=Mycobacterium bovis (strain ATCC BAA-935 / AF2122/97) GN=BQ2027_MB2750 PE=4 SV=1	0.32983	1.60713
		tr|A0A1R3XX85|A0A1R3XX85_MYCBO	PROBABLE MEDIUM CHAIN FATTY-ACID-COA LIGASE FADD14 (FATTY-ACID-COA SYNTHETASE) (FATTY-ACID-COA SYNTHASE) OS=Mycobacterium bovis (strain ATCC BAA-935 / AF2122/97) GN=fadD14 PE=4 SV=1	0.33109	1.51856
		tr|A0A1A9T8E6|A0A1A9T8E6_MYCBI	50S ribosomal protein L4 OS=Mycobacterium bovis GN=rplD PE=3 SV=1	0.33187	0.77217
		tr|A0A1R3XX62|A0A1R3XX62_MYCBO	Dioxygenase OS=Mycobacterium bovis (strain ATCC BAA-935 / AF2122/97) GN=BQ2027_MB0937C PE=3 SV=1	0.33301	0.46141
		tr|A0A1R3Y2R5|A0A1R3Y2R5_MYCBO	POSSIBLE METHYLTRANSFERASE (METHYLASE) OS=Mycobacterium bovis (strain ATCC BAA-935 / AF2122/97) GN=BQ2027_MB2990C PE=4 SV=1	0.3341	1.65223
		tr|A0A0K2HXL3|A0A0K2HXL3_MYCBI	Uncharacterized protein OS=Mycobacterium bovis BCG GN=RN06_2753 PE=4 SV=1	0.33544	0.654286
		tr|A0A1R3XUZ7|A0A1R3XUZ7_MYCBO	POSSIBLE MUCONOLACTONE ISOMERASE OS=Mycobacterium bovis (strain ATCC BAA-935 / AF2122/97) GN=BQ2027_MB0324 PE=4 SV=1	0.33758	1.30148
		tr|A0A1R3Y6U4|A0A1R3Y6U4_MYCBO	Possible acyltransferase OS=Mycobacterium bovis (strain ATCC BAA-935 / AF2122/97) GN=BQ2027_MB3846C PE=4 SV=1	0.3383	1.66785
		tr|A0A1R3XUB3|A0A1R3XUB3_MYCBO	PROBABLE TRANSCRIPTIONAL REGULATORY PROTEIN OS=Mycobacterium bovis (strain ATCC BAA-935 / AF2122/97) GN=BQ2027_MB0084 PE=4 SV=1	0.33838	0.510411
		tr|A0A1R3Y471|A0A1R3Y471_MYCBO	Phosphopantetheinyl transferase pptt (Coa:apo-[acp]pantetheinephosphotransferase) (Coa:apo-[acyl-carrier protein]pantetheinephosphotransferase) OS=Mycobacterium bovis (strain ATCC BAA-935 / AF2122/97) GN=pptt PE=3 SV=1	0.33844	1.58673
		tr|A0A1R3XZS3|A0A1R3XZS3_MYCBO	Possible antitoxin maze5 OS=Mycobacterium bovis (strain ATCC BAA-935 / AF2122/97) GN=maze5 PE=4 SV=1	0.33909	2.51271
		tr|A0A1R3Y3V7|A0A1R3Y3V7_MYCBO	PROBABLE SUCCINATE DEHYDROGENASE (IRON-SULPHUR PROTEIN SUBUNIT) SDHB (SUCCINIC DEHYDROGENASE) (FUMARATE REDUCTASE) (FUMARATE DEHYDROGENASE) (FUMARIC HYDROGENASE) OS=Mycobacterium bovis (strain ATCC BAA-935 / AF2122/97) GN=sdhB PE=4 SV=1	0.34012	1.08484
		tr|A0A1A9E7F2|A0A1A9E7F2_MYCBI	Urease subunit gamma OS=Mycobacterium bovis GN=ureA PE=3 SV=1	0.34058	0.611209
		tr|A0A0Y1D0N4|A0A0Y1D0N4_MYCBI	Uncharacterized protein OS=Mycobacterium bovis BCG GN=RN06_3353 PE=4 SV=1	0.34203	1.55516
		tr|A0A1A9EB00|A0A1A9EB00_MYCBI	Mycocerosic acid synthase OS=Mycobacterium bovis GN=B7S04_15785 PE=4 SV=1	0.34351	0.668497
		tr|A0A0K2HVF4|A0A0K2HVF4_MYCBI	Glycosyltransferase OS=Mycobacterium bovis BCG GN=RN06_1879 PE=4 SV=1	0.34384	1.38217
		tr|A0A0K2I1E0|A0A0K2I1E0_MYCBI	30S ribosomal protein S9 OS=Mycobacterium bovis BCG GN=rpsI PE=3 SV=1	0.34399	0.674556
		tr|A0A0K2HVP4|A0A0K2HVP4_MYCBI	Peptide chain release factor 1 OS=Mycobacterium bovis BCG GN=prfA PE=3 SV=1	0.3442	1.5126
		tr|A0A0H3ME32|A0A0H3ME32_MYCBP	NADH-quinone oxidoreductase subunit F OS=Mycobacterium bovis (strain BCG / Pasteur 1173P2) GN=nuoF PE=3 SV=1	0.34585	1.3996
		tr|G7QYD1|G7QYD1_MYCBI	Acyl-CoA acetyltransferase OS=Mycobacterium bovis BCG str. Mexico GN=fadA PE=3 SV=1	0.34655	0.806497
		tr|A0A1R3Y1P8|A0A1R3Y1P8_MYCBO	PROBABLE SERINE ACETYLTRANSFERASE CYSE (SAT) OS=Mycobacterium bovis (strain ATCC BAA-935 / AF2122/97) GN=cysE PE=4 SV=1	0.34742	0.358612
		tr|Q9XB15|Q9XB15_MYCBI	Uncharacterized protein RvD1-Rv2024c OS=Mycobacterium bovis BCG GN=RvD1-Rv2024c PE=4 SV=1	0.34776	0.873934
		tr|A0A1R3XU55|A0A1R3XU55_MYCBO	POSSIBLE OXIDOREDUCTASE OS=Mycobacterium bovis (strain ATCC BAA-935 / AF2122/97) GN=BQ2027_MB0045C PE=4 SV=1	0.34858	0.881871
		tr|A0A0H3M2T4|A0A0H3M2T4_MYCBP	ATP-dependent DNA helicase OS=Mycobacterium bovis (strain BCG / Pasteur 1173P2) GN=uvrD1 PE=3 SV=1	0.34907	1.88819
		tr|A0A1R3Y5G7|A0A1R3Y5G7_MYCBO	Esx-1 secretion-associated protein esph OS=Mycobacterium bovis (strain ATCC BAA-935 / AF2122/97) GN=esph PE=4 SV=1	0.34973	0.526383
		tr|A0A1R3Y4P8|A0A1R3Y4P8_MYCBO	Thiamine-monophosphate kinase OS=Mycobacterium bovis (strain ATCC BAA-935 / AF2122/97) GN=thiL PE=3 SV=1	0.35026	0.5405
		tr|A0A1A9E897|A0A1A9E897_MYCBI	RNA polymerase sigma factor OS=Mycobacterium bovis GN=B7S04_11110 PE=3 SV=1	0.35038	0.366038
		tr|A0A1A9E5W3|A0A1A9E5W3_MYCBI	Alpha-1,4-glucan:maltose-1-phosphate maltosyltransferase OS=Mycobacterium bovis GN=glgE PE=3 SV=1	0.35064	0.772345
		tr|A0A0Y1C6P4|A0A0Y1C6P4_MYCBI	ATP-dependent dethiobiotin synthetase BioD OS=Mycobacterium bovis BCG GN=bioD PE=3 SV=1	0.35096	1.51376
		tr|A0A1R3Y2Y4|A0A1R3Y2Y4_MYCBO	Ribonucleoside-diphosphate reductase subunit beta OS=Mycobacterium bovis (strain ATCC BAA-935 / AF2122/97) GN=nrdF2 PE=3 SV=1	0.35171	0.710519
		tr|A0A1R3XVE6|A0A1R3XVE6_MYCBO	Probable short-chain type oxidoreductase OS=Mycobacterium bovis (strain ATCC BAA-935 / AF2122/97) GN=BQ2027_MB0494C PE=3 SV=1	0.35208	1.29953
		tr|A0A0K2HZL1|A0A0K2HZL1_MYCBI	Sulfur carrier protein FdhD OS=Mycobacterium bovis BCG GN=fdhD PE=3 SV=1	0.35223	6.66739
		tr|A0A1R3Y5N5|A0A1R3Y5N5_MYCBO	Uncharacterized protein OS=Mycobacterium bovis (strain ATCC BAA-935 / AF2122/97) GN=BQ2027_MB3932C PE=4 SV=1	0.35439	1.6141
		tr|A0A1R3Y4C8|A0A1R3Y4C8_MYCBO	POSSIBLE CONSERVED PROTEIN CPSA OS=Mycobacterium bovis (strain ATCC BAA-935 / AF2122/97) GN=cpsA PE=4 SV=1	0.35519	2.2455
		tr|A0A1A9T8G2|A0A1A9T8G2_MYCBI	30S ribosomal protein S8 OS=Mycobacterium bovis GN=rpsH PE=3 SV=1	0.35624	0.805757
		tr|A0A1R3XV30|A0A1R3XV30_MYCBO	Conserved protein OS=Mycobacterium bovis (strain ATCC BAA-935 / AF2122/97) GN=BQ2027_MB0363C PE=4 SV=1	0.35747	1.45195
		tr|A0A0K2I3F9|A0A0K2I3F9_MYCBI	Serine--tRNA ligase OS=Mycobacterium bovis BCG GN=serS PE=3 SV=1	0.35758	0.642906
		tr|A0A1A9T6M3|A0A1A9T6M3_MYCBI	Peptide methionine sulfoxide reductase MsrA OS=Mycobacterium bovis GN=msrA PE=3 SV=1	0.35863	1.54545
		tr|A0A083VV69|A0A083VV69_MYCBI	DNA ligase OS=Mycobacterium bovis GN=ligA PE=3 SV=1	0.35864	0.831532
		tr|A0A1R3XX39|A0A1R3XX39_MYCBO	PUTATIVE POLYKETIDE SYNTHASE PKS16 OS=Mycobacterium bovis (strain ATCC BAA-935 / AF2122/97) GN=pks16 PE=4 SV=1	0.35926	1.62762
		tr|A0A1R3XWG4|A0A1R3XWG4_MYCBO	Conserved protein OS=Mycobacterium bovis (strain ATCC BAA-935 / AF2122/97) GN=BQ2027_MB0822C PE=4 SV=1	0.35999	1.54148
		tr|A0A1R3XU39|A0A1R3XU39_MYCBO	POSSIBLE TRANSCRIPTIONAL REGULATORY PROTEIN (PROBABLY MARR-FAMILY) OS=Mycobacterium bovis (strain ATCC BAA-935 / AF2122/97) GN=BQ2027_MB0043C PE=4 SV=1	0.36312	1.17143
		tr|A0A1R3Y153|A0A1R3Y153_MYCBO	Possible bifunctional enzyme long-chain acyl-coa synthase and lipase OS=Mycobacterium bovis (strain ATCC BAA-935 / AF2122/97) GN=BQ2027_MB1710 PE=4 SV=1	0.36359	0.447789
		tr|A0A109SAC9|A0A109SAC9_MYCBI	Bifunctional protein FolD OS=Mycobacterium bovis BCG GN=folD PE=3 SV=1	0.36564	1.2812
		tr|A0A0K2HS87|A0A0K2HS87_MYCBI	3-oxoacyl-[acyl-carrier-protein] synthase 3 OS=Mycobacterium bovis BCG GN=fabH PE=3 SV=1	0.36586	2.37868
		tr|A0A0K2HV37|A0A0K2HV37_MYCBI	Putative gluconeogenesis factor OS=Mycobacterium bovis BCG GN=RN06_1760 PE=3 SV=1	0.36597	1.48714
		tr|A0A1A9EA16|A0A1A9EA16_MYCBI	Uncharacterized protein OS=Mycobacterium bovis GN=Mb1595_p3011 PE=4 SV=1	0.36652	2.00011
		tr|A0A1R3Y3W2|A0A1R3Y3W2_MYCBO	Conserved protein OS=Mycobacterium bovis (strain ATCC BAA-935 / AF2122/97) GN=BQ2027_MB3150 PE=4 SV=1	0.36787	1.28468
		tr|A0A083WAE4|A0A083WAE4_MYCBI	Argininosuccinate synthase OS=Mycobacterium bovis GN=argG PE=3 SV=1	0.36797	0.877177
		tr|A0A1A9T7G6|A0A1A9T7G6_MYCBI	Serine/threonine protein kinase OS=Mycobacterium bovis GN=B7S04_02205 PE=4 SV=1	0.36809	0.713589
		tr|A0A0K2HX99|A0A0K2HX99_MYCBI	3'-phosphoadenosine 5'-phosphate phosphatase OS=Mycobacterium bovis BCG GN=RN06_2613 PE=4 SV=1	0.36908	0.911979
		tr|A0A1R3Y564|A0A1R3Y564_MYCBO	Carbonic anhydrase OS=Mycobacterium bovis (strain ATCC BAA-935 / AF2122/97) GN=canb PE=3 SV=1	0.36986	0.463564
		tr|A0A1R3Y0M5|A0A1R3Y0M5_MYCBO	Conserved hypothetical proline rich protein OS=Mycobacterium bovis (strain ATCC BAA-935 / AF2122/97) GN=BQ2027_MB2287C PE=4 SV=1	0.37082	0.391316
		tr|A0A1R3XWQ5|A0A1R3XWQ5_MYCBO	Conserved protein OS=Mycobacterium bovis (strain ATCC BAA-935 / AF2122/97) GN=BQ2027_MB0567 PE=4 SV=1	0.37377	0.478903
		tr|A0A1R3XYM7|A0A1R3XYM7_MYCBO	Probable dna-3-methyladenine glycosylase i taga (Tag i) (3-methyladenine-dna glycosylase i, constitutive) (Dna-3-methyladenine glycosidase i) OS=Mycobacterium bovis (strain ATCC BAA-935 / AF2122/97) GN=tagA PE=4 SV=1	0.37619	0.629234
		tr|A0A1R3XXF5|A0A1R3XXF5_MYCBO	Probable deoxyribonuclease TatD (YjjV protein) OS=Mycobacterium bovis (strain ATCC BAA-935 / AF2122/97) GN=tatD PE=4 SV=1	0.37693	0.854173
		tr|A0A243QJR0|A0A243QJR0_MYCBI	DNA polymerase III subunit gamma/tau OS=Mycobacterium bovis GN=dnaX PE=3 SV=1	0.37715	0.769792
		tr|A0A1R3Y379|A0A1R3Y379_MYCBO	PROBABLE CONSERVED LIPOPROTEIN LPPY OS=Mycobacterium bovis (strain ATCC BAA-935 / AF2122/97) GN=lppY PE=4 SV=1	0.37748	0.710388
		tr|A0A1R3Y4H7|A0A1R3Y4H7_MYCBO	POSSIBLE OXIDOREDUCTASE OS=Mycobacterium bovis (strain ATCC BAA-935 / AF2122/97) GN=BQ2027_MB3583 PE=4 SV=1	0.37771	0.555471
		tr|A0A1R3XVU3|A0A1R3XVU3_MYCBO	POSSIBLE MUTATOR PROTEIN MUTT3 (7,8-DIHYDRO-8-OXOGUANINE-TRIPHOSPHATASE) (8-OXO-DGTPASE) (DGTP PYROPHOSPHOHYDROLASE) OS=Mycobacterium bovis (strain ATCC BAA-935 / AF2122/97) GN=mutT3 PE=3 SV=1	0.3789	0.224179
		tr|A0A0K2I0T5|A0A0K2I0T5_MYCBI	ATP-dependent 6-phosphofructokinase OS=Mycobacterium bovis BCG GN=pfkA PE=3 SV=1	0.3799	1.60282
		tr|A0A0K2HUL1|A0A0K2HUL1_MYCBI	Amidase AmiB2 OS=Mycobacterium bovis BCG GN=RN06_1573 PE=3 SV=1	0.38193	0.404512
		tr|A0A0K2I1X5|A0A0K2I1X5_MYCBI	Pantothenate synthetase OS=Mycobacterium bovis BCG GN=panC PE=3 SV=1	0.38326	0.374354
		tr|G7R190|G7R190_MYCBI	Nucleoside diphosphate kinase OS=Mycobacterium bovis BCG str. Mexico GN=ndkA PE=3 SV=1	0.38348	1.40658
		tr|A0A1R3Y0L2|A0A1R3Y0L2_MYCBO	PROBABLE CONSERVED TRANSMEMBRANE PROTEIN OS=Mycobacterium bovis (strain ATCC BAA-935 / AF2122/97) GN=BQ2027_MB2242 PE=4 SV=1	0.38396	0.628845
		tr|A0A243QZS9|A0A243QZS9_MYCBI	Alpha/beta hydrolase OS=Mycobacterium bovis GN=B7S04_17970 PE=4 SV=1	0.38468	0.546801
		tr|A0A243QVV5|A0A243QVV5_MYCBI	Lipase LipE OS=Mycobacterium bovis GN=B7S04_20230 PE=4 SV=1	0.3865	2.70324
		tr|A0A1R3XUA2|A0A1R3XUA2_MYCBO	Possible formate hydrogenase hyce (Fhl) OS=Mycobacterium bovis (strain ATCC BAA-935 / AF2122/97) GN=hycE PE=3 SV=1	0.38677	0.538625
		tr|A0A1R3Y5N0|A0A1R3Y5N0_MYCBO	PROBABLE PHOSPHOGLYCERATE MUTASE (PHOSPHOGLYCEROMUTASE) (PHOSPHOGLYCERATE PHOSPHOMUTASE) OS=Mycobacterium bovis (strain ATCC BAA-935 / AF2122/97) GN=BQ2027_MB3867C PE=4 SV=1	0.38792	1.42396
		tr|A0A1R3Y0Y2|A0A1R3Y0Y2_MYCBO	PROBABLE [NAD] DEPENDENT MALATE OXIDOREDUCTASE MEZ (MALIC ENZYME) (NAD-MALIC ENZYME) (MALATE DEHYDROGENASE (OXALOACETATE DECARBOXYLATING)) (PYRUVIC-MALIC CARBOXYLASE) (NAD-ME) OS=Mycobacterium bovis (strain ATCC BAA-935 / AF2122/97) GN=mez PE=3 SV=1	0.38829	1.64851
		tr|A0A243QLK0|A0A243QLK0_MYCBI	2-oxoglutarate oxidoreductase subunit KorA OS=Mycobacterium bovis GN=B7S04_13220 PE=4 SV=1	0.38962	0.868606
		tr|A0A083W7R4|A0A083W7R4_MYCBI	Ornithine carbamoyltransferase OS=Mycobacterium bovis GN=B7S04_08920 PE=3 SV=1	0.38973	1.37406
		tr|G8FRV3|G8FRV3_MYCBI	Uncharacterized protein OS=Mycobacterium bovis BCG str. Mexico GN=BCGMEX_0855c PE=4 SV=1	0.38974	1.06306
		tr|A0A1R3Y4J2|A0A1R3Y4J2_MYCBO	PROBABLE ACYL-COA DEHYDROGENASE FADE33 OS=Mycobacterium bovis (strain ATCC BAA-935 / AF2122/97) GN=fadE33 PE=4 SV=1	0.391	2.31874
		tr|A0A083W245|A0A083W245_MYCBI	Uncharacterized protein OS=Mycobacterium bovis GN=Mb1595_p2863 PE=4 SV=1	0.39159	1.16169
		tr|A0A109SBB6|A0A109SBB6_MYCBI	Decaprenylphosphoryl-D-2-keto erythropentose reductase OS=Mycobacterium bovis BCG GN=RN06_4617 PE=4 SV=1	0.39196	0.92389
		tr|A0A0K2HQV2|A0A0K2HQV2_MYCBI	Transcriptional regulator OS=Mycobacterium bovis BCG GN=RN06_0029 PE=4 SV=1	0.39227	1.09871
		tr|Q9XB09|Q9XB09_MYCBI	RvD2-Rv1758 (Fragment) OS=Mycobacterium bovis BCG GN=RvD2-Rv1758 PE=4 SV=1	0.39251	2.23373
		tr|A0A0Y1CK00|A0A0Y1CK00_MYCBI	Proteasome subunit beta OS=Mycobacterium bovis BCG GN=prcB PE=3 SV=1	0.39265	1.18909
		tr|A0A1R3XUR9|A0A1R3XUR9_MYCBO	Possible oxidoreductase OS=Mycobacterium bovis (strain ATCC BAA-935 / AF2122/97) GN=BQ2027_MB0251 PE=4 SV=1	0.3927	1.85397
		tr|A0A120IN71|A0A120IN71_MYCBI	Sulfatase OS=Mycobacterium bovis BCG GN=RN06_0374 PE=4 SV=1	0.39333	0.71033
		tr|A0A083WLG4|A0A083WLG4_MYCBI	Phosphatidylserine decarboxylase proenzyme OS=Mycobacterium bovis GN=psd PE=3 SV=1	0.3935	1.96593
		tr|A0A0K2HXK9|A0A0K2HXK9_MYCBI	Adenosine kinase OS=Mycobacterium bovis BCG GN=RN06_2703 PE=4 SV=1	0.39544	0.862857
		tr|A0A0K2HXC1|A0A0K2HXC1_MYCBI	Proteasome subunit alpha OS=Mycobacterium bovis BCG GN=prcA PE=3 SV=1	0.39586	0.8428
		tr|A0A1R3XXX3|A0A1R3XXX3_MYCBO	Conserved protein OS=Mycobacterium bovis (strain ATCC BAA-935 / AF2122/97) GN=BQ2027_MB0595C PE=4 SV=1	0.39758	1.46801
		tr|A0A1R3Y447|A0A1R3Y447_MYCBO	Uncharacterized protein OS=Mycobacterium bovis (strain ATCC BAA-935 / AF2122/97) GN=BQ2027_MB3257 PE=3 SV=1	0.39876	0.568989
		tr|A0A243QTZ6|A0A243QTZ6_MYCBI	Uncharacterized protein OS=Mycobacterium bovis GN=B7S04_01355 PE=4 SV=1	0.40074	2.20968
		tr|A0A1R3Y0R2|A0A1R3Y0R2_MYCBO	Probable methyltransferase OS=Mycobacterium bovis (strain ATCC BAA-935 / AF2122/97) GN=BQ2027_MB1550 PE=4 SV=1	0.40114	1.83372
		tr|A0A1R3Y440|A0A1R3Y440_MYCBO	Ribonuclease VapC OS=Mycobacterium bovis (strain ATCC BAA-935 / AF2122/97) GN=vapc47 PE=3 SV=1	0.40168	1.17152
		tr|A0A0H3M1V8|A0A0H3M1V8_MYCBP	Possible cytochrome p450 135b1 cyp135B1 OS=Mycobacterium bovis (strain BCG / Pasteur 1173P2) GN=cyp135B1 PE=3 SV=1	0.40392	3.44855
		tr|A0A0K2HZW3|A0A0K2HZW3_MYCBI	Glutamate--tRNA ligase OS=Mycobacterium bovis BCG GN=gltX PE=3 SV=1	0.40553	1.43991
		tr|A0A1R3XUN9|A0A1R3XUN9_MYCBO	PROBABLE NAD(P) TRANSHYDROGENASE (SUBUNIT ALPHA) PNTAa [FIRST PART CATALYTIC PART] (PYRIDINE NUCLEOTIDE TRANSHYDROGENASE SUBUNIT ALPHA) (NICOTINAMIDE NUCLEOTIDE TRANSHYDROGENASE SUBUNIT ALPHA) OS=Mycobacterium bovis (strain ATCC BAA-935 / AF2122/97) GN=pntAa PE=4 SV=1	0.40603	1.16523
		tr|A0A0K2I2R9|A0A0K2I2R9_MYCBI	tRNA/rRNA methyltransferase OS=Mycobacterium bovis BCG GN=RN06_4376 PE=3 SV=1	0.4065	0.306299
		tr|A0A243QNB3|A0A243QNB3_MYCBI	MBL fold metallo-hydrolase OS=Mycobacterium bovis GN=B7S04_08820 PE=4 SV=1	0.40747	1.77298
		tr|A0A0K2I0T2|A0A0K2I0T2_MYCBI	Acyl-CoA dehydrogenase FadE25 OS=Mycobacterium bovis BCG GN=RN06_3960 PE=3 SV=1	0.40887	1.03494
		tr|A0A083WHL4|A0A083WHL4_MYCBI	Alpha-keto-acid decarboxylase OS=Mycobacterium bovis GN=B7S04_04665 PE=3 SV=1	0.40893	0.883557
		tr|A0A109S6Q8|A0A109S6Q8_MYCBI	Two component sensor histidine kinase PrrB OS=Mycobacterium bovis BCG GN=RN06_1124 PE=4 SV=1	0.40914	0.68282
		tr|A0A0K2HTD7|A0A0K2HTD7_MYCBI	Nitrate/nitrite response transcriptional regulator NarL OS=Mycobacterium bovis BCG GN=RN06_1043 PE=4 SV=1	0.40918	0.598855
		tr|A0A1R3XUY5|A0A1R3XUY5_MYCBO	POSSIBLE BETA-1,3-GLUCANASE OS=Mycobacterium bovis (strain ATCC BAA-935 / AF2122/97) GN=BQ2027_MB0323 PE=4 SV=1	0.4092	2.72714
		tr|A0A1R3XYF3|A0A1R3XYF3_MYCBO	PROBABLE ACYL-COA DEHYDROGENASE FADE15 OS=Mycobacterium bovis (strain ATCC BAA-935 / AF2122/97) GN=fadE15 PE=3 SV=1	0.40959	2.01783
		tr|A0A1R3Y311|A0A1R3Y311_MYCBO	Uncharacterized protein OS=Mycobacterium bovis (strain ATCC BAA-935 / AF2122/97) GN=BQ2027_MB2818C PE=4 SV=1	0.40985	0.46518
		tr|A0A1R3XXD6|A0A1R3XXD6_MYCBO	PROBABLE POLYPRENYL-DIPHOSPHATE SYNTHASE GRCC2 (POLYPRENYL PYROPHOSPHATE SYNTHETASE) OS=Mycobacterium bovis (strain ATCC BAA-935 / AF2122/97) GN=grcC2 PE=3 SV=1	0.41195	0.688881
		tr|A0A0K2HT54|A0A0K2HT54_MYCBI	Exopolysaccharide phosphotransferase CpsY OS=Mycobacterium bovis BCG GN=RN06_0993 PE=4 SV=1	0.41225	1.36425
		tr|A0A1R3XZL4|A0A1R3XZL4_MYCBO	Uncharacterized protein OS=Mycobacterium bovis (strain ATCC BAA-935 / AF2122/97) GN=BQ2027_MB1793C PE=3 SV=1	0.41241	1.38281
		tr|A0A0H3MIR0|A0A0H3MIR0_MYCBP	Probable anion transporter atpase OS=Mycobacterium bovis (strain BCG / Pasteur 1173P2) GN=BCG_3738 PE=4 SV=1	0.41286	1.34319
		tr|A0A0K2HYB0|A0A0K2HYB0_MYCBI	Ribosomal silencing factor RsfS OS=Mycobacterium bovis BCG GN=rsfS PE=3 SV=1	0.41328	0.561175
		tr|A0A1A9EBV0|A0A1A9EBV0_MYCBI	NADH pyrophosphatase OS=Mycobacterium bovis GN=nudC PE=3 SV=1	0.41334	1.65976
		tr|A0A243QWH9|A0A243QWH9_MYCBI	tRNA pseudouridine synthase A OS=Mycobacterium bovis GN=truA PE=3 SV=1	0.41392	1.24925
		tr|A0A1R3XYD4|A0A1R3XYD4_MYCBO	Uncharacterized protein OS=Mycobacterium bovis (strain ATCC BAA-935 / AF2122/97) GN=BQ2027_MB1474C PE=4 SV=1	0.41535	0.495227
		tr|A0A1A9T6N2|A0A1A9T6N2_MYCBI	S-adenosyl-L-methionine-dependent methyltransferase OS=Mycobacterium bovis GN=B7S04_00805 PE=3 SV=1	0.41545	0.517536
		tr|A0A1R3Y022|A0A1R3Y022_MYCBO	RNA polymerase-binding protein RbpA OS=Mycobacterium bovis (strain ATCC BAA-935 / AF2122/97) GN=rbpA PE=3 SV=1	0.4182	0.509731
		tr|A0A1R3XX18|A0A1R3XX18_MYCBO	Conserved serine rich protein OS=Mycobacterium bovis (strain ATCC BAA-935 / AF2122/97) GN=BQ2027_MB1018C PE=4 SV=1	0.41821	1.75813
		tr|A0A0H4G0M1|A0A0H4G0M1_MYCBI	Beta sliding clamp OS=Mycobacterium bovis BCG GN=RN06_0002 PE=3 SV=1	0.41913	1.10297
		tr|A0A1R3Y2I1|A0A1R3Y2I1_MYCBO	Conserved protein OS=Mycobacterium bovis (strain ATCC BAA-935 / AF2122/97) GN=BQ2027_MB2770 PE=4 SV=1	0.41927	0.220327
		tr|A0A243QRZ3|A0A243QRZ3_MYCBI	Heavy metal translocating P-type ATPase OS=Mycobacterium bovis GN=B7S04_05300 PE=3 SV=1	0.41952	0.295061
		tr|A0A0K2HWM8|A0A0K2HWM8_MYCBI	Arginine biosynthesis bifunctional protein ArgJ OS=Mycobacterium bovis BCG GN=argJ PE=3 SV=1	0.42263	1.07214
		RRRRRtr|A0A109S7C1|A0A109S7C1_MYCBI	REVERSED Uncharacterized protein OS=Mycobacterium bovis BCG GN=RN06_1798 PE=4 SV=1	0.42311	2.0251
		tr|A0A1R3Y5E2|A0A1R3Y5E2_MYCBO	Ferritin OS=Mycobacterium bovis (strain ATCC BAA-935 / AF2122/97) GN=bfrB PE=4 SV=1	0.42356	0.772731
		tr|A0A1R3XUN7|A0A1R3XUN7_MYCBO	PROBABLE CONSERVED MEMBRANE PROTEIN OS=Mycobacterium bovis (strain ATCC BAA-935 / AF2122/97) GN=BQ2027_MB0205 PE=4 SV=1	0.42403	1.73722
		tr|A0A1R3Y0E8|A0A1R3Y0E8_MYCBO	Conserved protein OS=Mycobacterium bovis (strain ATCC BAA-935 / AF2122/97) GN=BQ2027_MB2159C PE=4 SV=1	0.42444	0.700282
		tr|A0A1R3Y0Z3|A0A1R3Y0Z3_MYCBO	Probable integral membrane cytochrome D ubiquinol oxidase (Subunit I) cydA (Cytochrome BD-I oxidase subunit I) OS=Mycobacterium bovis (strain ATCC BAA-935 / AF2122/97) GN=cydA PE=4 SV=1	0.42607	1.48819
		tr|A0A083VX03|A0A083VX03_MYCBI	Probable dual-specificity RNA methyltransferase RlmN OS=Mycobacterium bovis GN=rlmN PE=3 SV=1	0.42712	1.25934
		tr|A0A1A9T6H8|A0A1A9T6H8_MYCBI	Cation-transporting P-type ATPase B OS=Mycobacterium bovis GN=B7S04_00580 PE=3 SV=1	0.42753	1.57837
		tr|G7QVR6|G7QVR6_MYCBI	Putative 27 kDa antigen OS=Mycobacterium bovis BCG str. Mexico GN=cfp30B PE=4 SV=1	0.42917	1.27712
		tr|A0A1R3Y3R3|A0A1R3Y3R3_MYCBO	PROBABLE CONSERVED ATP-BINDING PROTEIN ABC TRANSPORTER OS=Mycobacterium bovis (strain ATCC BAA-935 / AF2122/97) GN=BQ2027_MB3220 PE=4 SV=1	0.4303	1.30739
		tr|A0A1R3XZD8|A0A1R3XZD8_MYCBO	Probable proline rich membrane-anchored mycosin mycp5 (Serine protease) (Subtilisin-like protease) (Subtilase-like) (Mycosin-5) OS=Mycobacterium bovis (strain ATCC BAA-935 / AF2122/97) GN=mycp5 PE=4 SV=1	0.4306	2.79697
		tr|A0A1A9ECY1|A0A1A9ECY1_MYCBI	tRNA(Ile)-lysidine synthase OS=Mycobacterium bovis GN=tilS PE=3 SV=1	0.43121	0.473383
		tr|A0A1A9EB13|A0A1A9EB13_MYCBI	Electron transfer flavoprotein subunit beta OS=Mycobacterium bovis GN=B7S04_16290 PE=4 SV=1	0.43191	0.908137
		tr|A0A243R0E0|A0A243R0E0_MYCBI	Glycerol-3-phosphate acyltransferase OS=Mycobacterium bovis GN=plsB PE=3 SV=1	0.43191	1.26847
		tr|A0A1R3Y4D4|A0A1R3Y4D4_MYCBO	PROBABLE GLUTAMINE SYNTHETASE GLNA4 (GLUTAMINE SYNTHASE) (GS-II) OS=Mycobacterium bovis (strain ATCC BAA-935 / AF2122/97) GN=glnA4 PE=3 SV=1	0.43192	0.780745
		tr|A0A0H3MA94|A0A0H3MA94_MYCBP	Probable riboflavin synthase alpha chain ribC OS=Mycobacterium bovis (strain BCG / Pasteur 1173P2) GN=ribC PE=4 SV=1	0.4322	1.37686
		tr|A0A0Y1BV41|A0A0Y1BV41_MYCBI	Transcriptional regulator OS=Mycobacterium bovis BCG GN=RN06_1007 PE=4 SV=1	0.43254	0.732653
		tr|A0A0K2I0E3|A0A0K2I0E3_MYCBI	NADH-quinone oxidoreductase subunit D OS=Mycobacterium bovis BCG GN=nuoD PE=3 SV=1	0.4328	0.832841
		tr|A0A1R3Y527|A0A1R3Y527_MYCBO	Possible oxidoreductase OS=Mycobacterium bovis (strain ATCC BAA-935 / AF2122/97) GN=BQ2027_MB3752 PE=4 SV=1	0.43355	1.59429
		tr|A0A1R3XZC7|A0A1R3XZC7_MYCBO	PUTATIVE OXPP CYCLE PROTEIN OPCA OS=Mycobacterium bovis (strain ATCC BAA-935 / AF2122/97) GN=opcA PE=4 SV=1	0.43372	0.847381
		tr|A0A0K2HUQ7|A0A0K2HUQ7_MYCBI	Diaminopimelate decarboxylase OS=Mycobacterium bovis BCG GN=lysA PE=3 SV=1	0.43396	1.25807
		tr|A0A0H3MCE7|A0A0H3MCE7_MYCBP	Uncharacterized protein OS=Mycobacterium bovis (strain BCG / Pasteur 1173P2) GN=BCG_1317 PE=4 SV=1	0.43512	0.36632
		tr|A0A1R3Y395|A0A1R3Y395_MYCBO	PROBABLE RESPONSE REGULATOR OS=Mycobacterium bovis (strain ATCC BAA-935 / AF2122/97) GN=BQ2027_MB3167 PE=4 SV=1	0.4355	1.33035
		tr|A0A083VUH9|A0A083VUH9_MYCBI	Adenosine deaminase OS=Mycobacterium bovis GN=add PE=3 SV=1	0.43621	0.60776
		tr|A0A0H3MCP5|A0A0H3MCP5_MYCBP	Possible dna glycosylase OS=Mycobacterium bovis (strain BCG / Pasteur 1173P2) GN=BCG_2484c PE=3 SV=1	0.4374	0.310454
		tr|A0A0Y1CAY9|A0A0Y1CAY9_MYCBI	Uncharacterized protein OS=Mycobacterium bovis BCG GN=RN06_0549 PE=4 SV=1	0.43742	1.11721
		tr|A0A243QKP5|A0A243QKP5_MYCBI	2-dehydropantoate 2-reductase OS=Mycobacterium bovis GN=B7S04_13895 PE=3 SV=1	0.43805	1.66453
		tr|A0A1R3XVF7|A0A1R3XVF7_MYCBO	Esx conserved component eccb3. esx-3 type vii secretion system protein. possible membrane protein OS=Mycobacterium bovis (strain ATCC BAA-935 / AF2122/97) GN=eccb3 PE=4 SV=1	0.43818	0.878099
		tr|A0A120IPH4|A0A120IPH4_MYCBI	Glutamate 5-kinase OS=Mycobacterium bovis BCG GN=proB PE=3 SV=1	0.43881	6.34493
		tr|A0A1R3Y4E2|A0A1R3Y4E2_MYCBO	POSSIBLE BIFUNCTIONAL PROTEIN BIRA: BIOTIN OPERON REPRESSOR + BIOTIN--[ACETYL-COA-CARBOXYLASE] SYNTHETASE (BIOTIN--PROTEIN LIGASE) OS=Mycobacterium bovis (strain ATCC BAA-935 / AF2122/97) GN=birA PE=4 SV=1	0.44125	1.28071
		tr|A0A1R3Y1S3|A0A1R3Y1S3_MYCBO	Conserved protein OS=Mycobacterium bovis (strain ATCC BAA-935 / AF2122/97) GN=BQ2027_MB2662 PE=4 SV=1	0.44199	0.731682
		tr|A0A1R3Y3M8|A0A1R3Y3M8_MYCBO	N5-carboxyaminoimidazole ribonucleotide mutase OS=Mycobacterium bovis (strain ATCC BAA-935 / AF2122/97) GN=purE PE=3 SV=1	0.44211	1.38811
		tr|A0A1R3Y3F1|A0A1R3Y3F1_MYCBO	Uncharacterized protein OS=Mycobacterium bovis (strain ATCC BAA-935 / AF2122/97) GN=BQ2027_MB3103 PE=4 SV=1	0.44233	0.39987
		tr|A0A109S770|A0A109S770_MYCBI	Uncharacterized protein OS=Mycobacterium bovis BCG GN=RN06_1646 PE=4 SV=1	0.44261	0.609969
		tr|A0A0K2HVQ0|A0A0K2HVQ0_MYCBI	Uncharacterized protein OS=Mycobacterium bovis BCG GN=RN06_1944 PE=4 SV=1	0.44857	2.40334
		tr|A0A1R3XVL7|A0A1R3XVL7_MYCBO	Conserved protein OS=Mycobacterium bovis (strain ATCC BAA-935 / AF2122/97) GN=BQ2027_MB0512 PE=4 SV=1	0.44889	2.69324
		tr|A0A1R3XZP0|A0A1R3XZP0_MYCBO	Probable d-amino acid oxidase aao OS=Mycobacterium bovis (strain ATCC BAA-935 / AF2122/97) GN=aao PE=4 SV=1	0.44955	1.20546
		tr|A0A1R3XXH1|A0A1R3XXH1_MYCBO	Uncharacterized protein OS=Mycobacterium bovis (strain ATCC BAA-935 / AF2122/97) GN=BQ2027_MB0438 PE=4 SV=1	0.44974	0.463902
		tr|A0A1R3Y509|A0A1R3Y509_MYCBO	Conserved protein OS=Mycobacterium bovis (strain ATCC BAA-935 / AF2122/97) GN=BQ2027_MB3745C PE=4 SV=1	0.45013	1.36526
		tr|A0A083VTY9|A0A083VTY9_MYCBI	50S ribosomal protein L17 OS=Mycobacterium bovis GN=rplQ PE=3 SV=1	0.45081	0.94003
		tr|A0A0K2HUY0|A0A0K2HUY0_MYCBI	Homoserine kinase OS=Mycobacterium bovis BCG GN=thrB PE=3 SV=1	0.4521	1.45148
		tr|A0A0K2I1E2|A0A0K2I1E2_MYCBI	Phosphoglucosamine mutase OS=Mycobacterium bovis BCG GN=glmM PE=3 SV=1	0.45312	1.30419
		tr|A0A1A9EAN8|A0A1A9EAN8_MYCBI	Uncharacterized protein OS=Mycobacterium bovis GN=B7S04_15645 PE=4 SV=1	0.45391	1.37422
		tr|A0A0K2HZ80|A0A0K2HZ80_MYCBI	Enoyl-CoA hydratase EchA14 OS=Mycobacterium bovis BCG GN=RN06_3033 PE=3 SV=1	0.45454	0.790599
		tr|A0A1R3XX60|A0A1R3XX60_MYCBO	TWO COMPONENT TRANSCRIPTIONAL REGULATOR TRCR OS=Mycobacterium bovis (strain ATCC BAA-935 / AF2122/97) GN=trcR PE=4 SV=1	0.45485	1.9526
		tr|A0A1R3Y1Z3|A0A1R3Y1Z3_MYCBO	Conserved alanine and leucine rich protein OS=Mycobacterium bovis (strain ATCC BAA-935 / AF2122/97) GN=BQ2027_MB2733 PE=4 SV=1	0.45576	0.773351
		tr|A0A1A9E8L5|A0A1A9E8L5_MYCBI	3-methyl-2-oxobutanoate hydroxymethyltransferase OS=Mycobacterium bovis GN=panB PE=3 SV=1	0.45723	0.623365
		tr|A0A0K2HZK2|A0A0K2HZK2_MYCBI	30S ribosomal protein S2 OS=Mycobacterium bovis BCG GN=rpsB PE=3 SV=1	0.45756	0.9238
		tr|A0A1R3XZ07|A0A1R3XZ07_MYCBO	PROBABLE CONSERVED LIPOPROTEIN DSBF OS=Mycobacterium bovis (strain ATCC BAA-935 / AF2122/97) GN=dsbF PE=4 SV=1	0.45956	0.262624
		tr|A0A0K2HQW5|A0A0K2HQW5_MYCBI	Uncharacterized protein OS=Mycobacterium bovis BCG GN=RN06_0134 PE=4 SV=1	0.46047	0.55658
		tr|A0A1R3Y434|A0A1R3Y434_MYCBO	POSSIBLE TYPE I RESTRICTION/MODIFICATION SYSTEM DNA METHYLASE HSDM (M PROTEIN) (DNA METHYLTRANSFERASE) OS=Mycobacterium bovis (strain ATCC BAA-935 / AF2122/97) GN=hsdM PE=4 SV=1	0.4606	0.658072
		tr|A0A0K2HSX1|A0A0K2HSX1_MYCBI	50S ribosomal protein L16 OS=Mycobacterium bovis BCG GN=rplP PE=3 SV=1	0.46117	0.909753
		tr|A0A1R3XVS0|A0A1R3XVS0_MYCBO	PROBABLE TRANSCRIPTIONAL REGULATORY PROTEIN (POSSIBLY ARSR-FAMILY) OS=Mycobacterium bovis (strain ATCC BAA-935 / AF2122/97) GN=BQ2027_MB0591 PE=4 SV=1	0.46189	1.15761
		sp|P0A4X3|ALR_MYCBO	Alanine racemase OS=Mycobacterium bovis (strain ATCC BAA-935 / AF2122/97) GN=alr PE=3 SV=1	0.46211	0.718266
		tr|A0A1R3XUG7|A0A1R3XUG7_MYCBO	Possible oxidoreductase OS=Mycobacterium bovis (strain ATCC BAA-935 / AF2122/97) GN=BQ2027_MB0144 PE=4 SV=1	0.46216	0.703053
		tr|A0A0H3M7L7|A0A0H3M7L7_MYCBP	Probable polyketide synthase pks12 OS=Mycobacterium bovis (strain BCG / Pasteur 1173P2) GN=pks12 PE=4 SV=1	0.46452	0.919794
		tr|A0A243QQ12|A0A243QQ12_MYCBI	dITP/XTP pyrophosphatase OS=Mycobacterium bovis GN=B7S04_07365 PE=3 SV=1	0.46689	1.38343
		tr|A0A0H3M7N3|A0A0H3M7N3_MYCBP	Probable bifunctional protein, CobI-CobJ fusion protein: S-adenosyl-L-methionine-precorrin-2 methyl transferase + precorrin-3 methylase OS=Mycobacterium bovis (strain BCG / Pasteur 1173P2) GN=cobI PE=3 SV=1	0.46742	1.28252
		tr|A0A0H4G129|A0A0H4G129_MYCBI	Glycerol-3-phosphate dehydrogenase OS=Mycobacterium bovis BCG GN=RN06_3991 PE=3 SV=1	0.46785	0.667224
		tr|A0A1A9EAZ1|A0A1A9EAZ1_MYCBI	Long-chain-fatty-acid--AMP ligase FadD26 OS=Mycobacterium bovis GN=B7S04_15735 PE=4 SV=1	0.46802	1.30902
		tr|A0A1R3Y050|A0A1R3Y050_MYCBO	Conserved protein OS=Mycobacterium bovis (strain ATCC BAA-935 / AF2122/97) GN=BQ2027_MB1954C PE=4 SV=1	0.4696	1.23171
		tr|A0A1R3Y3K3|A0A1R3Y3K3_MYCBO	PROBABLE MANNOSE-6-PHOSPHATE ISOMERASE MANA (PHOSPHOMANNOSE ISOMERASE) (PHOSPHOMANNOISOMERASE) (PMI) (PHOSPHOHEXOISOMERASE) (PHOSPHOHEXOMUTASE) OS=Mycobacterium bovis (strain ATCC BAA-935 / AF2122/97) GN=manA PE=3 SV=1	0.47125	0.294041
		tr|A0A1R3Y5L2|A0A1R3Y5L2_MYCBO	Possible phosphotransferase OS=Mycobacterium bovis (strain ATCC BAA-935 / AF2122/97) GN=BQ2027_MB3847 PE=3 SV=1	0.47239	0.519487
		tr|A0A1R3Y1Z5|A0A1R3Y1Z5_MYCBO	Uncharacterized protein OS=Mycobacterium bovis (strain ATCC BAA-935 / AF2122/97) GN=BQ2027_MB2450C PE=4 SV=1	0.47314	0.456732
		tr|A0A1R3XVN2|A0A1R3XVN2_MYCBO	Conserved protein OS=Mycobacterium bovis (strain ATCC BAA-935 / AF2122/97) GN=BQ2027_MB0560C PE=4 SV=1	0.47326	1.36422
		tr|A0A243QZZ6|A0A243QZZ6_MYCBI	Homocysteine S-methyltransferase OS=Mycobacterium bovis GN=B7S04_13235 PE=4 SV=1	0.47367	1.54958
		tr|A0A1R3Y443|A0A1R3Y443_MYCBO	PROBABLE ALANINE RICH HYDROLASE OS=Mycobacterium bovis (strain ATCC BAA-935 / AF2122/97) GN=BQ2027_MB2787 PE=4 SV=1	0.47616	0.943944
		tr|A0A1R3Y4H2|A0A1R3Y4H2_MYCBO	Possible lipid transfer protein or keto acyl-coa thiolase ltp4 OS=Mycobacterium bovis (strain ATCC BAA-935 / AF2122/97) GN=ltp4 PE=4 SV=1	0.4763	1.38417
		tr|A0A1R3XZT7|A0A1R3XZT7_MYCBO	Conserved protein OS=Mycobacterium bovis (strain ATCC BAA-935 / AF2122/97) GN=BQ2027_MB1241 PE=4 SV=1	0.47638	0.681908
		tr|A0A1R3XUM6|A0A1R3XUM6_MYCBO	POSSIBLE CONSERVED TRANSMEMBRANE PROTEIN OS=Mycobacterium bovis (strain ATCC BAA-935 / AF2122/97) GN=BQ2027_MB0206 PE=4 SV=1	0.4776	1.94923
		tr|A0A0H3M380|A0A0H3M380_MYCBP	Chaperone protein DnaJ OS=Mycobacterium bovis (strain BCG / Pasteur 1173P2) GN=dnaJ1 PE=3 SV=1	0.47985	1.15909
		tr|A0A243R4B3|A0A243R4B3_MYCBI	Dihydrodipicolinate reductase OS=Mycobacterium bovis GN=B7S04_05835 PE=4 SV=1	0.48109	0.689545
		tr|A0A1A9E708|A0A1A9E708_MYCBI	Serine/threonine protein kinase OS=Mycobacterium bovis GN=B7S04_09375 PE=4 SV=1	0.48143	0.609384
		tr|A0A1R3Y3R2|A0A1R3Y3R2_MYCBO	Conserved protein OS=Mycobacterium bovis (strain ATCC BAA-935 / AF2122/97) GN=BQ2027_MB3332 PE=4 SV=1	0.48202	1.60377
		tr|A0A1R3Y4P1|A0A1R3Y4P1_MYCBO	Reductase component of 3-ketosteroid-9-alpha-hydroxylase kshb OS=Mycobacterium bovis (strain ATCC BAA-935 / AF2122/97) GN=kshb PE=4 SV=1	0.48207	0.436865
		tr|A0A1R3XZ27|A0A1R3XZ27_MYCBO	Possible inv protein OS=Mycobacterium bovis (strain ATCC BAA-935 / AF2122/97) GN=BQ2027_MB1593C PE=4 SV=1	0.48223	0.834826
		tr|A0A0K2HYM5|A0A0K2HYM5_MYCBI	Uncharacterized protein OS=Mycobacterium bovis BCG GN=RN06_3144 PE=4 SV=1	0.48281	0.678716
		tr|A0A1R3Y459|A0A1R3Y459_MYCBO	Uncharacterized protein OS=Mycobacterium bovis (strain ATCC BAA-935 / AF2122/97) GN=BQ2027_MB3389 PE=4 SV=1	0.48325	2.72909
		tr|A0A1R3Y267|A0A1R3Y267_MYCBO	PROBABLE TRANSCRIPTIONAL REPRESSOR SIRR OS=Mycobacterium bovis (strain ATCC BAA-935 / AF2122/97) GN=sirR PE=4 SV=1	0.48521	1.57328
		tr|A0A1R3Y5B8|A0A1R3Y5B8_MYCBO	Conserved protein OS=Mycobacterium bovis (strain ATCC BAA-935 / AF2122/97) GN=BQ2027_MB3843C PE=4 SV=1	0.48522	1.38618
		tr|A0A0H3M640|A0A0H3M640_MYCBP	DNA primase OS=Mycobacterium bovis (strain BCG / Pasteur 1173P2) GN=dnaG PE=3 SV=1	0.48527	1.28385
		tr|A0A1A9EC28|A0A1A9EC28_MYCBI	2-phospho-L-lactate transferase OS=Mycobacterium bovis GN=cofD PE=3 SV=1	0.48557	1.68793
		tr|A0A1R3Y6H5|A0A1R3Y6H5_MYCBO	Probable methanol dehydrogenase transcriptional regulatory protein moxr2 OS=Mycobacterium bovis (strain ATCC BAA-935 / AF2122/97) GN=moxR2 PE=4 SV=1	0.48793	1.04089
		tr|A0A0Y1B348|A0A0Y1B348_MYCBI	Mce family protein Mce1D OS=Mycobacterium bovis BCG GN=RN06_0217 PE=4 SV=1	0.48892	1.42075
		tr|A0A1R3XVX5|A0A1R3XVX5_MYCBO	Uncharacterized protein OS=Mycobacterium bovis (strain ATCC BAA-935 / AF2122/97) GN=BQ2027_MB0652 PE=4 SV=1	0.49007	0.887332
		tr|A0A1R3Y0E4|A0A1R3Y0E4_MYCBO	Diacylglycerol O-acyltransferase OS=Mycobacterium bovis (strain ATCC BAA-935 / AF2122/97) GN=BQ2027_MB1460 PE=3 SV=1	0.4903	0.678233
		tr|A0A0K2I2N8|A0A0K2I2N8_MYCBI	Monooxygenase EthA OS=Mycobacterium bovis BCG GN=RN06_4702 PE=4 SV=1	0.49243	0.787131
		tr|A0A083WCQ6|A0A083WCQ6_MYCBI	Nucleotide-binding protein B7S04_07790 OS=Mycobacterium bovis GN=B7S04_07790 PE=3 SV=1	0.49342	1.17708
		tr|A0A1R3XXW6|A0A1R3XXW6_MYCBO	PROBABLE RESPIRATORY NITRATE REDUCTASE (BETA CHAIN) NARH OS=Mycobacterium bovis (strain ATCC BAA-935 / AF2122/97) GN=narH PE=4 SV=1	0.49576	0.714333
		tr|A0A243QJM9|A0A243QJM9_MYCBI	Aspartyl/glutamyl-tRNA(Asn/Gln) amidotransferase subunit B OS=Mycobacterium bovis GN=gatB PE=3 SV=1	0.49713	1.05598
		tr|A0A1R3Y332|A0A1R3Y332_MYCBO	PROBABLE CHAIN-FATTY-ACID-CoA LIGASE FADD13 (FATTY-ACYL-CoA SYNTHETASE) OS=Mycobacterium bovis (strain ATCC BAA-935 / AF2122/97) GN=fadD13 PE=4 SV=1	0.49729	0.694502
		tr|A0A243R2W9|A0A243R2W9_MYCBI	MerR family transcriptional regulator OS=Mycobacterium bovis GN=B7S04_09840 PE=4 SV=1	0.49874	1.12331
		tr|A0A1R3Y5I7|A0A1R3Y5I7_MYCBO	Esx-1 secretion-associated protein espl OS=Mycobacterium bovis (strain ATCC BAA-935 / AF2122/97) GN=espl PE=3 SV=1	0.49909	0.641163
		tr|A0A0K2HTM7|A0A0K2HTM7_MYCBI	Two component transcriptional regulator PrrA OS=Mycobacterium bovis BCG GN=RN06_1125 PE=4 SV=1	0.49972	0.74689
		tr|A0A0Y1BT47|A0A0Y1BT47_MYCBI	Two component sensor histidine kinase SenX3 OS=Mycobacterium bovis BCG GN=RN06_0602 PE=4 SV=1	0.50025	0.715473
		tr|A0A1R3Y4M9|A0A1R3Y4M9_MYCBO	CONSERVED HYPOTHETICAL ALANINE AND LEUCINE RICH PROTEIN OS=Mycobacterium bovis (strain ATCC BAA-935 / AF2122/97) GN=BQ2027_MB3633C PE=4 SV=1	0.50033	3.65916
		tr|A0A0H3M5J7|A0A0H3M5J7_MYCBP	UDP-N-acetylmuramoyl-L-alanyl-D-glutamate--2,6-diaminopimelate ligase OS=Mycobacterium bovis (strain BCG / Pasteur 1173P2) GN=murE PE=3 SV=1	0.50073	1.36658
		tr|A0A1R3Y426|A0A1R3Y426_MYCBO	Uncharacterized protein OS=Mycobacterium bovis (strain ATCC BAA-935 / AF2122/97) GN=BQ2027_MB3410 PE=4 SV=1	0.50097	0.676715
		tr|A0A120IPU7|A0A120IPU7_MYCBI	Alanine-rich transferase OS=Mycobacterium bovis BCG GN=RN06_3314 PE=4 SV=1	0.50146	0.624738
		tr|G8FRW4|G8FRW4_MYCBI	50S ribosomal protein L7/L12 OS=Mycobacterium bovis BCG str. Mexico GN=rplL PE=3 SV=1	0.50391	0.956218
		tr|A0A243QXU4|A0A243QXU4_MYCBI	Polyketide synthase OS=Mycobacterium bovis GN=B7S04_15740 PE=4 SV=1	0.50457	1.32319
		tr|A0A1A9T694|A0A1A9T694_MYCBI	Uncharacterized protein OS=Mycobacterium bovis GN=B7S04_00170 PE=4 SV=1	0.50547	1.23901
		tr|A0A243QRR0|A0A243QRR0_MYCBI	Serine/threonine protein kinase OS=Mycobacterium bovis GN=B7S04_06930 PE=4 SV=1	0.50603	1.34991
		tr|A0A120IQ30|A0A120IQ30_MYCBI	Glycerol-3-phosphate dehydrogenase [NAD(P)+] OS=Mycobacterium bovis BCG GN=gpsA PE=3 SV=1	0.50678	1.35755
		tr|A0A1R3XUJ9|A0A1R3XUJ9_MYCBO	MCE-FAMILY PROTEIN MCE1C OS=Mycobacterium bovis (strain ATCC BAA-935 / AF2122/97) GN=mce1C PE=4 SV=1	0.50699	0.58911
		tr|A0A0K2HX55|A0A0K2HX55_MYCBI	ESAT-6-like protein OS=Mycobacterium bovis BCG GN=RN06_2224 PE=3 SV=1	0.50748	0.692221
		tr|A0A0K2HYM8|A0A0K2HYM8_MYCBI	Histidine--tRNA ligase OS=Mycobacterium bovis BCG GN=hisS PE=3 SV=1	0.50911	1.81975
		tr|A0A1R3XXH8|A0A1R3XXH8_MYCBO	PROBABLE SHORT-CHAIN TYPE DEHYDROGENASE/REDUCTASE OS=Mycobacterium bovis (strain ATCC BAA-935 / AF2122/97) GN=BQ2027_MB1176 PE=3 SV=1	0.51095	1.27688
		tr|A0A1R3Y2Z4|A0A1R3Y2Z4_MYCBO	PROBABLE TRANSCRIPTIONAL REGULATORY PROTEIN (PROBABLY ASNC-FAMILY) OS=Mycobacterium bovis (strain ATCC BAA-935 / AF2122/97) GN=BQ2027_MB3076C PE=4 SV=1	0.51138	0.671224
		tr|A0A1R3Y2X5|A0A1R3Y2X5_MYCBO	POSSIBLE OXIDOREDUCTASE OS=Mycobacterium bovis (strain ATCC BAA-935 / AF2122/97) GN=BQ2027_MB2917 PE=4 SV=1	0.51295	0.84327
		tr|A0A1R3Y583|A0A1R3Y583_MYCBO	PROBABLE O-ANTIGEN/LIPOPOLYSACCHARIDE TRANSPORT ATP-BINDING PROTEIN ABC TRANSPORTER RFBE OS=Mycobacterium bovis (strain ATCC BAA-935 / AF2122/97) GN=rfbE PE=4 SV=1	0.51331	0.554858
		tr|A0A1R3XZD9|A0A1R3XZD9_MYCBO	PROBABLE BETA-KETOACYL CoA THIOLASE FADA3 OS=Mycobacterium bovis (strain ATCC BAA-935 / AF2122/97) GN=fadA3 PE=3 SV=1	0.51442	0.928279
		tr|A0A243QYI0|A0A243QYI0_MYCBI	Peptide chain release factor 2 OS=Mycobacterium bovis GN=prfB PE=3 SV=1	0.51532	1.35014
		tr|A0A1A9EC27|A0A1A9EC27_MYCBI	Coenzyme F420:L-glutamate ligase OS=Mycobacterium bovis GN=fbiB PE=3 SV=1	0.51586	1.10191
		tr|A0A1R3XVP0|A0A1R3XVP0_MYCBO	POSSIBLE MCE-FAMILY LIPOPROTEIN LPRK (MCE-FAMILY LIPOPROTEIN MCE1E) OS=Mycobacterium bovis (strain ATCC BAA-935 / AF2122/97) GN=lprK PE=4 SV=1	0.51611	1.37388
		tr|A0A1R3XWD2|A0A1R3XWD2_MYCBO	Uncharacterized protein OS=Mycobacterium bovis (strain ATCC BAA-935 / AF2122/97) GN=BQ2027_MB0429C PE=4 SV=1	0.51687	1.4009
		tr|A0A1R3XY33|A0A1R3XY33_MYCBO	Conserved protein OS=Mycobacterium bovis (strain ATCC BAA-935 / AF2122/97) GN=BQ2027_MB1264C PE=4 SV=1	0.51728	0.714361
		tr|A0A0K2HX63|A0A0K2HX63_MYCBI	Proteasome accessory factor B OS=Mycobacterium bovis BCG GN=RN06_2570 PE=4 SV=1	0.51756	1.04967
		tr|A0A0Y1BZK2|A0A0Y1BZK2_MYCBI	Two component sensory transduction protein RegX OS=Mycobacterium bovis BCG GN=RN06_0603 PE=4 SV=1	0.51785	1.49281
		tr|A0A243QH12|A0A243QH12_MYCBI	Uncharacterized protein OS=Mycobacterium bovis GN=B7S04_19895 PE=4 SV=1	0.51794	0.737357
		tr|A0A0K2HRF3|A0A0K2HRF3_MYCBI	Fatty-acid--CoA ligase FadD2 OS=Mycobacterium bovis BCG GN=RN06_0334 PE=4 SV=1	0.51886	0.857806
		tr|A0A120IQR6|A0A120IQR6_MYCBI	Aspartate-semialdehyde dehydrogenase OS=Mycobacterium bovis BCG GN=asd PE=3 SV=1	0.51891	0.938622
		tr|A0A1R3Y2U2|A0A1R3Y2U2_MYCBO	S-nitrosomycothiol reductase mscr OS=Mycobacterium bovis (strain ATCC BAA-935 / AF2122/97) GN=mscr PE=3 SV=1	0.51911	1.08002
		tr|A0A0K2HTJ6|A0A0K2HTJ6_MYCBI	Uncharacterized protein OS=Mycobacterium bovis BCG GN=RN06_1128 PE=4 SV=1	0.51926	0.759475
		tr|A0A0K2HZM2|A0A0K2HZM2_MYCBI	UPF0109 protein RN06_3505 OS=Mycobacterium bovis BCG GN=RN06_3505 PE=3 SV=1	0.52023	1.63176
		tr|A0A1R3XU54|A0A1R3XU54_MYCBO	Uncharacterized protein OS=Mycobacterium bovis (strain ATCC BAA-935 / AF2122/97) GN=BQ2027_MB0026 PE=4 SV=1	0.52103	0.720572
		tr|A0A243QP12|A0A243QP12_MYCBI	Uncharacterized protein OS=Mycobacterium bovis GN=B7S04_10455 PE=4 SV=1	0.52167	0.578836
		tr|A0A0H3M949|A0A0H3M949_MYCBP	N5-carboxyaminoimidazole ribonucleotide synthase OS=Mycobacterium bovis (strain BCG / Pasteur 1173P2) GN=purK PE=3 SV=1	0.52358	1.19807
		tr|A0A0H3M3I2|A0A0H3M3I2_MYCBP	Uncharacterized protein OS=Mycobacterium bovis (strain BCG / Pasteur 1173P2) GN=BCG_1324 PE=4 SV=1	0.52379	0.715548
		tr|A0A109S755|A0A109S755_MYCBI	Uncharacterized protein OS=Mycobacterium bovis BCG GN=RN06_1571 PE=4 SV=1	0.52396	0.61641
		tr|A0A1R3Y2A2|A0A1R3Y2A2_MYCBO	HYPOTHETICAL ARGININE AND ALANINE RICH PROTEIN OS=Mycobacterium bovis (strain ATCC BAA-935 / AF2122/97) GN=BQ2027_MB2825C PE=4 SV=1	0.52542	0.723068
		tr|A0A1R3Y4C2|A0A1R3Y4C2_MYCBO	PROBABLE FERREDOXIN FDXD OS=Mycobacterium bovis (strain ATCC BAA-935 / AF2122/97) GN=fdxD PE=4 SV=1	0.52849	1.45427
		tr|A0A1A9EDX7|A0A1A9EDX7_MYCBI	Prephenate dehydratase OS=Mycobacterium bovis GN=pheA PE=4 SV=1	0.52865	1.05735
		tr|G7R0B6|G7R0B6_MYCBI	Enoyl-CoA hydratase OS=Mycobacterium bovis BCG str. Mexico GN=echA8 PE=3 SV=1	0.52909	0.968472
		tr|A0A1R3XYG5|A0A1R3XYG5_MYCBO	PROBABLE TRANSCRIPTIONAL REGULATORY PROTEIN OS=Mycobacterium bovis (strain ATCC BAA-935 / AF2122/97) GN=BQ2027_MB1183 PE=4 SV=1	0.52911	1.29441
		tr|A0A1R3XXC9|A0A1R3XXC9_MYCBO	POSSIBLE 4-CARBOXYMUCONOLACTONE DECARBOXYLASE (CMD) OS=Mycobacterium bovis (strain ATCC BAA-935 / AF2122/97) GN=BQ2027_MB0794 PE=4 SV=1	0.53027	1.68639
		tr|A0A1R3XWY5|A0A1R3XWY5_MYCBO	Phosphoribosylglycinamide formyltransferase OS=Mycobacterium bovis (strain ATCC BAA-935 / AF2122/97) GN=purN PE=3 SV=1	0.53035	0.626514
		tr|A0A1R3Y258|A0A1R3Y258_MYCBO	RNA polymerase sigma factor OS=Mycobacterium bovis (strain ATCC BAA-935 / AF2122/97) GN=sigB PE=3 SV=1	0.53109	0.909786
		tr|A0A0K2I2F9|A0A0K2I2F9_MYCBI	Uncharacterized protein OS=Mycobacterium bovis BCG GN=RN06_4613 PE=4 SV=1	0.53273	1.68411
		tr|A0A1A9E5C0|A0A1A9E5C0_MYCBI	NAD-dependent protein deacylase OS=Mycobacterium bovis GN=cobB PE=3 SV=1	0.53315	1.26894
		tr|Q09IV4|Q09IV4_MYCBI	Outer membrane protein A OS=Mycobacterium bovis GN=B7S04_04910 PE=3 SV=1	0.53329	0.632552
		tr|A0A1R3XZA8|A0A1R3XZA8_MYCBO	PROBABLE ESTERASE LIPO OS=Mycobacterium bovis (strain ATCC BAA-935 / AF2122/97) GN=lipO PE=4 SV=1	0.53343	2.0411
		tr|A0A243QRK8|A0A243QRK8_MYCBI	Serine protease OS=Mycobacterium bovis GN=B7S04_06715 PE=4 SV=1	0.53409	0.885009
		tr|A0A083VPT7|A0A083VPT7_MYCBI	Membrane protein insertase YidC OS=Mycobacterium bovis GN=B7S04_21025 PE=3 SV=1	0.53578	0.723715
		tr|A0A1R3XWJ5|A0A1R3XWJ5_MYCBO	TRANSCRIPTIONAL REGULATORY PROTEIN OS=Mycobacterium bovis (strain ATCC BAA-935 / AF2122/97) GN=BQ2027_MB0841 PE=4 SV=1	0.53718	0.627117
		tr|A0A1R3Y2A5|A0A1R3Y2A5_MYCBO	Possible antitoxin vapb39 OS=Mycobacterium bovis (strain ATCC BAA-935 / AF2122/97) GN=vapb39 PE=4 SV=1	0.53725	0.356414
		tr|A0A1R3XXU9|A0A1R3XXU9_MYCBO	HYPOTHETICAL HIT-LIKE PROTEIN OS=Mycobacterium bovis (strain ATCC BAA-935 / AF2122/97) GN=BQ2027_MB1293C PE=4 SV=1	0.53745	1.34116
		tr|A0A1R3XX65|A0A1R3XX65_MYCBO	Ppe family protein ppe15 OS=Mycobacterium bovis (strain ATCC BAA-935 / AF2122/97) GN=PPE15 PE=4 SV=1	0.53757	2.08442
		tr|A0A1R3Y3Q0|A0A1R3Y3Q0_MYCBO	Uncharacterized protein OS=Mycobacterium bovis (strain ATCC BAA-935 / AF2122/97) GN=BQ2027_MB3211 PE=4 SV=1	0.53999	0.553172
		tr|A0A109S7X8|A0A109S7X8_MYCBI	Oxidoreductase FadB OS=Mycobacterium bovis BCG GN=RN06_2368 PE=4 SV=1	0.54058	1.65105
		tr|A0A083VV07|A0A083VV07_MYCBI	Trans-acting enoyl reductase OS=Mycobacterium bovis GN=B7S04_15855 PE=4 SV=1	0.54074	0.962995
		tr|A0A0H3M2K3|A0A0H3M2K3_MYCBP	Probable elongation factor g fusA2b [second part] OS=Mycobacterium bovis (strain BCG / Pasteur 1173P2) GN=fusA2b PE=4 SV=1	0.54075	0.646677
		tr|A0A0K2HVX1|A0A0K2HVX1_MYCBI	Acetylglutamate kinase OS=Mycobacterium bovis BCG GN=argB PE=3 SV=1	0.54098	1.12366
		tr|A0A1R3XX43|A0A1R3XX43_MYCBO	Conserved protein OS=Mycobacterium bovis (strain ATCC BAA-935 / AF2122/97) GN=BQ2027_MB0318C PE=4 SV=1	0.54196	1.52762
		tr|A0A0K2HY58|A0A0K2HY58_MYCBI	Chaperone protein DnaJ OS=Mycobacterium bovis BCG GN=dnaJ PE=3 SV=1	0.54336	1.25333
		tr|A0A1R3Y5N7|A0A1R3Y5N7_MYCBO	Conserved protein OS=Mycobacterium bovis (strain ATCC BAA-935 / AF2122/97) GN=BQ2027_MB3939 PE=4 SV=1	0.54342	0.536011
		tr|A0A0K2I247|A0A0K2I247_MYCBI	Multifunctional dimethylallyltransferase/geranyltranstransferase/farnesyl transtransferase OS=Mycobacterium bovis BCG GN=RN06_4158 PE=3 SV=1	0.54348	1.43706
		tr|A0A0K2HZJ3|A0A0K2HZJ3_MYCBI	Ribosome-recycling factor OS=Mycobacterium bovis BCG GN=frr PE=3 SV=1	0.54368	1.07707
		tr|A0A1R3XXA5|A0A1R3XXA5_MYCBO	Uncharacterized protein OS=Mycobacterium bovis (strain ATCC BAA-935 / AF2122/97) GN=BQ2027_MB1095 PE=4 SV=1	0.54371	0.656962
		tr|A0A1R3Y5M1|A0A1R3Y5M1_MYCBO	Probable peptidoglycan hydrolase OS=Mycobacterium bovis (strain ATCC BAA-935 / AF2122/97) GN=BQ2027_MB3946 PE=4 SV=1	0.54468	0.570185
		tr|A0A1R3Y1X2|A0A1R3Y1X2_MYCBO	Conserved alanine and glycine and valine rich protein OS=Mycobacterium bovis (strain ATCC BAA-935 / AF2122/97) GN=BQ2027_MB2715C PE=4 SV=1	0.54674	0.666624
		tr|A0A0K2I1Y9|A0A0K2I1Y9_MYCBI	Inorganic pyrophosphatase OS=Mycobacterium bovis BCG GN=ppa PE=3 SV=1	0.5468	1.6096
		tr|A0A0K2HTM3|A0A0K2HTM3_MYCBI	Uncharacterized protein OS=Mycobacterium bovis BCG GN=RN06_1119 PE=4 SV=1	0.54736	1.03995
		tr|A0A0Y1CY84|A0A0Y1CY84_MYCBI	Heat-inducible transcription repressor HrcA OS=Mycobacterium bovis BCG GN=hrcA PE=3 SV=1	0.54959	0.819936
		tr|A0A1A9E8J0|A0A1A9E8J0_MYCBI	UDP-N-acetylglucosamine--N-acetylmuramyl-(pentapeptide) pyrophosphoryl-undecaprenol N-acetylglucosamine transferase OS=Mycobacterium bovis GN=murG PE=3 SV=1	0.54974	1.13814
		tr|A0A1A9ECH8|A0A1A9ECH8_MYCBI	Trehalose-6-phosphate synthase OS=Mycobacterium bovis GN=B7S04_18740 PE=4 SV=1	0.55231	0.768553
		tr|A0A1R3XWW4|A0A1R3XWW4_MYCBO	Non-homologous end joining protein Ku OS=Mycobacterium bovis (strain ATCC BAA-935 / AF2122/97) GN=mku PE=3 SV=1	0.55245	1.19789
		tr|A0A1R3XWM5|A0A1R3XWM5_MYCBO	Conserved protein OS=Mycobacterium bovis (strain ATCC BAA-935 / AF2122/97) GN=BQ2027_MB0538 PE=4 SV=1	0.55316	0.921007
		tr|A0A1R3Y4S2|A0A1R3Y4S2_MYCBO	PROBABLE CONSERVED TRANSMEMBRANE PROTEIN OS=Mycobacterium bovis (strain ATCC BAA-935 / AF2122/97) GN=BQ2027_MB3693 PE=4 SV=1	0.55371	0.659307
		tr|A0A0K2HVR0|A0A0K2HVR0_MYCBI	Histidinol-phosphate aminotransferase OS=Mycobacterium bovis BCG GN=hisC PE=3 SV=1	0.55395	1.13729
		tr|A0A0K2HZX2|A0A0K2HZX2_MYCBI	Low molecular weight protein antigen 6 OS=Mycobacterium bovis BCG GN=RN06_3638 PE=4 SV=1	0.55417	1.38178
		tr|A0A1R3XZL6|A0A1R3XZL6_MYCBO	Conserved protein OS=Mycobacterium bovis (strain ATCC BAA-935 / AF2122/97) GN=BQ2027_MB1906 PE=4 SV=1	0.55568	1.26788
		tr|A0A0K2HSE0|A0A0K2HSE0_MYCBI	Antitoxin VapB31 OS=Mycobacterium bovis BCG GN=RN06_0342 PE=4 SV=1	0.55597	0.705842
		tr|A0A0K2HU43|A0A0K2HU43_MYCBI	Exodeoxyribonuclease 7 large subunit OS=Mycobacterium bovis BCG GN=xseA PE=3 SV=1	0.55919	1.59516
		tr|A0A1R3XVJ8|A0A1R3XVJ8_MYCBO	Glucose-1-phosphate thymidylyltransferase OS=Mycobacterium bovis (strain ATCC BAA-935 / AF2122/97) GN=rmlA PE=3 SV=1	0.55982	1.29068
		tr|A0A1R3XZV0|A0A1R3XZV0_MYCBO	Uncharacterized protein OS=Mycobacterium bovis (strain ATCC BAA-935 / AF2122/97) GN=BQ2027_MB1992 PE=4 SV=1	0.56045	1.23288
		tr|A0A0H3M8M7|A0A0H3M8M7_MYCBP	Probable L-lysine-epsilon aminotransferase lat OS=Mycobacterium bovis (strain BCG / Pasteur 1173P2) GN=lat' PE=4 SV=1	0.56127	1.81563
		tr|A0A1A9E731|A0A1A9E731_MYCBI	Uncharacterized protein OS=Mycobacterium bovis GN=B7S04_09350 PE=4 SV=1	0.56175	0.871225
		tr|A0A1R3Y2D0|A0A1R3Y2D0_MYCBO	POSSIBLE MULTIFUNCTIONAL ENZYME SIROHEME SYNTHASE CYSG: UROPORPHYRIN-III C-METHYLTRANSFERASE (UROGEN III METHYLASE) (SUMT) (UROPORPHYRINOGEN III METHYLASE) (UROM) + PRECORRIN-2 OXIDASE + FERROCHELATASE OS=Mycobacterium bovis (strain ATCC BAA-935 / AF2122/97) GN=cysG PE=4 SV=1	0.56478	0.579534
		tr|A0A0K2HUY7|A0A0K2HUY7_MYCBI	Bifunctional protein PyrR OS=Mycobacterium bovis BCG GN=pyrR PE=3 SV=1	0.56606	1.03992
		tr|A0A1R3XUA1|A0A1R3XUA1_MYCBO	PROBABLE OXIDOREDUCTASE OS=Mycobacterium bovis (strain ATCC BAA-935 / AF2122/97) GN=BQ2027_MB0085 PE=4 SV=1	0.567	0.758612
		tr|A0A1R3Y410|A0A1R3Y410_MYCBO	Conserved protein OS=Mycobacterium bovis (strain ATCC BAA-935 / AF2122/97) GN=BQ2027_MB3339 PE=4 SV=1	0.56776	0.815741
		tr|A0A1R3XYX1|A0A1R3XYX1_MYCBO	Possible 23S rRNA methyltransferase tsnR OS=Mycobacterium bovis (strain ATCC BAA-935 / AF2122/97) GN=tsnR PE=3 SV=1	0.56824	1.3541
		tr|A0A0K2HTZ2|A0A0K2HTZ2_MYCBI	Methionine--tRNA ligase OS=Mycobacterium bovis BCG GN=metG PE=3 SV=1	0.56895	0.849466
		tr|A0A1R3XXE5|A0A1R3XXE5_MYCBO	Uncharacterized protein OS=Mycobacterium bovis (strain ATCC BAA-935 / AF2122/97) GN=BQ2027_MB1025 PE=4 SV=1	0.56931	1.31186
		tr|A0A109S5V7|A0A109S5V7_MYCBI	Uncharacterized protein OS=Mycobacterium bovis BCG GN=RN06_0136 PE=4 SV=1	0.57177	1.34037
		tr|A0A1R3XXB6|A0A1R3XXB6_MYCBO	PROBABLE ENOYL-COA HYDRATASE ECHA7 (ENOYL HYDRASE) (UNSATURATED ACYL-COA HYDRATASE) (CROTONASE) OS=Mycobacterium bovis (strain ATCC BAA-935 / AF2122/97) GN=echA7 PE=4 SV=1	0.57224	0.620637
		tr|A0A1R3Y1E1|A0A1R3Y1E1_MYCBO	PROBABLE CITRATE (PRO-3S)-LYASE (BETA SUBUNIT) CITE (CITRASE) (CITRATASE) (CITRITASE) (CITRIDESMOLASE) (CITRASE ALDOLASE) OS=Mycobacterium bovis (strain ATCC BAA-935 / AF2122/97) GN=citE PE=3 SV=1	0.57237	0.806833
		tr|A0A243QWZ7|A0A243QWZ7_MYCBI	3-phosphoshikimate 1-carboxyvinyltransferase OS=Mycobacterium bovis GN=aroA PE=3 SV=1	0.57376	1.09833
		tr|A0A0K2HW18|A0A0K2HW18_MYCBI	Glyceraldehyde-3-phosphate dehydrogenase OS=Mycobacterium bovis BCG GN=RN06_1779 PE=3 SV=1	0.57478	1.05399
		tr|A0A1R3Y436|A0A1R3Y436_MYCBO	PROBABLE ATP-DEPENDENT RNA HELICASE RHLE OS=Mycobacterium bovis (strain ATCC BAA-935 / AF2122/97) GN=rhlE PE=3 SV=1	0.57614	0.838378
		tr|A0A1R3Y3S6|A0A1R3Y3S6_MYCBO	PROBABLE CYTIDINE DEAMINASE CDD (CYTIDINE AMINOHYDROLASE) (CYTIDINE NUCLEOSIDE DEAMINASE) OS=Mycobacterium bovis (strain ATCC BAA-935 / AF2122/97) GN=cdd PE=4 SV=1	0.57826	0.758754
		tr|A0A0K2HX80|A0A0K2HX80_MYCBI	Acetolactate synthase large subunit IlvG OS=Mycobacterium bovis BCG GN=RN06_2257 PE=3 SV=1	0.58248	0.790659
		tr|A0A0K2HWE1|A0A0K2HWE1_MYCBI	8-amino-7-oxononanoate synthase OS=Mycobacterium bovis BCG GN=RN06_1938 PE=3 SV=1	0.58267	2.05716
		tr|A0A0K2HUX5|A0A0K2HUX5_MYCBI	Membrane protein OS=Mycobacterium bovis BCG GN=RN06_1697 PE=4 SV=1	0.58268	0.793514
		tr|G7R1A6|G7R1A6_MYCBI	ATP-dependent Clp protease proteolytic subunit OS=Mycobacterium bovis BCG str. Mexico GN=clpP PE=3 SV=1	0.58503	0.900964
		tr|A0A0K2HZX9|A0A0K2HZX9_MYCBI	Aspartyl/glutamyl-tRNA(Asn/Gln) amidotransferase subunit C OS=Mycobacterium bovis BCG GN=gatC PE=3 SV=1	0.58531	1.28055
		tr|A0A1R3XWX5|A0A1R3XWX5_MYCBO	Galactose-1-phosphate uridylyltransferase OS=Mycobacterium bovis (strain ATCC BAA-935 / AF2122/97) GN=galT PE=3 SV=1	0.58582	1.12648
		tr|A0A243R6P1|A0A243R6P1_MYCBI	Glutamate-1-semialdehyde 2,1-aminomutase OS=Mycobacterium bovis GN=hemL PE=3 SV=1	0.58745	1.07336
		tr|A0A1R3Y0E1|A0A1R3Y0E1_MYCBO	Conserved protein OS=Mycobacterium bovis (strain ATCC BAA-935 / AF2122/97) GN=BQ2027_MB2165C PE=4 SV=1	0.58789	0.848997
		tr|A0A1A9EB74|A0A1A9EB74_MYCBI	Iron ABC transporter ATP-binding protein OS=Mycobacterium bovis GN=Mb1595_p3383 PE=4 SV=1	0.58903	0.584954
		tr|A0A1R3XV35|A0A1R3XV35_MYCBO	Uncharacterized protein OS=Mycobacterium bovis (strain ATCC BAA-935 / AF2122/97) GN=BQ2027_MB0357 PE=4 SV=1	0.59074	0.766893
		tr|A0A1R3XUM4|A0A1R3XUM4_MYCBO	Uncharacterized protein OS=Mycobacterium bovis (strain ATCC BAA-935 / AF2122/97) GN=BQ2027_MB0213C PE=4 SV=1	0.59101	0.637943
		tr|A0A1R3Y5L9|A0A1R3Y5L9_MYCBO	PROBABLE CHROMOSOME PARTITIONING PROTEIN PARA OS=Mycobacterium bovis (strain ATCC BAA-935 / AF2122/97) GN=parA PE=4 SV=1	0.59231	1.30678
		tr|A0A243QIU5|A0A243QIU5_MYCBI	Aspartate aminotransferase family protein OS=Mycobacterium bovis GN=B7S04_17925 PE=3 SV=1	0.59266	1.29335
		tr|A0A1R3XZJ1|A0A1R3XZJ1_MYCBO	POSSIBLE OXIDOREDUCTASE OS=Mycobacterium bovis (strain ATCC BAA-935 / AF2122/97) GN=BQ2027_MB1886C PE=4 SV=1	0.59347	1.09848
		tr|A0A1R3XZV4|A0A1R3XZV4_MYCBO	Uncharacterized protein OS=Mycobacterium bovis (strain ATCC BAA-935 / AF2122/97) GN=BQ2027_MB1710A PE=4 SV=1	0.59362	1.1526
		tr|A0A1R3XW19|A0A1R3XW19_MYCBO	Uncharacterized protein OS=Mycobacterium bovis (strain ATCC BAA-935 / AF2122/97) GN=BQ2027_MB0319 PE=4 SV=1	0.59456	0.687755
		tr|A0A1R3XV68|A0A1R3XV68_MYCBO	PROBABLE MEMBRANE NADH DEHYDROGENASE NDHA OS=Mycobacterium bovis (strain ATCC BAA-935 / AF2122/97) GN=ndhA PE=4 SV=1	0.59565	1.30139
		tr|A0A243QRH5|A0A243QRH5_MYCBI	Proline dehydrogenase OS=Mycobacterium bovis GN=B7S04_06525 PE=4 SV=1	0.59608	0.809641
		tr|A0A1A9EAX7|A0A1A9EAX7_MYCBI	50S ribosomal protein L28 OS=Mycobacterium bovis GN=rpmB PE=3 SV=1	0.59654	0.685163
		tr|A0A1A9E9N7|A0A1A9E9N7_MYCBI	Aspartate--tRNA(Asp/Asn) ligase OS=Mycobacterium bovis GN=aspS PE=3 SV=1	0.59675	1.2845
		tr|A0A1R3XU88|A0A1R3XU88_MYCBO	Possible antitoxin VapB1 OS=Mycobacterium bovis (strain ATCC BAA-935 / AF2122/97) GN=vapB1 PE=4 SV=1	0.59761	1.36526
		tr|A0A1R3Y0U6|A0A1R3Y0U6_MYCBO	POSSIBLE MOLYBDOPTERIN BIOSYNTHESIS PROTEIN MOEW OS=Mycobacterium bovis (strain ATCC BAA-935 / AF2122/97) GN=moeW PE=4 SV=1	0.5992	1.42036
		tr|A0A1A9T8C3|A0A1A9T8C3_MYCBI	Elongation factor G OS=Mycobacterium bovis GN=fusA PE=3 SV=1	0.59957	1.19561
		tr|A0A1R3Y4I8|A0A1R3Y4I8_MYCBO	Succinate dehydrogenase flavoprotein subunit OS=Mycobacterium bovis (strain ATCC BAA-935 / AF2122/97) GN=sdhA PE=3 SV=1	0.59981	0.69743
		tr|A0A0K2HXT9|A0A0K2HXT9_MYCBI	Universal stress protein OS=Mycobacterium bovis BCG GN=RN06_2847 PE=4 SV=1	0.60025	1.61484
		tr|A0A0H3MF88|A0A0H3MF88_MYCBP	Uncharacterized protein OS=Mycobacterium bovis (strain BCG / Pasteur 1173P2) GN=BCG_3691 PE=4 SV=1	0.60092	1.35033
		tr|A0A1R3Y0U1|A0A1R3Y0U1_MYCBO	Conserved protein OS=Mycobacterium bovis (strain ATCC BAA-935 / AF2122/97) GN=BQ2027_MB2068C PE=4 SV=1	0.60094	1.19399
		tr|A0A0K2HV36|A0A0K2HV36_MYCBI	Carboxylesterase NlhH OS=Mycobacterium bovis BCG GN=RN06_1735 PE=4 SV=1	0.60141	1.42539
		tr|A0A109S5Q5|A0A109S5Q5_MYCBI	Chromosomal replication initiator protein DnaA OS=Mycobacterium bovis BCG GN=dnaA PE=3 SV=1	0.603	1.23457
		tr|A0A1R3Y4H1|A0A1R3Y4H1_MYCBO	PROBABLE ENOYL-COA HYDRATASE ECHA20 (ENOYL HYDRASE) (UNSATURATED ACYL-COA HYDRATASE) (CROTONASE) OS=Mycobacterium bovis (strain ATCC BAA-935 / AF2122/97) GN=echA20 PE=4 SV=1	0.60315	0.736533
		tr|A0A0K2HRH3|A0A0K2HRH3_MYCBI	Aminoglycoside 2'-N-acetyltransferase OS=Mycobacterium bovis BCG GN=RN06_0325 PE=4 SV=1	0.60443	0.886899
		tr|A0A243R649|A0A243R649_MYCBI	Bifunctional cephalosporin acylase/gamma-glutamyltranspeptidase OS=Mycobacterium bovis GN=B7S04_04215 PE=4 SV=1	0.60463	1.61584
		tr|A0A1R3XUA4|A0A1R3XUA4_MYCBO	Uncharacterized protein OS=Mycobacterium bovis (strain ATCC BAA-935 / AF2122/97) GN=BQ2027_MB0082 PE=4 SV=1	0.60491	1.14129
		tr|A0A1R3XW04|A0A1R3XW04_MYCBO	Dioxygenase OS=Mycobacterium bovis (strain ATCC BAA-935 / AF2122/97) GN=BQ2027_MB0673 PE=3 SV=1	0.60543	1.19543
		tr|A0A0K2HYU3|A0A0K2HYU3_MYCBI	Holliday junction ATP-dependent DNA helicase RuvB OS=Mycobacterium bovis BCG GN=ruvB PE=3 SV=1	0.60589	1.38232
		tr|I3NI71|I3NI71_MYCBI	Methionine aminopeptidase OS=Mycobacterium bovis GN=map PE=3 SV=1	0.60688	1.28987
		tr|A0A1R3XZH6|A0A1R3XZH6_MYCBO	Ribosome-binding ATPase YchF OS=Mycobacterium bovis (strain ATCC BAA-935 / AF2122/97) GN=ychF PE=3 SV=1	0.60703	1.57132
		tr|A0A1R3Y3H8|A0A1R3Y3H8_MYCBO	Gcn5-related n-acetyltransferase, phosphorylase OS=Mycobacterium bovis (strain ATCC BAA-935 / AF2122/97) GN=BQ2027_MB3254C PE=4 SV=1	0.60863	0.743857
		tr|A0A1R3XWN9|A0A1R3XWN9_MYCBO	POSSIBLE FATTY-ACID-COA LIGASE FADD16 (FATTY-ACID-COA SYNTHETASE) (FATTY-ACID-COA SYNTHASE) OS=Mycobacterium bovis (strain ATCC BAA-935 / AF2122/97) GN=fadD16 PE=4 SV=1	0.60911	1.26739
		tr|A0A0K2I342|A0A0K2I342_MYCBI	Recombination protein RecR OS=Mycobacterium bovis BCG GN=recR PE=3 SV=1	0.60962	0.866878
		tr|A0A1R3Y1D2|A0A1R3Y1D2_MYCBO	Conserved protein OS=Mycobacterium bovis (strain ATCC BAA-935 / AF2122/97) GN=BQ2027_MB2538C PE=4 SV=1	0.60968	1.96635
		tr|A0A1A9E9P2|A0A1A9E9P2_MYCBI	Uncharacterized protein OS=Mycobacterium bovis GN=B7S04_13865 PE=4 SV=1	0.60969	0.726477
		tr|A0A0Y1CQ13|A0A0Y1CQ13_MYCBI	Uncharacterized protein OS=Mycobacterium bovis BCG GN=RN06_3138 PE=4 SV=1	0.61074	0.857035
		tr|A0A0K2HSY6|A0A0K2HSY6_MYCBI	50S ribosomal protein L15 OS=Mycobacterium bovis BCG GN=rplO PE=3 SV=1	0.61177	1.53018
		tr|A0A0K2HU73|A0A0K2HU73_MYCBI	4-hydroxy-3-methylbut-2-enyl diphosphate reductase OS=Mycobacterium bovis BCG GN=ispH PE=3 SV=1	0.61231	1.05599
		tr|A0A1R3Y2Q2|A0A1R3Y2Q2_MYCBO	Uncharacterized protein OS=Mycobacterium bovis (strain ATCC BAA-935 / AF2122/97) GN=BQ2027_MB2999C PE=4 SV=1	0.61424	0.770509
		tr|A0A0H3MAN7|A0A0H3MAN7_MYCBP	DNA polymerase I OS=Mycobacterium bovis (strain BCG / Pasteur 1173P2) GN=polA PE=3 SV=1	0.61425	1.03359
		tr|A0A0K2HWC3|A0A0K2HWC3_MYCBI	Uncharacterized protein OS=Mycobacterium bovis BCG GN=RN06_2267 PE=4 SV=1	0.6151	0.718883
		tr|A0A1R3Y661|A0A1R3Y661_MYCBO	Possible oxidoreductase. possible 3-hydroxy-9,10-seconandrost-1,3,5(10)-triene-9,17-dione hydroxylase OS=Mycobacterium bovis (strain ATCC BAA-935 / AF2122/97) GN=hsab PE=4 SV=1	0.6152	0.660275
		tr|A0A1R3Y1L5|A0A1R3Y1L5_MYCBO	Possible antitoxin vapb38 OS=Mycobacterium bovis (strain ATCC BAA-935 / AF2122/97) GN=vapb38 PE=4 SV=1	0.61555	1.67051
		tr|A0A0K2HYQ6|A0A0K2HYQ6_MYCBI	Probable transcriptional regulatory protein RN06_3178 OS=Mycobacterium bovis BCG GN=RN06_3178 PE=3 SV=1	0.61643	1.13359
		tr|A0A1R3Y654|A0A1R3Y654_MYCBO	PROBABLE SHORT-CHAIN TYPE DEHYDROGENASE/REDUCTASE OS=Mycobacterium bovis (strain ATCC BAA-935 / AF2122/97) GN=BQ2027_MB3578C PE=3 SV=1	0.61705	0.690369
		tr|A0A120IPG9|A0A120IPG9_MYCBI	N-acetyltransferase Eis OS=Mycobacterium bovis BCG GN=eis PE=3 SV=1	0.61801	0.859085
		tr|A0A0H3M5R1|A0A0H3M5R1_MYCBP	Methylated-DNA--protein-cysteine methyltransferase OS=Mycobacterium bovis (strain BCG / Pasteur 1173P2) GN=ogt PE=3 SV=1	0.61904	1.39343
		tr|A0A243R710|A0A243R710_MYCBI	Acyl-CoA synthetase OS=Mycobacterium bovis GN=B7S04_01175 PE=4 SV=1	0.61977	2.05845
		tr|A0A0Y1C3X9|A0A0Y1C3X9_MYCBI	Transcriptional regulator OS=Mycobacterium bovis BCG GN=RN06_0844 PE=4 SV=1	0.62075	0.864174
		tr|A0A1A9E4B8|A0A1A9E4B8_MYCBI	Helicase OS=Mycobacterium bovis GN=B7S04_04705 PE=4 SV=1	0.62164	1.302
		tr|A0A0K2HWT0|A0A0K2HWT0_MYCBI	Uncharacterized protein OS=Mycobacterium bovis BCG GN=RN06_2443 PE=4 SV=1	0.62183	0.666442
		tr|A0A1R3Y5C8|A0A1R3Y5C8_MYCBO	Histidine N-alpha-methyltransferase OS=Mycobacterium bovis (strain ATCC BAA-935 / AF2122/97) GN=egtD PE=3 SV=1	0.62203	0.677455
		tr|A0A1R3XWT3|A0A1R3XWT3_MYCBO	POSSIBLE LIPID CARRIER PROTEIN OR KETO ACYL-COA THIOLASE OS=Mycobacterium bovis (strain ATCC BAA-935 / AF2122/97) GN=BQ2027_MB0938C PE=3 SV=1	0.62274	1.25888
		tr|A0A1R3Y1F0|A0A1R3Y1F0_MYCBO	Conserved protein OS=Mycobacterium bovis (strain ATCC BAA-935 / AF2122/97) GN=BQ2027_MB1809 PE=4 SV=1	0.6229	0.862201
		tr|A0A243QRC6|A0A243QRC6_MYCBI	Transcriptional regulator OS=Mycobacterium bovis GN=B7S04_06200 PE=4 SV=1	0.62377	0.803733
		tr|A0A1R3Y536|A0A1R3Y536_MYCBO	Conserved protein OS=Mycobacterium bovis (strain ATCC BAA-935 / AF2122/97) GN=BQ2027_MB3773 PE=4 SV=1	0.62393	1.38919
		tr|A0A1A9E9Z1|A0A1A9E9Z1_MYCBI	Uroporphyrinogen decarboxylase OS=Mycobacterium bovis GN=hemE PE=3 SV=1	0.62451	0.699491
		tr|A0A1R3XUP0|A0A1R3XUP0_MYCBO	PROBABLE ACYL-COA DEHYDROGENASE FADE3 OS=Mycobacterium bovis (strain ATCC BAA-935 / AF2122/97) GN=fadE3 PE=3 SV=1	0.62473	0.868221
		tr|A0A1R3Y1I2|A0A1R3Y1I2_MYCBO	PROBABLE CONSERVED TRANSMEMBRANE PROTEIN OS=Mycobacterium bovis (strain ATCC BAA-935 / AF2122/97) GN=BQ2027_MB2565 PE=4 SV=1	0.62559	1.69378
		tr|A0A1R3XUH7|A0A1R3XUH7_MYCBO	Uncharacterized protein OS=Mycobacterium bovis (strain ATCC BAA-935 / AF2122/97) GN=BQ2027_MB0146C PE=4 SV=1	0.62643	1.19437
		tr|A0A0K2I195|A0A0K2I195_MYCBI	Homoserine O-acetyltransferase OS=Mycobacterium bovis BCG GN=metXA PE=3 SV=1	0.62782	1.21949
		tr|A0A0H3M9N8|A0A0H3M9N8_MYCBP	Acetyl-coenzyme A synthetase OS=Mycobacterium bovis (strain BCG / Pasteur 1173P2) GN=acs PE=3 SV=1	0.62869	0.843884
		tr|A0A0K2HXR4|A0A0K2HXR4_MYCBI	Uncharacterized protein OS=Mycobacterium bovis BCG GN=RN06_2822 PE=4 SV=1	0.62932	1.48602
		tr|A0A1R3XZ94|A0A1R3XZ94_MYCBO	Conserved protein OS=Mycobacterium bovis (strain ATCC BAA-935 / AF2122/97) GN=BQ2027_MB1053 PE=4 SV=1	0.63173	0.783346
		tr|A0A0K2I3A3|A0A0K2I3A3_MYCBI	Uncharacterized protein OS=Mycobacterium bovis BCG GN=RN06_4611 PE=4 SV=1	0.63195	1.21432
		tr|A0A0K2HUZ3|A0A0K2HUZ3_MYCBI	Carbamoyl-phosphate synthase large chain OS=Mycobacterium bovis BCG GN=carB PE=3 SV=1	0.63252	1.20023
		tr|A0A1R3XZQ8|A0A1R3XZQ8_MYCBO	PROBABLE ACYL-COA LIGASE FADD31 (ACYL-COA SYNTHETASE) (ACYL-COA SYNTHASE) OS=Mycobacterium bovis (strain ATCC BAA-935 / AF2122/97) GN=fadD31 PE=4 SV=1	0.6371	1.10947
		tr|A0A1A9E6M7|A0A1A9E6M7_MYCBI	Glycogen debranching enzyme OS=Mycobacterium bovis GN=B7S04_08505 PE=3 SV=1	0.63721	0.819567
		tr|A0A1R3Y0H2|A0A1R3Y0H2_MYCBO	Gcn5-related n-acetyltransferase OS=Mycobacterium bovis (strain ATCC BAA-935 / AF2122/97) GN=BQ2027_MB2192 PE=4 SV=1	0.63798	1.23891
		tr|A0A1R3XZY6|A0A1R3XZY6_MYCBO	Universal stress protein family protein OS=Mycobacterium bovis (strain ATCC BAA-935 / AF2122/97) GN=BQ2027_MB2051C PE=3 SV=1	0.63808	0.787914
		tr|A0A0H3M2S5|A0A0H3M2S5_MYCBP	Possible ATP dependant DNA ligase OS=Mycobacterium bovis (strain BCG / Pasteur 1173P2) GN=BCG_0992 PE=4 SV=1	0.63866	0.801285
		tr|A0A109S7W9|A0A109S7W9_MYCBI	Lipoprotein LppD OS=Mycobacterium bovis BCG GN=RN06_2352 PE=4 SV=1	0.64113	0.660947
		tr|A0A0K2HZW9|A0A0K2HZW9_MYCBI	Acetolactate synthase small subunit OS=Mycobacterium bovis BCG GN=RN06_3636 PE=4 SV=1	0.64229	1.21933
		tr|A0A0K2HUU8|A0A0K2HUU8_MYCBI	ATP synthase subunit alpha OS=Mycobacterium bovis BCG GN=atpA PE=3 SV=1	0.64352	0.94087
		tr|A0A1A9E880|A0A1A9E880_MYCBI	Helicase HelZ OS=Mycobacterium bovis GN=Mb1595_p2351 PE=4 SV=1	0.64515	0.816648
		tr|A0A1R3Y4F5|A0A1R3Y4F5_MYCBO	Probable short-chain type dehydrogenase/reductase. possible 17-beta-hydroxysteroid dehydrogenase OS=Mycobacterium bovis (strain ATCC BAA-935 / AF2122/97) GN=BQ2027_MB3532C PE=3 SV=1	0.64772	1.13618
		tr|A0A083VXD2|A0A083VXD2_MYCBI	Glutamyl-tRNA(Gln) amidotransferase subunit A OS=Mycobacterium bovis GN=gatA PE=3 SV=1	0.64889	1.17064
		tr|A0A0H3MA26|A0A0H3MA26_MYCBP	UDP-N-acetylglucosamine 1-carboxyvinyltransferase OS=Mycobacterium bovis (strain BCG / Pasteur 1173P2) GN=murA PE=3 SV=1	0.64927	1.23705
		tr|A0A0Y1B187|A0A0Y1B187_MYCBI	Phosphoserine/threonine phosphatase PstP OS=Mycobacterium bovis BCG GN=RN06_0022 PE=4 SV=1	0.6501	0.899515
		tr|A0A1R3XU90|A0A1R3XU90_MYCBO	Conserved protein OS=Mycobacterium bovis (strain ATCC BAA-935 / AF2122/97) GN=BQ2027_MB0076 PE=4 SV=1	0.65015	0.770237
		tr|A0A109SAY8|A0A109SAY8_MYCBI	Aminotransferase OS=Mycobacterium bovis BCG GN=RN06_4355 PE=3 SV=1	0.65048	1.41604
		tr|A0A0K2HWU5|A0A0K2HWU5_MYCBI	Ferredoxin OS=Mycobacterium bovis BCG GN=RN06_2459 PE=4 SV=1	0.65132	1.17567
		tr|A0A1R3XV12|A0A1R3XV12_MYCBO	POSSIBLE TRANSCRIPTIONAL REGULATORY PROTEIN OS=Mycobacterium bovis (strain ATCC BAA-935 / AF2122/97) GN=BQ2027_MB0356 PE=4 SV=1	0.65159	0.720577
		tr|A0A1R3XVA3|A0A1R3XVA3_MYCBO	PROBABLE EXODEOXYRIBONUCLEASE III PROTEIN XTHA (EXONUCLEASE III) (EXO III) (AP ENDONUCLEASE VI) OS=Mycobacterium bovis (strain ATCC BAA-935 / AF2122/97) GN=xthA PE=4 SV=1	0.65426	0.727891
		tr|A0A1R3Y0B7|A0A1R3Y0B7_MYCBO	tRNA (adenine(58)-N(1))-methyltransferase TrmI OS=Mycobacterium bovis (strain ATCC BAA-935 / AF2122/97) GN=BQ2027_MB2142C PE=3 SV=1	0.65468	1.16376
		tr|A0A1R3Y294|A0A1R3Y294_MYCBO	POSSIBLE BIFUNCTIONAL ENZYME RIBOFLAVIN BIOSYNTHESIS PROTEIN RIBD: DIAMINOHYDROXYPHOSPHORIBOSYLAMINOPYRIMIDINE DEAMINASE (RIBOFLAVIN-SPECIFIC DEAMINASE) + 5-AMINO-6-(5-PHOSPHORIBOSYLAMINO)URACIL REDUC... OS=Mycobacterium bovis (strain ATCC BAA-935 / AF2122/97) GN=ribD PE=4 SV=1	0.65907	0.587689
		tr|A0A1R3Y1Q2|A0A1R3Y1Q2_MYCBO	Conserved protein OS=Mycobacterium bovis (strain ATCC BAA-935 / AF2122/97) GN=BQ2027_MB2645C PE=4 SV=1	0.66128	0.834373
		tr|A0A1R3XVL1|A0A1R3XVL1_MYCBO	PROBABLE TRANSCRIPTIONAL REGULATORY PROTEIN (POSSIBLY TETR-FAMILY) OS=Mycobacterium bovis (strain ATCC BAA-935 / AF2122/97) GN=BQ2027_MB0149 PE=4 SV=1	0.66198	1.18032
		tr|A0A083W3N1|A0A083W3N1_MYCBI	UDP-N-acetylmuramate--L-alanine ligase OS=Mycobacterium bovis GN=murC PE=3 SV=1	0.66289	0.723978
		tr|A0A0Y1C1Y7|A0A0Y1C1Y7_MYCBI	Transcriptional regulator EmbR OS=Mycobacterium bovis BCG GN=RN06_1578 PE=4 SV=1	0.66331	1.28653
		tr|A0A0K2HWB4|A0A0K2HWB4_MYCBI	Glycogen accumulation regulator GarA OS=Mycobacterium bovis BCG GN=RN06_2265 PE=4 SV=1	0.66435	0.84652
		tr|A0A0K2HVQ3|A0A0K2HVQ3_MYCBI	ATP synthase gamma chain OS=Mycobacterium bovis BCG GN=atpG PE=3 SV=1	0.6652	0.971596
		tr|A0A1R3Y487|A0A1R3Y487_MYCBO	Conserved protein OS=Mycobacterium bovis (strain ATCC BAA-935 / AF2122/97) GN=BQ2027_MB3492 PE=4 SV=1	0.6654	1.471
		tr|A0A1R3Y031|A0A1R3Y031_MYCBO	Conserved transmembrane protein OS=Mycobacterium bovis (strain ATCC BAA-935 / AF2122/97) GN=BQ2027_MB2063C PE=4 SV=1	0.6661	1.14107
		tr|A0A1R3Y553|A0A1R3Y553_MYCBO	PROBABLE TRANSCRIPTIONAL REGULATORY PROTEIN (PROBABLY TETR/ACRR-FAMILY) OS=Mycobacterium bovis (strain ATCC BAA-935 / AF2122/97) GN=BQ2027_MB3198C PE=4 SV=1	0.66616	0.787147
		tr|A0A1R3XXZ3|A0A1R3XXZ3_MYCBO	Uncharacterized protein OS=Mycobacterium bovis (strain ATCC BAA-935 / AF2122/97) GN=BQ2027_MB1224 PE=4 SV=1	0.66705	1.10476
		tr|A0A0K2HYW4|A0A0K2HYW4_MYCBI	Alpha-(1-2)-phosphatidylinositol mannosyltransferase OS=Mycobacterium bovis BCG GN=RN06_3188 PE=4 SV=1	0.66879	1.2578
		tr|A0A1R3XXP6|A0A1R3XXP6_MYCBO	PROBABLE FATTY-ACID-COA LIGASE FADD6 (FATTY-ACID-COA SYNTHETASE) (FATTY-ACID-COA SYNTHASE) OS=Mycobacterium bovis (strain ATCC BAA-935 / AF2122/97) GN=fadD6 PE=4 SV=1	0.66905	0.694599
		tr|A0A1R3Y4Y6|A0A1R3Y4Y6_MYCBO	Conserved protein OS=Mycobacterium bovis (strain ATCC BAA-935 / AF2122/97) GN=BQ2027_MB3725 PE=4 SV=1	0.67147	0.92485
		tr|A0A1R3Y3P4|A0A1R3Y3P4_MYCBO	PROBABLE BIFUNCTIONAL PROTEIN ACETYL-/PROPIONYL-COENZYME A CARBOXYLASE (ALPHA CHAIN) ACCA3: BIOTIN CARBOXYLASE + BIOTIN CARBOXYL CARRIER PROTEIN (BCCP) OS=Mycobacterium bovis (strain ATCC BAA-935 / AF2122/97) GN=accA3 PE=4 SV=1	0.67202	0.948456
		tr|A0A1R3XW38|A0A1R3XW38_MYCBO	Conserved protein OS=Mycobacterium bovis (strain ATCC BAA-935 / AF2122/97) GN=BQ2027_MB0666C PE=4 SV=1	0.67207	1.37358
		tr|A0A1R3XX01|A0A1R3XX01_MYCBO	PROBABLE ACYL-COA DEHYDROGENASE FADE6 OS=Mycobacterium bovis (strain ATCC BAA-935 / AF2122/97) GN=fadE6 PE=4 SV=1	0.67224	0.866979
		tr|A0A1R3XY96|A0A1R3XY96_MYCBO	PROBABLE LIPASE LIPH OS=Mycobacterium bovis (strain ATCC BAA-935 / AF2122/97) GN=lipI PE=4 SV=1	0.67382	0.857086
		tr|A0A0Y1AVX9|A0A0Y1AVX9_MYCBI	Mce family protein Mce1F OS=Mycobacterium bovis BCG GN=RN06_0219 PE=4 SV=1	0.67633	0.953043
		tr|A0A0K2HVV6|A0A0K2HVV6_MYCBI	NAD kinase OS=Mycobacterium bovis BCG GN=nadK PE=3 SV=1	0.67677	1.27705
		tr|A0A1A9EA75|A0A1A9EA75_MYCBI	Transcriptional repressor NrdR OS=Mycobacterium bovis GN=nrdR PE=3 SV=1	0.67714	1.1213
		tr|A0A1R3Y0D5|A0A1R3Y0D5_MYCBO	Uncharacterized protein OS=Mycobacterium bovis (strain ATCC BAA-935 / AF2122/97) GN=BQ2027_MB2149 PE=4 SV=1	0.67825	0.574562
		tr|G7QUT8|G7QUT8_MYCBI	Elongation factor Ts OS=Mycobacterium bovis BCG str. Mexico GN=tsf PE=3 SV=1	0.68049	0.980064
		tr|A0A243QY02|A0A243QY02_MYCBI	D-alanine--D-alanine ligase OS=Mycobacterium bovis GN=ddl PE=3 SV=1	0.68142	0.673583
		tr|A0A0K2HZV9|A0A0K2HZV9_MYCBI	2-hydroxyhepta-2,4-diene-1,7-dioate isomerase OS=Mycobacterium bovis BCG GN=RN06_3624 PE=4 SV=1	0.68356	1.04359
		tr|A0A1R3Y5J0|A0A1R3Y5J0_MYCBO	POSSIBLE AMINOTRANSFERASE OS=Mycobacterium bovis (strain ATCC BAA-935 / AF2122/97) GN=BQ2027_MB3807C PE=4 SV=1	0.68566	1.04972
		tr|A0A0K2HZH7|A0A0K2HZH7_MYCBI	Glutamine ABC transporter permease OS=Mycobacterium bovis BCG GN=RN06_3130 PE=4 SV=1	0.68635	0.901626
		tr|A0A1A9T6Y0|A0A1A9T6Y0_MYCBI	DUF2613 domain-containing protein OS=Mycobacterium bovis GN=B7S04_01290 PE=4 SV=1	0.68693	1.37357
		tr|A0A0H3M7P2|A0A0H3M7P2_MYCBP	Possible conserved membrane protein OS=Mycobacterium bovis (strain BCG / Pasteur 1173P2) GN=BCG_0324 PE=4 SV=1	0.6891	1.15007
		tr|A0A1A9E4P4|A0A1A9E4P4_MYCBI	Exopolyphosphatase OS=Mycobacterium bovis GN=Mb1595_p1096 PE=4 SV=1	0.69037	0.726116
		tr|A0A0K2HST0|A0A0K2HST0_MYCBI	30S ribosomal protein S3 OS=Mycobacterium bovis BCG GN=rpsC PE=3 SV=1	0.69095	1.30369
		tr|A0A0H3MBR1|A0A0H3MBR1_MYCBP	5'-3' exonuclease OS=Mycobacterium bovis (strain BCG / Pasteur 1173P2) GN=BCG_2110 PE=4 SV=1	0.6924	0.863542
		tr|A0A109S8R2|A0A109S8R2_MYCBI	Oligoribonuclease OS=Mycobacterium bovis BCG GN=orn PE=3 SV=1	0.69492	0.833035
		tr|A0A0H3M746|A0A0H3M746_MYCBP	Transmembrane serine/threonine-protein kinase B pknB OS=Mycobacterium bovis (strain BCG / Pasteur 1173P2) GN=pknB PE=4 SV=1	0.69512	1.13061
		tr|A0A1R3XYG6|A0A1R3XYG6_MYCBO	Conserved protein OS=Mycobacterium bovis (strain ATCC BAA-935 / AF2122/97) GN=BQ2027_MB0783C PE=4 SV=1	0.69579	1.58943
		tr|A0A083W1Q0|A0A083W1Q0_MYCBI	Pyridoxine/pyridoxamine 5'-phosphate oxidase OS=Mycobacterium bovis GN=pdxH PE=3 SV=1	0.69662	0.931862
		tr|A0A1R3Y3M5|A0A1R3Y3M5_MYCBO	dTDP-4-dehydrorhamnose reductase OS=Mycobacterium bovis (strain ATCC BAA-935 / AF2122/97) GN=rmlD PE=3 SV=1	0.69794	1.07862
		tr|A0A1R3Y3T0|A0A1R3Y3T0_MYCBO	PROBABLE ACYL-COA THIOESTERASE II TESB2 (TEII) OS=Mycobacterium bovis (strain ATCC BAA-935 / AF2122/97) GN=tesB2 PE=4 SV=1	0.69879	0.975972
		tr|A0A0K2I1Y4|A0A0K2I1Y4_MYCBI	ESX-1 secretion-associated protein EspC OS=Mycobacterium bovis BCG GN=RN06_4415 PE=4 SV=1	0.69928	0.78736
		tr|A0A1R3Y4B0|A0A1R3Y4B0_MYCBO	Uncharacterized protein OS=Mycobacterium bovis (strain ATCC BAA-935 / AF2122/97) GN=BQ2027_MB3287 PE=4 SV=1	0.69976	1.06469
		tr|A0A1R3Y2L1|A0A1R3Y2L1_MYCBO	Daunorubicin-dim-transport atp-binding protein abc transporter drra OS=Mycobacterium bovis (strain ATCC BAA-935 / AF2122/97) GN=drrA PE=4 SV=1	0.70113	0.79141
		tr|A0A083VQX2|A0A083VQX2_MYCBI	Nucleoid-associated protein B7S04_19905 OS=Mycobacterium bovis GN=B7S04_19905 PE=3 SV=1	0.70166	0.919325
		tr|A0A243QRN0|A0A243QRN0_MYCBI	Uncharacterized protein OS=Mycobacterium bovis GN=B7S04_05285 PE=4 SV=1	0.70192	1.22219
		tr|A0A083WK46|A0A083WK46_MYCBI	Leucine--tRNA ligase OS=Mycobacterium bovis GN=leuS PE=3 SV=1	0.70239	0.792492
		tr|A0A1R3XX67|A0A1R3XX67_MYCBO	PROBABLE TRANSCRIPTIONAL REGULATORY PROTEIN KDPE OS=Mycobacterium bovis (strain ATCC BAA-935 / AF2122/97) GN=kdpE PE=4 SV=1	0.70276	0.804082
		tr|A0A1A9T7S8|A0A1A9T7S8_MYCBI	Porphobilinogen deaminase OS=Mycobacterium bovis GN=hemC PE=3 SV=1	0.70327	1.13561
		tr|A0A0H3M1K8|A0A0H3M1K8_MYCBP	Uncharacterized protein OS=Mycobacterium bovis (strain BCG / Pasteur 1173P2) GN=BCG_0229 PE=4 SV=1	0.7059	1.1158
		tr|A0A1A9EAX2|A0A1A9EAX2_MYCBI	Acylphosphatase OS=Mycobacterium bovis GN=B7S04_15695 PE=3 SV=1	0.7064	0.828985
		tr|A0A1R3Y0Z5|A0A1R3Y0Z5_MYCBO	Uncharacterized protein OS=Mycobacterium bovis (strain ATCC BAA-935 / AF2122/97) GN=BQ2027_MB2128 PE=4 SV=1	0.70741	0.747866
		tr|A0A1A9ECJ8|A0A1A9ECJ8_MYCBI	Acyl-CoA synthetase OS=Mycobacterium bovis GN=B7S04_18865 PE=4 SV=1	0.70802	1.06724
		tr|A0A1R3Y0Z2|A0A1R3Y0Z2_MYCBO	Uncharacterized protein OS=Mycobacterium bovis (strain ATCC BAA-935 / AF2122/97) GN=BQ2027_MB2386C PE=4 SV=1	0.70916	1.32414
		tr|A0A1R3Y0I1|A0A1R3Y0I1_MYCBO	Branched-chain-amino-acid aminotransferase OS=Mycobacterium bovis (strain ATCC BAA-935 / AF2122/97) GN=ilvE PE=3 SV=1	0.70941	0.960308
		tr|A0A0K2HZ46|A0A0K2HZ46_MYCBI	ATP-dependent Clp protease ATP-binding subunit ClpX OS=Mycobacterium bovis BCG GN=clpX PE=3 SV=1	0.71271	0.852538
		tr|A0A1R3XWJ0|A0A1R3XWJ0_MYCBO	Possible succinyltransferase in the gcn5-related n-acetyltransferase family OS=Mycobacterium bovis (strain ATCC BAA-935 / AF2122/97) GN=BQ2027_MB0825C PE=4 SV=1	0.71318	1.23785
		tr|A0A0K2I1Y1|A0A0K2I1Y1_MYCBI	Dihydropteroate synthase OS=Mycobacterium bovis BCG GN=RN06_4408 PE=3 SV=1	0.71425	0.868191
		tr|A0A1R3Y3L2|A0A1R3Y3L2_MYCBO	Uncharacterized protein OS=Mycobacterium bovis (strain ATCC BAA-935 / AF2122/97) GN=BQ2027_MB3219C PE=4 SV=1	0.71447	0.684178
		tr|A0A1R3Y277|A0A1R3Y277_MYCBO	PROBABLE ACETYL-/PROPIONYL-COA CARBOXYLASE (BETA SUBUNIT) ACCD1 OS=Mycobacterium bovis (strain ATCC BAA-935 / AF2122/97) GN=accD1 PE=4 SV=1	0.71574	0.642353
		tr|A0A1R3XVB8|A0A1R3XVB8_MYCBO	POSSIBLE METAL CATION TRANSPORTING P-TYPE ATPASE CTPH OS=Mycobacterium bovis (strain ATCC BAA-935 / AF2122/97) GN=ctpH PE=4 SV=1	0.72108	1.26894
		tr|A0A1R3XVF9|A0A1R3XVF9_MYCBO	Conserved protein OS=Mycobacterium bovis (strain ATCC BAA-935 / AF2122/97) GN=BQ2027_MB0463C PE=4 SV=1	0.72189	1.1172
		tr|A0A1R3XUG6|A0A1R3XUG6_MYCBO	PROBABLE ACYL-CoA DEHYDROGENASE FADE1 OS=Mycobacterium bovis (strain ATCC BAA-935 / AF2122/97) GN=fadE1 PE=3 SV=1	0.72647	0.891205
		tr|A0A1R3XW08|A0A1R3XW08_MYCBO	Ribonuclease VapC OS=Mycobacterium bovis (strain ATCC BAA-935 / AF2122/97) GN=vapc2 PE=3 SV=1	0.72656	1.2056
		tr|A0A1A9E4P1|A0A1A9E4P1_MYCBI	50S ribosomal protein L32 OS=Mycobacterium bovis GN=rpmF PE=3 SV=1	0.73113	1.31398
		tr|A0A1R3XW22|A0A1R3XW22_MYCBO	PROBABLE ACYL-COA DEHYDROGENASE FADE8 OS=Mycobacterium bovis (strain ATCC BAA-935 / AF2122/97) GN=fadE8 PE=3 SV=1	0.73286	0.787986
		tr|A0A1R3Y566|A0A1R3Y566_MYCBO	Possible enoyl-coa hydratase echa21 (Enoyl hydrase) (Unsaturated acyl-coa hydratase) (Crotonase) OS=Mycobacterium bovis (strain ATCC BAA-935 / AF2122/97) GN=echA21 PE=4 SV=1	0.73364	0.943963
		tr|A0A0K2HTT4|A0A0K2HTT4_MYCBI	Enolase OS=Mycobacterium bovis BCG GN=eno PE=3 SV=1	0.73402	1.10229
		tr|A0A1R3XX99|A0A1R3XX99_MYCBO	Conserved protein OS=Mycobacterium bovis (strain ATCC BAA-935 / AF2122/97) GN=BQ2027_MB1085 PE=4 SV=1	0.73473	0.905732
		tr|A0A0H3M907|A0A0H3M907_MYCBP	Uncharacterized protein OS=Mycobacterium bovis (strain BCG / Pasteur 1173P2) GN=BCG_0929 PE=4 SV=1	0.7355	1.26209
		tr|A0A0K2I1B3|A0A0K2I1B3_MYCBI	Dioxygenase OS=Mycobacterium bovis BCG GN=RN06_4170 PE=4 SV=1	0.73617	1.28553
		tr|A0A1R3Y3H1|A0A1R3Y3H1_MYCBO	Conserved protein OS=Mycobacterium bovis (strain ATCC BAA-935 / AF2122/97) GN=BQ2027_MB3244 PE=4 SV=1	0.73654	0.813726
		tr|A0A1R3XVG8|A0A1R3XVG8_MYCBO	Pyrroline-5-carboxylate reductase OS=Mycobacterium bovis (strain ATCC BAA-935 / AF2122/97) GN=proC PE=3 SV=1	0.73691	1.07087
		tr|A0A1R3Y498|A0A1R3Y498_MYCBO	PROBABLE ENOYL-COA HYDRATASE ECHA16 (ENOYL HYDRASE) (UNSATURATED ACYL-COA HYDRATASE) (CROTONASE) OS=Mycobacterium bovis (strain ATCC BAA-935 / AF2122/97) GN=echA16 PE=4 SV=1	0.73872	1.04324
		tr|A0A0K2HY50|A0A0K2HY50_MYCBI	Probable nicotinate-nucleotide adenylyltransferase OS=Mycobacterium bovis BCG GN=nadD PE=3 SV=1	0.74034	0.881878
		tr|A0A0Y1CIL3|A0A0Y1CIL3_MYCBI	NUDIX hydrolase OS=Mycobacterium bovis BCG GN=RN06_2092 PE=4 SV=1	0.74077	1.29039
		tr|A0A1R3Y1V7|A0A1R3Y1V7_MYCBO	Uncharacterized protein OS=Mycobacterium bovis (strain ATCC BAA-935 / AF2122/97) GN=BQ2027_MB2694C PE=4 SV=1	0.74104	0.856251
		tr|A0A0K2I038|A0A0K2I038_MYCBI	Probable DNA ligase OS=Mycobacterium bovis BCG GN=lig PE=3 SV=1	0.74424	1.19768
		tr|A0A0H4G124|A0A0H4G124_MYCBI	Endonuclease VIII OS=Mycobacterium bovis BCG GN=RN06_3986 PE=3 SV=1	0.74533	0.870887
		tr|A0A1R3XW03|A0A1R3XW03_MYCBO	Possible amidohydrolase OS=Mycobacterium bovis (strain ATCC BAA-935 / AF2122/97) GN=BQ2027_MB0490C PE=4 SV=1	0.74551	0.891664
		tr|A0A1R3Y080|A0A1R3Y080_MYCBO	Atp-dependent dna helicase hely OS=Mycobacterium bovis (strain ATCC BAA-935 / AF2122/97) GN=helY PE=4 SV=1	0.74613	0.864968
		tr|A0A0H3M507|A0A0H3M507_MYCBP	Uncharacterized protein OS=Mycobacterium bovis (strain BCG / Pasteur 1173P2) GN=BCG_1566 PE=4 SV=1	0.74713	0.792097
		tr|A0A0K2HUZ4|A0A0K2HUZ4_MYCBI	Carbamoyl-phosphate synthase small chain OS=Mycobacterium bovis BCG GN=carA PE=3 SV=1	0.74884	1.26243
		tr|A0A0K2HTK2|A0A0K2HTK2_MYCBI	Succinate--CoA ligase [ADP-forming] subunit beta OS=Mycobacterium bovis BCG GN=sucC PE=3 SV=1	0.74991	0.952533
		tr|A0A1R3Y513|A0A1R3Y513_MYCBO	Uncharacterized protein OS=Mycobacterium bovis (strain ATCC BAA-935 / AF2122/97) GN=BQ2027_MB3549 PE=4 SV=1	0.75153	1.08809
		tr|A0A109S7V0|A0A109S7V0_MYCBI	NADH dehydrogenase OS=Mycobacterium bovis BCG GN=RN06_2297 PE=4 SV=1	0.75253	1.10585
		tr|A0A0H3MF09|A0A0H3MF09_MYCBP	Uncharacterized protein OS=Mycobacterium bovis (strain BCG / Pasteur 1173P2) GN=BCG_2228 PE=4 SV=1	0.75268	0.888749
		tr|A0A0K2HVA6|A0A0K2HVA6_MYCBI	Fatty-acid--CoA ligase FadD21 OS=Mycobacterium bovis BCG GN=RN06_1485 PE=4 SV=1	0.75562	0.831439
		tr|A0A1R3XY40|A0A1R3XY40_MYCBO	Conserved protein OS=Mycobacterium bovis (strain ATCC BAA-935 / AF2122/97) GN=BQ2027_MB1054 PE=4 SV=1	0.75567	1.10077
		tr|A0A0K2HVF8|A0A0K2HVF8_MYCBI	Enoyl-CoA hydratase EchA12 OS=Mycobacterium bovis BCG GN=RN06_1826 PE=3 SV=1	0.75734	1.16607
		tr|A0A1A9E5Z5|A0A1A9E5Z5_MYCBI	LLM class F420-dependent oxidoreductase OS=Mycobacterium bovis GN=B7S04_07480 PE=4 SV=1	0.75777	1.1176
		tr|A0A120INI4|A0A120INI4_MYCBI	Phosphoribosylformylglycinamidine synthase subunit PurL OS=Mycobacterium bovis BCG GN=purL PE=3 SV=1	0.75871	1.06136
		tr|A0A0Y1CX01|A0A0Y1CX01_MYCBI	Multifunctional RNASE H/alpha-ribazole phosphatase/acid phosphatase OS=Mycobacterium bovis BCG GN=RN06_2738 PE=4 SV=1	0.7593	0.756584
		tr|A0A1R3XVT7|A0A1R3XVT7_MYCBO	Ribonuclease VapC OS=Mycobacterium bovis (strain ATCC BAA-935 / AF2122/97) GN=vapc27 PE=3 SV=1	0.75967	0.857006
		tr|A0A1A9T8E5|A0A1A9T8E5_MYCBI	50S ribosomal protein L3 OS=Mycobacterium bovis GN=rplC PE=3 SV=1	0.76152	1.12508
		tr|A0A1R3XV78|A0A1R3XV78_MYCBO	Uncharacterized protein OS=Mycobacterium bovis (strain ATCC BAA-935 / AF2122/97) GN=BQ2027_MB0340 PE=4 SV=1	0.7624	1.10363
		tr|A0A0Y1D3P5|A0A0Y1D3P5_MYCBI	Glycine--tRNA ligase OS=Mycobacterium bovis BCG GN=glyQS PE=3 SV=1	0.76329	0.908616
		tr|A0A1R3XZF1|A0A1R3XZF1_MYCBO	Conserved protein OS=Mycobacterium bovis (strain ATCC BAA-935 / AF2122/97) GN=BQ2027_MB1113 PE=4 SV=1	0.7635	0.932903
		tr|A0A1R3Y2Y9|A0A1R3Y2Y9_MYCBO	PROBABLE PHOSPHOSERINE PHOSPHATASE SERB2 (PSP) (O-PHOSPHOSERINE PHOSPHOHYDROLASE) (PSPASE) OS=Mycobacterium bovis (strain ATCC BAA-935 / AF2122/97) GN=serB2 PE=4 SV=1	0.7664	1.02268
		tr|A0A1R3Y3U0|A0A1R3Y3U0_MYCBO	PROBABLE PROPIONYL-COA CARBOXYLASE BETA CHAIN 5 ACCD5 (PCCASE) (PROPANOYL-COA:CARBON DIOXIDE LIGASE) OS=Mycobacterium bovis (strain ATCC BAA-935 / AF2122/97) GN=accD5 PE=4 SV=1	0.76688	1.05504
		tr|A0A1R3XVM4|A0A1R3XVM4_MYCBO	Conserved protein OS=Mycobacterium bovis (strain ATCC BAA-935 / AF2122/97) GN=BQ2027_MB0543 PE=4 SV=1	0.76691	1.03877
		tr|A0A1R3Y3J2|A0A1R3Y3J2_MYCBO	Possible iron-regulated short-chain dehydrogenase/reductase OS=Mycobacterium bovis (strain ATCC BAA-935 / AF2122/97) GN=BQ2027_MB3251 PE=4 SV=1	0.76839	0.967336
		tr|A0A0K2I2M7|A0A0K2I2M7_MYCBI	Superoxide dismutase OS=Mycobacterium bovis BCG GN=RN06_4694 PE=3 SV=1	0.77072	1.07125
		tr|A0A0K2HX49|A0A0K2HX49_MYCBI	Proteasome accessory factor C OS=Mycobacterium bovis BCG GN=RN06_2569 PE=4 SV=1	0.77198	1.07456
		tr|A0A1A9T7I0|A0A1A9T7I0_MYCBI	Bifunctional hydroxymethylpyrimidine kinase/phosphomethylpyrimidine kinase OS=Mycobacterium bovis GN=B7S04_02270 PE=4 SV=1	0.77199	1.27447
		tr|A0A1R3Y089|A0A1R3Y089_MYCBO	Ribonuclease VapC OS=Mycobacterium bovis (strain ATCC BAA-935 / AF2122/97) GN=vapc37 PE=3 SV=1	0.77249	0.898374
		tr|A0A1R3XVE9|A0A1R3XVE9_MYCBO	PROBABLE PEPTIDASE OS=Mycobacterium bovis (strain ATCC BAA-935 / AF2122/97) GN=BQ2027_MB0466C PE=4 SV=1	0.77281	1.05298
		tr|A0A109S918|A0A109S918_MYCBI	Dehydrogenase OS=Mycobacterium bovis BCG GN=RN06_3325 PE=4 SV=1	0.77366	1.15944
		tr|A0A1R3XVK9|A0A1R3XVK9_MYCBO	POSSIBLE CONSERVED TRANSMEMBRANE PROTEIN OS=Mycobacterium bovis (strain ATCC BAA-935 / AF2122/97) GN=BQ2027_MB0526 PE=4 SV=1	0.77595	0.771937
		tr|A0A1R3XWM2|A0A1R3XWM2_MYCBO	Probable molybdenum cofactor biosynthesis protein e2 moae2 (Molybdopterin converting factor large subunit) (Molybdopterin [mpt] converting factor, subunit 2) OS=Mycobacterium bovis (strain ATCC BAA-935 / AF2122/97) GN=moaE2 PE=4 SV=1	0.77658	1.32859
		tr|A0A1R3XXD9|A0A1R3XXD9_MYCBO	Probable protease ii ptrbb [second part] (Oligopeptidase b) OS=Mycobacterium bovis (strain ATCC BAA-935 / AF2122/97) GN=ptrB PE=4 SV=1	0.77669	1.07502
		tr|A0A1A9EC78|A0A1A9EC78_MYCBI	Tryptophan--tRNA ligase OS=Mycobacterium bovis GN=trpS PE=3 SV=1	0.77885	0.822503
		tr|A0A1R3Y5L0|A0A1R3Y5L0_MYCBO	Probable poly(A) polymerase pcna (Polynucleotide adenylyltransferase) (Ntp polymerase) (Rna adenylating enzyme) (Poly(A) polymerase) OS=Mycobacterium bovis (strain ATCC BAA-935 / AF2122/97) GN=pcnA PE=3 SV=1	0.78149	0.846331
		tr|A0A1R3XWQ0|A0A1R3XWQ0_MYCBO	Conserved protein OS=Mycobacterium bovis (strain ATCC BAA-935 / AF2122/97) GN=BQ2027_MB0885C PE=4 SV=1	0.78163	0.790902
		tr|A0A0K2HR84|A0A0K2HR84_MYCBI	S-adenosyl-L-methionine-dependent methyltransferase OS=Mycobacterium bovis BCG GN=RN06_0181 PE=3 SV=1	0.78299	1.07454
		tr|A0A1A9T770|A0A1A9T770_MYCBI	Pyrrolidone-carboxylate peptidase OS=Mycobacterium bovis GN=pcp PE=3 SV=1	0.78349	1.18837
		tr|A0A0K2HTM8|A0A0K2HTM8_MYCBI	Acetyl-/propionyl-CoA carboxylase subunit beta OS=Mycobacterium bovis BCG GN=RN06_1214 PE=4 SV=1	0.78485	0.739563
		tr|A0A0K2HZM1|A0A0K2HZM1_MYCBI	30S ribosomal protein S16 OS=Mycobacterium bovis BCG GN=rpsP PE=3 SV=1	0.78621	1.02267
		tr|A0A1R3Y2Q7|A0A1R3Y2Q7_MYCBO	Conserved alanine and valine and glycine rich protein OS=Mycobacterium bovis (strain ATCC BAA-935 / AF2122/97) GN=BQ2027_MB2708C PE=3 SV=1	0.78692	1.21152
		tr|A0A0K2HSC9|A0A0K2HSC9_MYCBI	2-succinyl-5-enolpyruvyl-6-hydroxy-3-cyclohexene-1-carboxylate synthase OS=Mycobacterium bovis BCG GN=menD PE=3 SV=1	0.78916	0.699626
		tr|A0A1R3XUS6|A0A1R3XUS6_MYCBO	Conserved protein OS=Mycobacterium bovis (strain ATCC BAA-935 / AF2122/97) GN=BQ2027_MB0256C PE=4 SV=1	0.79201	1.0919
		tr|A0A0H3M7A3|A0A0H3M7A3_MYCBP	Probable macrolide-transport ATP-binding protein ABC transporter OS=Mycobacterium bovis (strain BCG / Pasteur 1173P2) GN=BCG_2497c PE=4 SV=1	0.79267	0.982552
		tr|A0A243QKF1|A0A243QKF1_MYCBI	Thioesterase TesA OS=Mycobacterium bovis GN=B7S04_15725 PE=4 SV=1	0.79374	1.04379
		tr|A0A0K2HZY5|A0A0K2HZY5_MYCBI	Formyltetrahydrofolate deformylase OS=Mycobacterium bovis BCG GN=purU PE=3 SV=1	0.79452	0.818269
		tr|A0A1R3Y4M5|A0A1R3Y4M5_MYCBO	PROBABLE ACYL-COA DEHYDROGENASE FADE31 OS=Mycobacterium bovis (strain ATCC BAA-935 / AF2122/97) GN=fadE31 PE=3 SV=1	0.79673	1.20666
		tr|A0A1R3Y428|A0A1R3Y428_MYCBO	CYCLOPROPANE-FATTY-ACYL-PHOSPHOLIPID SYNTHASE 1 CMAA1 (CYCLOPROPANE FATTY ACID SYNTHASE) (CFA SYNTHASE) (CYCLOPROPANE MYCOLIC ACID SYNTHASE 1) OS=Mycobacterium bovis (strain ATCC BAA-935 / AF2122/97) GN=cmaA1 PE=4 SV=1	0.79726	0.962143
		tr|A0A1R3Y364|A0A1R3Y364_MYCBO	TWO COMPONENT SENSOR HISTIDINE KINASE DEVS OS=Mycobacterium bovis (strain ATCC BAA-935 / AF2122/97) GN=devS PE=4 SV=1	0.79917	1.06481
		tr|A0A0Y1CK43|A0A0Y1CK43_MYCBI	Cell wall synthesis protein Wag31 OS=Mycobacterium bovis BCG GN=RN06_2632 PE=4 SV=1	0.79927	0.976377
		tr|A0A109SA49|A0A109SA49_MYCBI	Arylsulfatase AtsB OS=Mycobacterium bovis BCG GN=RN06_3988 PE=4 SV=1	0.79947	1.20935
		tr|A0A1R3XV62|A0A1R3XV62_MYCBO	Conserved protein OS=Mycobacterium bovis (strain ATCC BAA-935 / AF2122/97) GN=BQ2027_MB0396 PE=4 SV=1	0.79973	0.865352
		tr|A0A1R3XU80|A0A1R3XU80_MYCBO	POSSIBLE OXIDOREDUCTASE OS=Mycobacterium bovis (strain ATCC BAA-935 / AF2122/97) GN=BQ2027_MB0064 PE=4 SV=1	0.80017	1.11909
		tr|A0A1A9E5S6|A0A1A9E5S6_MYCBI	ATP synthase epsilon chain OS=Mycobacterium bovis GN=atpC PE=3 SV=1	0.80102	1.11703
		tr|A0A1R3XUE0|A0A1R3XUE0_MYCBO	Uncharacterized protein OS=Mycobacterium bovis (strain ATCC BAA-935 / AF2122/97) GN=BQ2027_MB0060 PE=4 SV=1	0.8024	0.867417
		tr|A0A1R3Y1G9|A0A1R3Y1G9_MYCBO	Ribonuclease VapC OS=Mycobacterium bovis (strain ATCC BAA-935 / AF2122/97) GN=vapc17 PE=3 SV=1	0.80459	0.81967
		tr|A0A1R3XZ96|A0A1R3XZ96_MYCBO	Ppe family protein ppe26 OS=Mycobacterium bovis (strain ATCC BAA-935 / AF2122/97) GN=PPE26 PE=4 SV=1	0.80638	0.728401
		tr|A0A0K2HYZ0|A0A0K2HYZ0_MYCBI	Ribonuclease Z OS=Mycobacterium bovis BCG GN=rnz PE=3 SV=1	0.80681	0.813783
		tr|A0A1R3Y2Y5|A0A1R3Y2Y5_MYCBO	Uncharacterized protein OS=Mycobacterium bovis (strain ATCC BAA-935 / AF2122/97) GN=BQ2027_MB3059 PE=4 SV=1	0.80714	0.786918
		tr|A0A0H3M6D1|A0A0H3M6D1_MYCBP	L-threonine dehydratase OS=Mycobacterium bovis (strain BCG / Pasteur 1173P2) GN=ilvA PE=3 SV=1	0.80757	0.977934
		tr|A0A0K2I2E7|A0A0K2I2E7_MYCBI	Uncharacterized protein OS=Mycobacterium bovis BCG GN=RN06_4605 PE=4 SV=1	0.81076	0.926106
		tr|A0A1A9EAB0|A0A1A9EAB0_MYCBI	4-hydroxy-tetrahydrodipicolinate synthase OS=Mycobacterium bovis GN=dapA PE=3 SV=1	0.81173	1.06291
		tr|A0A1R3XZ19|A0A1R3XZ19_MYCBO	PROBABLE CONSERVED ATP-BINDING PROTEIN ABC TRANSPORTER OS=Mycobacterium bovis (strain ATCC BAA-935 / AF2122/97) GN=BQ2027_MB1713C PE=4 SV=1	0.81385	0.861089
		tr|A0A1R3XVB3|A0A1R3XVB3_MYCBO	PROBABLE MOLYBDOPTERIN BIOSYNTHESIS PROTEIN MOEA2 OS=Mycobacterium bovis (strain ATCC BAA-935 / AF2122/97) GN=moeA2 PE=4 SV=1	0.81498	0.940644
		tr|A0A0K2I2U4|A0A0K2I2U4_MYCBI	Chromosome partitioning protein ParB OS=Mycobacterium bovis BCG GN=RN06_4774 PE=3 SV=1	0.81869	1.03509
		tr|A0A0H3M6N8|A0A0H3M6N8_MYCBP	DNA repair protein RecN OS=Mycobacterium bovis (strain BCG / Pasteur 1173P2) GN=recN PE=3 SV=1	0.82071	0.980874
		tr|A0A1R3XXM7|A0A1R3XXM7_MYCBO	PROBABLE FATTY-ACID-COA LIGASE FADD36 (FATTY-ACID-COA SYNTHETASE) (FATTY-ACID-COA SYNTHASE) OS=Mycobacterium bovis (strain ATCC BAA-935 / AF2122/97) GN=fadD36 PE=4 SV=1	0.8225	1.07643
		tr|A0A0K2HXZ6|A0A0K2HXZ6_MYCBI	Protein PhoH OS=Mycobacterium bovis BCG GN=RN06_2897 PE=4 SV=1	0.82429	1.15236
		tr|A0A0H3MAV0|A0A0H3MAV0_MYCBP	Methoxy mycolic acid synthase 4 mmaA4 OS=Mycobacterium bovis (strain BCG / Pasteur 1173P2) GN=mmaA4 PE=4 SV=1	0.82455	0.956045
		tr|A0A243QZG7|A0A243QZG7_MYCBI	Lipid-transfer protein OS=Mycobacterium bovis GN=B7S04_14995 PE=3 SV=1	0.82937	1.04625
		tr|A0A1R3XZ15|A0A1R3XZ15_MYCBO	PROBABLE PHOSPHATASE OS=Mycobacterium bovis (strain ATCC BAA-935 / AF2122/97) GN=BQ2027_MB1718 PE=4 SV=1	0.83162	0.870329
		tr|A0A1A9E949|A0A1A9E949_MYCBI	Sulfate/thiosulfate import ATP-binding protein CysA OS=Mycobacterium bovis GN=cysA PE=3 SV=1	0.83436	0.814587
		tr|A0A1R3Y525|A0A1R3Y525_MYCBO	Possible atp-dependent dna ligase ligc (Polydeoxyribonucleotide synthase [atp]) (Polynucleotide ligase [atp]) (Sealase) (Dna repair protein) (Dna joinase) OS=Mycobacterium bovis (strain ATCC BAA-935 / AF2122/97) GN=ligC PE=4 SV=1	0.8347	1.13885
		tr|A0A083W449|A0A083W449_MYCBI	GTPase Obg OS=Mycobacterium bovis GN=obg PE=3 SV=1	0.83598	0.856812
		tr|A0A243QSB5|A0A243QSB5_MYCBI	o-succinylbenzoate synthase OS=Mycobacterium bovis GN=menC PE=3 SV=1	0.83977	0.833856
		tr|A0A1A9E8M0|A0A1A9E8M0_MYCBI	Uncharacterized protein OS=Mycobacterium bovis GN=Mb1595_p2495 PE=4 SV=1	0.84029	0.886287
		tr|A0A109S7D6|A0A109S7D6_MYCBI	Uncharacterized protein OS=Mycobacterium bovis BCG GN=RN06_1843 PE=4 SV=1	0.84034	1.1298
		tr|A0A0K2HUJ1|A0A0K2HUJ1_MYCBI	Chorismate mutase OS=Mycobacterium bovis BCG GN=RN06_1177 PE=4 SV=1	0.84079	0.845614
		tr|A0A1R3Y374|A0A1R3Y374_MYCBO	PROBABLE NADPH QUINONE OXIDOREDUCTASE FADB4 (NADPH:QUINONE REDUCTASE) (ZETA-CRYSTALLIN) OS=Mycobacterium bovis (strain ATCC BAA-935 / AF2122/97) GN=fadB4 PE=4 SV=1	0.84482	0.940167
		tr|A0A1R3XV42|A0A1R3XV42_MYCBO	Conserved protein OS=Mycobacterium bovis (strain ATCC BAA-935 / AF2122/97) GN=BQ2027_MB0367C PE=4 SV=1	0.84709	1.14674
		tr|A0A1A9EAF7|A0A1A9EAF7_MYCBI	GNAT family acetyltransferase OS=Mycobacterium bovis GN=Mb1595_p3088 PE=4 SV=1	0.84971	0.831212
		tr|A0A1R3Y479|A0A1R3Y479_MYCBO	Multifunctional fusion protein OS=Mycobacterium bovis (strain ATCC BAA-935 / AF2122/97) GN=nnrE PE=3 SV=1	0.8504	0.936023
		tr|A0A109S5S7|A0A109S5S7_MYCBI	Uncharacterized protein OS=Mycobacterium bovis BCG GN=RN06_0071 PE=4 SV=1	0.85409	0.83141
		tr|A0A0C7DJS9|A0A0C7DJS9_MYCBI	GMP synthase [glutamine-hydrolyzing] OS=Mycobacterium bovis GN=guaA PE=3 SV=1	0.85497	0.954037
		tr|A0A0H3MA37|A0A0H3MA37_MYCBP	Possible thioredoxin OS=Mycobacterium bovis (strain BCG / Pasteur 1173P2) GN=BCG_1386 PE=4 SV=1	0.85521	1.01146
		tr|A0A243QKP4|A0A243QKP4_MYCBI	Adenine phosphoribosyltransferase OS=Mycobacterium bovis GN=apt PE=3 SV=1	0.85686	0.882821
		tr|A0A1A9E5P5|A0A1A9E5P5_MYCBI	ABC transporter ATP-binding protein OS=Mycobacterium bovis GN=B7S04_07010 PE=3 SV=1	0.85691	0.955314
		tr|A0A109S7F2|A0A109S7F2_MYCBI	Uncharacterized protein OS=Mycobacterium bovis BCG GN=RN06_1906 PE=4 SV=1	0.85741	1.1227
		tr|A0A1R3Y297|A0A1R3Y297_MYCBO	PROBABLE BACTERIOFERRITIN COMIGRATORY PROTEIN BCP OS=Mycobacterium bovis (strain ATCC BAA-935 / AF2122/97) GN=bcp PE=4 SV=1	0.85801	0.976916
		tr|A0A1R3XWM9|A0A1R3XWM9_MYCBO	Uncharacterized protein OS=Mycobacterium bovis (strain ATCC BAA-935 / AF2122/97) GN=BQ2027_MB0880 PE=4 SV=1	0.85814	1.20097
		tr|A0A0K2HTS4|A0A0K2HTS4_MYCBI	50S ribosomal protein L25 OS=Mycobacterium bovis BCG GN=rplY PE=3 SV=1	0.8585	0.912742
		tr|A0A0K2HTN3|A0A0K2HTN3_MYCBI	Oxidoreductase OS=Mycobacterium bovis BCG GN=RN06_1171 PE=4 SV=1	0.8617	0.890127
		tr|A0A1R3XUE4|A0A1R3XUE4_MYCBO	PROBABLE OXIDOREDUCTASE OS=Mycobacterium bovis (strain ATCC BAA-935 / AF2122/97) GN=BQ2027_MB0069 PE=3 SV=1	0.8617	0.89488
		tr|A0A0K2HYA0|A0A0K2HYA0_MYCBI	ATP-dependent Clp protease proteolytic subunit OS=Mycobacterium bovis BCG GN=clpP PE=3 SV=1	0.86179	1.07852
		tr|A0A1R3Y4I4|A0A1R3Y4I4_MYCBO	4,9-dhsa hydrolase OS=Mycobacterium bovis (strain ATCC BAA-935 / AF2122/97) GN=hsad PE=4 SV=1	0.86441	0.912849
		tr|A0A083W0X5|A0A083W0X5_MYCBI	Chorismate synthase OS=Mycobacterium bovis GN=aroC PE=3 SV=1	0.86501	0.982664
		tr|A0A1R3Y5H4|A0A1R3Y5H4_MYCBO	Esx conserved component ecca1. esx-1 type vii secretion system protein OS=Mycobacterium bovis (strain ATCC BAA-935 / AF2122/97) GN=ecca1 PE=4 SV=1	0.86514	1.02842
		tr|A0A1R3XVW9|A0A1R3XVW9_MYCBO	Antitoxin OS=Mycobacterium bovis (strain ATCC BAA-935 / AF2122/97) GN=vapb5 PE=3 SV=1	0.86828	1.10618
		tr|A0A0H3MFC5|A0A0H3MFC5_MYCBP	Isoprenyl transferase OS=Mycobacterium bovis (strain BCG / Pasteur 1173P2) GN=BCG_2375c PE=3 SV=1	0.86873	0.903512
		tr|A0A109S810|A0A109S810_MYCBI	Cation transporter ATPase G OS=Mycobacterium bovis BCG GN=RN06_2442 PE=3 SV=1	0.86897	0.828457
		tr|A0A0H3M8A2|A0A0H3M8A2_MYCBP	Ribonuclease 3 OS=Mycobacterium bovis (strain BCG / Pasteur 1173P2) GN=rnc PE=3 SV=1	0.86952	0.898102
		tr|A0A109S6W1|A0A109S6W1_MYCBI	Nucleoside triphosphate pyrophosphohydrolase OS=Mycobacterium bovis BCG GN=RN06_1276 PE=4 SV=1	0.87009	1.014
		tr|A0A0K2HSN2|A0A0K2HSN2_MYCBI	Adenylosuccinate synthetase OS=Mycobacterium bovis BCG GN=purA PE=3 SV=1	0.87238	1.10864
		tr|A0A1R3XZE4|A0A1R3XZE4_MYCBO	Conserved protein OS=Mycobacterium bovis (strain ATCC BAA-935 / AF2122/97) GN=BQ2027_MB1501 PE=4 SV=1	0.87472	1.04343
		tr|A0A243QPS3|A0A243QPS3_MYCBI	Ribonuclease VapC OS=Mycobacterium bovis GN=vapC PE=3 SV=1	0.87479	0.873927
		tr|A0A1R3XWI0|A0A1R3XWI0_MYCBO	Conserved protein OS=Mycobacterium bovis (strain ATCC BAA-935 / AF2122/97) GN=BQ2027_MB0815C PE=4 SV=1	0.87547	0.938262
		tr|A0A1R3XVP6|A0A1R3XVP6_MYCBO	1,4-dihydroxy-2-naphthoyl-CoA synthase OS=Mycobacterium bovis (strain ATCC BAA-935 / AF2122/97) GN=menB PE=3 SV=1	0.87565	0.965771
		tr|A0A1R3Y0D8|A0A1R3Y0D8_MYCBO	Probable conserved lipoprotein lppM OS=Mycobacterium bovis (strain ATCC BAA-935 / AF2122/97) GN=lppM PE=4 SV=1	0.87592	0.912146
		tr|A0A1A9E9X6|A0A1A9E9X6_MYCBI	Pyridoxal 5'-phosphate synthase subunit PdxT OS=Mycobacterium bovis GN=pdxT PE=3 SV=1	0.87616	0.912683
		tr|A0A243R824|A0A243R824_MYCBI	UPF0301 protein B7S04_00220 OS=Mycobacterium bovis GN=B7S04_00220 PE=3 SV=1	0.88151	0.934078
		tr|A0A0K2HWW1|A0A0K2HWW1_MYCBI	Uncharacterized protein OS=Mycobacterium bovis BCG GN=RN06_2456 PE=4 SV=1	0.8826	0.966196
		tr|A0A1A9EB43|A0A1A9EB43_MYCBI	2-phospho-L-lactate guanylyltransferase OS=Mycobacterium bovis GN=cofC PE=3 SV=1	0.88554	0.934951
		tr|A0A0K2HSX2|A0A0K2HSX2_MYCBI	Putative glutamate--cysteine ligase 2 OS=Mycobacterium bovis BCG GN=RN06_0537 PE=3 SV=1	0.88576	0.940824
		tr|A0A1R3XXM8|A0A1R3XXM8_MYCBO	Probable cystathionine beta-synthase CBS (Serine sulfhydrase) (Beta-thionase) (Hemoprotein H-450) OS=Mycobacterium bovis (strain ATCC BAA-935 / AF2122/97) GN=cbs PE=4 SV=1	0.88731	0.976597
		tr|A0A1A9E9M3|A0A1A9E9M3_MYCBI	Putative pre-16S rRNA nuclease OS=Mycobacterium bovis GN=B7S04_13795 PE=3 SV=1	0.88838	0.925384
		tr|A0A1R3XVI6|A0A1R3XVI6_MYCBO	PROBABLE TRANSCRIPTIONAL REGULATORY PROTEIN (POSSIBLY TETR-FAMILY) OS=Mycobacterium bovis (strain ATCC BAA-935 / AF2122/97) GN=BQ2027_MB0482C PE=4 SV=1	0.8904	1.02868
		tr|A0A1R3Y3M6|A0A1R3Y3M6_MYCBO	Anti-sigma factor rsha OS=Mycobacterium bovis (strain ATCC BAA-935 / AF2122/97) GN=rsha PE=4 SV=1	0.89051	1.05351
		tr|A0A1R3XYC5|A0A1R3XYC5_MYCBO	Conserved protein OS=Mycobacterium bovis (strain ATCC BAA-935 / AF2122/97) GN=BQ2027_MB1464 PE=4 SV=1	0.89137	0.967636
		tr|A0A1A9E5U7|A0A1A9E5U7_MYCBI	Acetyl-CoA acetyltransferase OS=Mycobacterium bovis GN=B7S04_07270 PE=3 SV=1	0.8929	0.932841
		tr|A0A1R3XVH5|A0A1R3XVH5_MYCBO	PROBABLE DEHYDROGENASE/REDUCTASE OS=Mycobacterium bovis (strain ATCC BAA-935 / AF2122/97) GN=BQ2027_MB0311 PE=4 SV=1	0.89378	0.912476
		tr|A0A1R3Y2Y1|A0A1R3Y2Y1_MYCBO	Conserved protein OS=Mycobacterium bovis (strain ATCC BAA-935 / AF2122/97) GN=BQ2027_MB3066C PE=4 SV=1	0.89553	0.932227
		tr|A0A0K2HSS2|A0A0K2HSS2_MYCBI	50S ribosomal protein L1 OS=Mycobacterium bovis BCG GN=rplA PE=3 SV=1	0.89627	1.01376
		sp|C1AI41|ISPD_MYCBT	2-C-methyl-D-erythritol 4-phosphate cytidylyltransferase OS=Mycobacterium bovis (strain BCG / Tokyo 172 / ATCC 35737 / TMC 1019) GN=ispD PE=3 SV=1	0.89865	0.986771
		tr|A0A1R3Y161|A0A1R3Y161_MYCBO	POSSIBLE CONSERVED TRANSMEMBRANE PROTEIN OS=Mycobacterium bovis (strain ATCC BAA-935 / AF2122/97) GN=BQ2027_MB2374 PE=4 SV=1	0.9054	0.931121
		tr|A0A1R3Y4D5|A0A1R3Y4D5_MYCBO	POSSIBLE COENZYME F420-DEPENDENT OXIDOREDUCTASE OS=Mycobacterium bovis (strain ATCC BAA-935 / AF2122/97) GN=BQ2027_MB3550C PE=4 SV=1	0.90547	1.03107
		tr|A0A243QSA4|A0A243QSA4_MYCBI	O-succinylbenzoic acid--CoA ligase OS=Mycobacterium bovis GN=B7S04_02920 PE=4 SV=1	0.90557	0.90137
		tr|A0A120IQF5|A0A120IQF5_MYCBI	50S ribosomal protein L13 OS=Mycobacterium bovis BCG GN=rplM PE=3 SV=1	0.90569	0.978626
		tr|A0A1R3XYD6|A0A1R3XYD6_MYCBO	PROBABLE QUINONE REDUCTASE QOR (NADPH:quinone reductase) (Zeta-crystallin homolog protein) OS=Mycobacterium bovis (strain ATCC BAA-935 / AF2122/97) GN=qor PE=4 SV=1	0.90631	1.04245
		tr|A0A1R3XZL1|A0A1R3XZL1_MYCBO	PROBABLE SHORT-CHAIN TYPE DEHYDROGENASE/REDUCTASE OS=Mycobacterium bovis (strain ATCC BAA-935 / AF2122/97) GN=BQ2027_MB1914C PE=3 SV=1	0.9066	0.952054
		tr|A0A0K2HXZ2|A0A0K2HXZ2_MYCBI	Amidase OS=Mycobacterium bovis BCG GN=RN06_2891 PE=3 SV=1	0.91221	0.942522
		tr|A0A1R3XX25|A0A1R3XX25_MYCBO	Utp--glucose-1-phosphate uridylyltransferase galu (Udp-glucose pyrophosphorylase) (Udpgp) (Alpha-d-glucosyl-1-phosphate uridylyltransferase) (Uridine diphosphoglucose pyrophosphorylase) OS=Mycobacterium bovis (strain ATCC BAA-935 / AF2122/97) GN=galU PE=4 SV=1	0.91265	1.06446
		tr|A0A0K2HXJ9|A0A0K2HXJ9_MYCBI	GTP cyclohydrolase 1 type 2 homolog OS=Mycobacterium bovis BCG GN=RN06_2739 PE=3 SV=1	0.91427	1.01099
		tr|A0A0K2HTF4|A0A0K2HTF4_MYCBI	Acetyl-CoAcarboxylase carboxyl transferase subunit beta OS=Mycobacterium bovis BCG GN=RN06_1126 PE=4 SV=1	0.917	0.932675
		tr|A0A1R3Y4G6|A0A1R3Y4G6_MYCBO	PROBABLE ACETYL-COA ACETYLTRANSFERASE FADA6 (ACETOACETYL-COA THIOLASE) OS=Mycobacterium bovis (strain ATCC BAA-935 / AF2122/97) GN=fadA6 PE=3 SV=1	0.91817	0.983116
		tr|A0A1R3XV97|A0A1R3XV97_MYCBO	PROBABLE LIPOPROTEIN AMINOPEPTIDASE LPQL OS=Mycobacterium bovis (strain ATCC BAA-935 / AF2122/97) GN=lpqL PE=4 SV=1	0.91919	1.00893
		tr|A0A1R3Y230|A0A1R3Y230_MYCBO	Ribonuclease J OS=Mycobacterium bovis (strain ATCC BAA-935 / AF2122/97) GN=rnj PE=3 SV=1	0.92022	0.949702
		tr|A0A0H3MFP8|A0A0H3MFP8_MYCBP	Integral membrane indolylacetylinositol arabinosyltransferase embA OS=Mycobacterium bovis (strain BCG / Pasteur 1173P2) GN=embA PE=4 SV=1	0.92107	0.940071
		tr|A0A243QJG3|A0A243QJG3_MYCBI	Amidase OS=Mycobacterium bovis GN=B7S04_15510 PE=3 SV=1	0.92135	0.990609
		tr|A0A109S757|A0A109S757_MYCBI	50S ribosomal protein L31 OS=Mycobacterium bovis BCG GN=rpmE PE=3 SV=1	0.92305	0.987916
		tr|A0A1A9EA37|A0A1A9EA37_MYCBI	Diaminopimelate epimerase OS=Mycobacterium bovis GN=dapF PE=3 SV=1	0.92386	0.940199
		tr|A0A0K2HXF7|A0A0K2HXF7_MYCBI	Membrane protein OS=Mycobacterium bovis BCG GN=RN06_2704 PE=4 SV=1	0.92392	0.950482
		tr|A0A0K2HZF9|A0A0K2HZF9_MYCBI	GCN5-like N-acetyltransferase OS=Mycobacterium bovis BCG GN=RN06_3436 PE=4 SV=1	0.92867	1.0787
		tr|A0A1R3Y3D8|A0A1R3Y3D8_MYCBO	POSSIBLE GLUTAREDOXIN PROTEIN OS=Mycobacterium bovis (strain ATCC BAA-935 / AF2122/97) GN=BQ2027_MB3223 PE=4 SV=1	0.93017	0.955467
		tr|A0A1R3XU79|A0A1R3XU79_MYCBO	Ribonuclease VapC OS=Mycobacterium bovis (strain ATCC BAA-935 / AF2122/97) GN=vapc1 PE=3 SV=1	0.93048	1.02729
		tr|A0A1A9T876|A0A1A9T876_MYCBI	50S ribosomal protein L11 OS=Mycobacterium bovis GN=rplK PE=3 SV=1	0.93115	1.03835
		tr|A0A1R3Y3R4|A0A1R3Y3R4_MYCBO	Possible n-acyl-l-amino acid amidohydrolase amia1 (N-acyl-l-amino acid aminohydrolase) OS=Mycobacterium bovis (strain ATCC BAA-935 / AF2122/97) GN=amiA1 PE=4 SV=1	0.93313	1.01114
		tr|A0A1R3XUY8|A0A1R3XUY8_MYCBO	Uncharacterized protein OS=Mycobacterium bovis (strain ATCC BAA-935 / AF2122/97) GN=BQ2027_MB0306 PE=4 SV=1	0.93609	0.965693
		tr|A0A1R3XWD8|A0A1R3XWD8_MYCBO	Probable aldehyde dehydrogenase nad dependent alda (Aldehyde dehydrogenase [nad+]) OS=Mycobacterium bovis (strain ATCC BAA-935 / AF2122/97) GN=aldA PE=3 SV=1	0.93761	1.03835
		tr|A0A0H3M6T2|A0A0H3M6T2_MYCBP	Probable oxidoreductase OS=Mycobacterium bovis (strain BCG / Pasteur 1173P2) GN=BCG_1790 PE=4 SV=1	0.93838	1.03931
		tr|A0A1A9EDB7|A0A1A9EDB7_MYCBI	S-adenosyl-L-methionine-dependent methyltransferase OS=Mycobacterium bovis GN=B7S04_20295 PE=3 SV=1	0.93919	0.927569
		tr|A0A0K2HUD8|A0A0K2HUD8_MYCBI	5-methyltetrahydropteroyltriglutamate--homocysteine methyltransferase OS=Mycobacterium bovis BCG GN=metE PE=3 SV=1	0.94015	0.987839
		tr|A0A1R3XUT5|A0A1R3XUT5_MYCBO	Uncharacterized protein OS=Mycobacterium bovis (strain ATCC BAA-935 / AF2122/97) GN=BQ2027_MB0061 PE=4 SV=1	0.94289	0.991181
		tr|A0A1R3Y413|A0A1R3Y413_MYCBO	Histidine kinase OS=Mycobacterium bovis (strain ATCC BAA-935 / AF2122/97) GN=BQ2027_MB3400C PE=4 SV=1	0.94317	1.04228
		tr|A0A1R3XY87|A0A1R3XY87_MYCBO	PROBABLE TRANSCRIPTIONAL REGULATORY PROTEIN OS=Mycobacterium bovis (strain ATCC BAA-935 / AF2122/97) GN=BQ2027_MB1439 PE=4 SV=1	0.94535	1.00535
		tr|A0A109S8E6|A0A109S8E6_MYCBI	Oxidoreductase OS=Mycobacterium bovis BCG GN=RN06_2776 PE=4 SV=1	0.9469	1.02641
		tr|A0A1R3Y2T2|A0A1R3Y2T2_MYCBO	POSSIBLE HYDROLASE MUTT1 OS=Mycobacterium bovis (strain ATCC BAA-935 / AF2122/97) GN=mutT1 PE=3 SV=1	0.94782	0.969854
		tr|A0A0H3M3G1|A0A0H3M3G1_MYCBP	Possible thiamine biosynthesis oxidoreductase thiO OS=Mycobacterium bovis (strain BCG / Pasteur 1173P2) GN=thiO PE=4 SV=1	0.94814	0.939876
		tr|A0A1R3XWP5|A0A1R3XWP5_MYCBO	Conserved protein OS=Mycobacterium bovis (strain ATCC BAA-935 / AF2122/97) GN=BQ2027_MB0557C PE=4 SV=1	0.94971	0.965871
		tr|A0A1R3XWC2|A0A1R3XWC2_MYCBO	POSSIBLE TWO COMPONENT SYSTEM RESPONSE SENSOR KINASE MEMBRANE ASSOCIATED PHOR OS=Mycobacterium bovis (strain ATCC BAA-935 / AF2122/97) GN=phoR PE=4 SV=1	0.94977	1.04592
		tr|A0A0K2I2J0|A0A0K2I2J0_MYCBI	Putative phenylalanine aminotransferase OS=Mycobacterium bovis BCG GN=pat PE=3 SV=1	0.95086	1.00657
		tr|A0A1R3XWB5|A0A1R3XWB5_MYCBO	POSSIBLE SECRETED PROTEIN OS=Mycobacterium bovis (strain ATCC BAA-935 / AF2122/97) GN=BQ2027_MB0400C PE=4 SV=1	0.95099	0.954202
		tr|G7R199|G7R199_MYCBI	2-oxoglutarate ferrodoxin oxidoreductase subunit beta OS=Mycobacterium bovis BCG str. Mexico GN=BCGMEX_2464c PE=4 SV=1	0.95144	0.958761
		tr|A0A1R3Y599|A0A1R3Y599_MYCBO	Possible dna polymerase OS=Mycobacterium bovis (strain ATCC BAA-935 / AF2122/97) GN=BQ2027_MB3668C PE=4 SV=1	0.95314	1.04356
		tr|A0A1R3XZP9|A0A1R3XZP9_MYCBO	Aminotransferase OS=Mycobacterium bovis (strain ATCC BAA-935 / AF2122/97) GN=BQ2027_MB1211 PE=3 SV=1	0.95405	0.988919
		tr|A0A0H3MGP4|A0A0H3MGP4_MYCBP	Bifunctional uridylyltransferase/uridylyl-removing enzyme OS=Mycobacterium bovis (strain BCG / Pasteur 1173P2) GN=glnD PE=3 SV=1	0.95518	1.03906
		tr|A0A1R3XYT4|A0A1R3XYT4_MYCBO	Uncharacterized protein OS=Mycobacterium bovis (strain ATCC BAA-935 / AF2122/97) GN=BQ2027_MB1623 PE=4 SV=1	0.95696	1.04706
		tr|Q7BP98|Q7BP98_MYCBI	Anti-sigma factor RsbW OS=Mycobacterium bovis GN=rsbW PE=4 SV=1	0.95755	0.947428
		tr|A0A1R3XYK8|A0A1R3XYK8_MYCBO	Uncharacterized protein OS=Mycobacterium bovis (strain ATCC BAA-935 / AF2122/97) GN=BQ2027_MB1559C PE=4 SV=1	0.95935	1.02754
		tr|A0A0K2HV99|A0A0K2HV99_MYCBI	6,7-dimethyl-8-ribityllumazine synthase OS=Mycobacterium bovis BCG GN=ribH PE=3 SV=1	0.95983	0.994157
		tr|A0A0K2HT11|A0A0K2HT11_MYCBI	50S ribosomal protein L24 OS=Mycobacterium bovis BCG GN=rplX PE=3 SV=1	0.96072	1.04605
		tr|A0A1R3XUH2|A0A1R3XUH2_MYCBO	Possible quinone oxidoreductase (Nadph:quinone oxidoreductase) (Zeta-crystallin) OS=Mycobacterium bovis (strain ATCC BAA-935 / AF2122/97) GN=BQ2027_MB0154 PE=4 SV=1	0.96374	1.04384
		tr|A0A243R0M7|A0A243R0M7_MYCBI	Endoribonuclease YbeY OS=Mycobacterium bovis GN=ybeY PE=3 SV=1	0.96403	0.945519
		tr|A0A0K2HW00|A0A0K2HW00_MYCBI	Riboflavin biosynthesis protein RibBA OS=Mycobacterium bovis BCG GN=ribBA PE=3 SV=1	0.96546	1.01154
		tr|A0A1R3Y4S0|A0A1R3Y4S0_MYCBO	PROBABLE CONSERVED LIPOPROTEIN LPPZ OS=Mycobacterium bovis (strain ATCC BAA-935 / AF2122/97) GN=lppZ PE=4 SV=1	0.96563	0.977731
		tr|A0A0H3M572|A0A0H3M572_MYCBP	Uncharacterized protein OS=Mycobacterium bovis (strain BCG / Pasteur 1173P2) GN=BCG_2025c PE=4 SV=1	0.96665	1.01879
		tr|A0A1R3Y2R6|A0A1R3Y2R6_MYCBO	Pyruvate carboxylase OS=Mycobacterium bovis (strain ATCC BAA-935 / AF2122/97) GN=pca PE=4 SV=1	0.96799	1.01531
		tr|A0A243QHV0|A0A243QHV0_MYCBI	ESX-1 secretion-associated protein EspA OS=Mycobacterium bovis GN=B7S04_19390 PE=4 SV=1	0.96891	1.01195
		tr|A0A1R3Y1Q0|A0A1R3Y1Q0_MYCBO	Probable acyltransferase OS=Mycobacterium bovis (strain ATCC BAA-935 / AF2122/97) GN=BQ2027_MB2643C PE=4 SV=1	0.96983	1.02118
		tr|A0A1R3XW80|A0A1R3XW80_MYCBO	POSSIBLE PEROXIDASE BPOC (NON-HAEM PEROXIDASE) OS=Mycobacterium bovis (strain ATCC BAA-935 / AF2122/97) GN=bpoC PE=4 SV=1	0.96988	0.954877
		tr|A0A1R3XXM9|A0A1R3XXM9_MYCBO	PROBABLE COLD SHOCK-LIKE PROTEIN B CSPB OS=Mycobacterium bovis (strain ATCC BAA-935 / AF2122/97) GN=cspB PE=4 SV=1	0.97353	1.01136
		tr|A0A1A9E5I4|A0A1A9E5I4_MYCBI	Iron-sulfur cluster carrier protein OS=Mycobacterium bovis GN=B7S04_06750 PE=3 SV=1	0.97535	0.98525
		tr|A0A1R3XUV3|A0A1R3XUV3_MYCBO	POSSIBLE TRANSCRIPTIONAL REGULATORY PROTEIN (POSSIBLY TETR-FAMILY) OS=Mycobacterium bovis (strain ATCC BAA-935 / AF2122/97) GN=BQ2027_MB0281C PE=4 SV=1	0.97631	1.01818
		tr|A0A1R3Y5C3|A0A1R3Y5C3_MYCBO	Possible acyltransferase OS=Mycobacterium bovis (strain ATCC BAA-935 / AF2122/97) GN=BQ2027_MB3845C PE=4 SV=1	0.98002	0.980013
		tr|A0A1R3Y0U0|A0A1R3Y0U0_MYCBO	Uncharacterized protein OS=Mycobacterium bovis (strain ATCC BAA-935 / AF2122/97) GN=BQ2027_MB2327 PE=4 SV=1	0.98253	0.989209
		tr|A0A0K2HS90|A0A0K2HS90_MYCBI	Succinate-semialdehyde dehydrogenase OS=Mycobacterium bovis BCG GN=RN06_0293 PE=4 SV=1	0.98349	0.996371
		tr|A0A1R3XZG0|A0A1R3XZG0_MYCBO	Probable iron-regulated aconitate hydratase acn (Citrate hydro-lyase) (Aconitase) OS=Mycobacterium bovis (strain ATCC BAA-935 / AF2122/97) GN=acn PE=4 SV=1	0.98524	0.999139
		tr|A0A1R3Y460|A0A1R3Y460_MYCBO	Glutamate decarboxylase OS=Mycobacterium bovis (strain ATCC BAA-935 / AF2122/97) GN=gadB PE=3 SV=1	0.98571	0.992904
		tr|A0A1R3Y540|A0A1R3Y540_MYCBO	Conserved protein OS=Mycobacterium bovis (strain ATCC BAA-935 / AF2122/97) GN=BQ2027_MB3781C PE=4 SV=1	0.9952	0.996884
		tr|A0A1A9E7Q7|A0A1A9E7Q7_MYCBI	Uncharacterized protein OS=Mycobacterium bovis GN=Mb1595_p2149 PE=4 SV=1	0.99722	0.996904
		tr|A0A0K2HYN7|A0A0K2HYN7_MYCBI	4-aminobutyrate aminotransferase OS=Mycobacterium bovis BCG GN=RN06_3161 PE=3 SV=1	0.99744	1.00188
		tr|A0A1A9EDA5|A0A1A9EDA5_MYCBI	Cold-shock protein OS=Mycobacterium bovis GN=B7S04_19525 PE=4 SV=1	0.99913	0.999745

## Sheet: 4% glycerol, WT VS KO cpn60.1
	Condition: 4% glycerol Sauton's medium; WT vs KO cpn60.1 BCG; under biofilm growth for 25 days						27 proteins were upregulated in ko cpn60.1, and the remaining 23 proteins downregulated								Bold, not used for classification, i.e. not included in the supplementary Tables
	Only consider proteins showing a fold change smaller than 0.8 or larger than 1.2			WT VS KO		Mtb H37Rv		Change	Decrease in ko cpn60.1				Increase in ko cpn60.1			Red: not analyzed due to relatively small change
No.	Entry number	Name	p-value	Fold Change		Rv no.	Protein name	color code		Protein description
1	tr|A0A243QXV6|A0A243QXV6_MYCBI	Polyketide synthase OS=Mycobacterium bovis GN=B7S04_15760 PE=4 SV=1 PKS18	0.00081	2.57452		Rv2935	PpsE			phenolpthiocerol synthesis type-I polyketide synthase, involved in phenolpthiocerol and phthiocerol biosynthesis
2	tr|A0A1R3XWJ1|A0A1R3XWJ1_MYCBO	PROBABLE ACYL-[ACYL-CARRIER PROTEIN] DESATURASE DESA1 (ACYL-[ACP] DESATURASE) (STEAROYL-ACP DESATURASE) (PROTEIN DES) OS=Mycobacterium bovis (strain ATCC BAA-935 / AF2122/97) GN=desA1 PE=4 SV=1	0.00312	1.79771		Rv0824c	DesA1			probable stearoyl-ACP desaturase, catalyzing the principal conversion of saturated fatty acids to unsaturated fatty acids, possibly implicated in mycolic acid syntesis.
3	tr|G8FRU6|G8FRU6_MYCBI	60 kDa chaperonin OS=Mycobacterium bovis BCG str. Mexico GN=groEL2 PE=3 SV=1	0.0035	55.2247		Rv3417c	GroEL1			chaperonin 60.1, which was disrupted in the mutant strain
4	tr|A0A1R3Y471|A0A1R3Y471_MYCBO	Phosphopantetheinyl transferase pptt (Coa:apo-[acp]pantetheinephosphotransferase) (Coa:apo-[acyl-carrier protein]pantetheinephosphotransferase) OS=Mycobacterium bovis (strain ATCC BAA-935 / AF2122/97) GN=pptt PE=3 SV=1	0.00363	0.308824		Rv2794c	PptT			Phosphopantetheinyl transferase, biosynthesis of lipids, including mycolic acids
5	tr|A0A0K2HUP9|A0A0K2HUP9_MYCBI	Carbonic anhydrase OS=Mycobacterium bovis BCG GN=RN06_1599 PE=3 SV=1	0.00374	2.02166		Rv1284	CanA			beta-carbonic anhydrase
6	tr|A0A0K2HVX9|A0A0K2HVX9_MYCBI	Argininosuccinate lyase OS=Mycobacterium bovis BCG GN=argH PE=3 SV=1	0.00406	0.485682		Rv1659	ArgH			Probable argininosuccinate lyase, arginine biosynthesis (last step)
7	tr|A0A0K2HZE9|A0A0K2HZE9_MYCBI	Ribosome maturation factor RimP OS=Mycobacterium bovis BCG GN=rimP PE=3 SV=1	0.00426	0.248842		Rv2842c	RimP			ribosome maturation factor
8	tr|A0A1R3Y528|A0A1R3Y528_MYCBO	Possible dehydrogenase OS=Mycobacterium bovis (strain ATCC BAA-935 / AF2122/97) GN=BQ2027_MB3753 PE=4 SV=1	0.00442	2.81354		Rv3726	NA			Possible dehydrogenase, probably involved in cellular metabolism.
9	tr|A0A1A9E731|A0A1A9E731_MYCBI	Uncharacterized protein OS=Mycobacterium bovis GN=B7S04_09350 PE=4 SV=1	0.00509	2.33575		Rv1738	hypothetical protein			DUF1876 domain-containing protein, unknown function
10	tr|A0A1R3Y200|A0A1R3Y200_MYCBO	Hypoxic response protein 1 hrp1 OS=Mycobacterium bovis (strain ATCC BAA-935 / AF2122/97) GN=hrp1 PE=4 SV=1	0.00611	3.38834		Rv2626c	Hrp1			hypoxic response protein, in the DosR regulon
11	tr|A0A0K2I386|A0A0K2I386_MYCBI	Lipoprotein LpqH OS=Mycobacterium bovis BCG GN=RN06_4584 PE=4 SV=1	0.00631	4.16327		Rv3763	LpqH			19 kDa lipoprotein antigen precursor, shown to inhibit gamma interferon regulated HLA-DR protein and mRNA expression in human macrophages
12	tr|A0A083VXX1|A0A083VXX1_MYCBI	Phthiocerol/phthiodiolone dimycocerosyl transferase OS=Mycobacterium bovis GN=B7S04_15780 PE=4 SV=1	0.01204	3.68041		Rv2939	PapA5			phthiocerol/phthiodiolone dimycocerosyl transferase
13	tr|A0A0K2HXK9|A0A0K2HXK9_MYCBI	Adenosine kinase OS=Mycobacterium bovis BCG GN=RN06_2703 PE=4 SV=1	0.01244	0.847597						Adenosine phosphorylation, intermediary metabolism and respiration
14	tr|A0A1R3Y1X0|A0A1R3Y1X0_MYCBO	TRK SYSTEM POTASSIUM UPTAKE PROTEIN CEOC OS=Mycobacterium bovis (strain ATCC BAA-935 / AF2122/97) GN=ceoC PE=4 SV=1	0.01277	0.670746		Rv2692	CeoC			TRK system potassium uptake protein, part of a potassium transport system.
15	tr|A0A1R3Y4P1|A0A1R3Y4P1_MYCBO	Reductase component of 3-ketosteroid-9-alpha-hydroxylase kshb OS=Mycobacterium bovis (strain ATCC BAA-935 / AF2122/97) GN=kshb PE=4 SV=1	0.01477	13.5222		Rv3571	KshB			3-ketosteroid-9-alpha-hydroxylase reductase subunit, predicted to be involved in lipid catabolism, cholesterol catabolism?
16	tr|A0A1R3Y4L1|A0A1R3Y4L1_MYCBO	Possible transcription factor OS=Mycobacterium bovis (strain ATCC BAA-935 / AF2122/97) GN=BQ2027_MB3614C PE=4 SV=1	0.01658	0.70374		Rv3583c	CarD			RNA polymerase-binding transcription factor
17	tr|A0A1R3Y4H2|A0A1R3Y4H2_MYCBO	Possible lipid transfer protein or keto acyl-coa thiolase ltp4 OS=Mycobacterium bovis (strain ATCC BAA-935 / AF2122/97) GN=ltp4 PE=4 SV=1	0.01838	2.84084		Rv3522	Ltp4			lipid transfer protein or keto acyl-CoA thiolase, probably invovled in lipid metabolism
18	tr|A0A243QUA9|A0A243QUA9_MYCBI	Isoniazid-inducible protein iniA OS=Mycobacterium bovis GN=B7S04_01850 PE=4 SV=1	0.0197	0.642488		Rv0342	IniA			isoniazid inductible protein
19	tr|A0A083VTY9|A0A083VTY9_MYCBI	50S ribosomal protein L17 OS=Mycobacterium bovis GN=rplQ PE=3 SV=1	0.02097	0.679231		Rv3456c	RplQ			50S ribosomal protein L17, involved in translation mechanism.
20	tr|A0A1R3Y3K2|A0A1R3Y3K2_MYCBO	PROBABLE MONOPHOSPHATASE OS=Mycobacterium bovis (strain ATCC BAA-935 / AF2122/97) GN=BQ2027_MB3161 PE=4 SV=1	0.02098	3.2849		Rv3137	NA			histidinol-phosphatase, probable monophosphatase, unknown function
21	tr|A0A243QP49|A0A243QP49_MYCBI	Universal stress protein OS=Mycobacterium bovis GN=B7S04_10700 PE=3 SV=1	0.02264	2.39536		Rv1996	NA			universal stress protein, in the DosR regulon
22	tr|A0A1R3Y0T1|A0A1R3Y0T1_MYCBO	Conserved protein acg OS=Mycobacterium bovis (strain ATCC BAA-935 / AF2122/97) GN=acg PE=4 SV=1	0.02359	3.28938		Rv2032	Acg			NAD(P)H nitroreductase, in the DosR regulon
23	tr|A0A1R3Y034|A0A1R3Y034_MYCBO	Conserved protein OS=Mycobacterium bovis (strain ATCC BAA-935 / AF2122/97) GN=BQ2027_MB2087C PE=4 SV=1	0.02506	0.699472		Rv2061c	hypothetical protein			harbor conserved domain: PPOX class F420-dependent oxidoreductase
24	tr|A0A1A9EDG0|A0A1A9EDG0_MYCBI	Long-chain-fatty-acid--AMP ligase FadD32 OS=Mycobacterium bovis GN=B7S04_20365 PE=4 SV=1	0.02558	0.630711		Rv3801c	FadD32			long-chain-fatty-acid--AMP ligase, Involved in the final steps of mycolic acid biosynthesis. Activates meromycolic acid into meromycoloyl-AMP and transfers the meromycolic acyl chains onto PKS13
25	tr|A0A243R2X1|A0A243R2X1_MYCBI	Inosine 5-monophosphate dehydrogenase OS=Mycobacterium bovis GN=B7S04_09905 PE=4 SV=1	0.02699	1.87999		Rv1843c	GuaB1			inosine-5'-monophosphate dehydrogenase, involved in GMP biosynthesis?
26	tr|A0A0K2HU35|A0A0K2HU35_MYCBI	Uncharacterized protein OS=Mycobacterium bovis BCG GN=RN06_1390 PE=4 SV=1	0.02744	0.807979		Rv1109c	hypothetical protein			function unknown
27	tr|A0A1R3XVN2|A0A1R3XVN2_MYCBO	Conserved protein OS=Mycobacterium bovis (strain ATCC BAA-935 / AF2122/97) GN=BQ2027_MB0560C PE=4 SV=1	0.02801	0.85096
28	tr|A0A0H3M8A2|A0A0H3M8A2_MYCBP	Ribonuclease 3 OS=Mycobacterium bovis (strain BCG / Pasteur 1173P2) GN=rnc PE=3 SV=1	0.02851	1.90137		Rv2925c	Rnc			ribonuclease III, digests double-stranded RNA. Involved in the processing of ribosomal RNA precursors and of some mRNAs
29	tr|A0A1A9EAQ7|A0A1A9EAQ7_MYCBI	Polyketide synthase OS=Mycobacterium bovis GN=B7S04_15750 PE=4 SV=1	0.0287	9.09167		Rv2933	PpsC			phthiocerol synthesis polyketide synthase type I
30	tr|A0A1R3XWY2|A0A1R3XWY2_MYCBO	HEAT SHOCK PROTEIN HSP (HEAT-STRESS-INDUCED RIBOSOME-BINDING PROTEIN A) OS=Mycobacterium bovis (strain ATCC BAA-935 / AF2122/97) GN=hsp PE=3 SV=1	0.0293	0.183587		Rv0251c	Hsp			heat shock protein,		heat-stress-induced ribosome-binding protein A, Thought to be involved in the initiation step of translation at high temperature. Bound to 30S ribosomal subunit. Possibly a molecular chaperone.
31	tr|A0A0K2HYK2|A0A0K2HYK2_MYCBI	Alanine--tRNA ligase OS=Mycobacterium bovis BCG GN=alaS PE=3 SV=1	0.0307	2.64176		Rv2555c	AlaS			alanine--tRNA ligase, involved in translation mechanism
32	tr|A0A0K2HYM5|A0A0K2HYM5_MYCBI	Uncharacterized protein OS=Mycobacterium bovis BCG GN=RN06_3144 PE=4 SV=1	0.03222	0.736158		Rv2574	hypothetical protein			SRPBCC family protein, may participate in the periplasmic electron-transport chain for methanol oxidation; may have a deep hydrophobic ligand-binding pocket
33	tr|A0A1A9EAV2|A0A1A9EAV2_MYCBI	50S ribosomal protein L19 OS=Mycobacterium bovis GN=rplS PE=3 SV=1	0.0325	0.248802		Rv2904c	RplS			50S ribosomal protein L19, located at the 30S-50S ribosomal subunit interface and may play a role in the structure and function of the aminoacyl-tRNA binding site
34	tr|A0A0K2HZM1|A0A0K2HZM1_MYCBI	30S ribosomal protein S16 OS=Mycobacterium bovis BCG GN=rpsP PE=3 SV=1	0.03318	0.684451		Rv2909c	RpsP			30S ribosomal protein S16, involved in translation mechanism.
35	tr|A0A1R3XU54|A0A1R3XU54_MYCBO	Uncharacterized protein OS=Mycobacterium bovis (strain ATCC BAA-935 / AF2122/97) GN=BQ2027_MB0026 PE=4 SV=1	0.03494	0.489364		Rv0025	hypothetical protein			Unknown function, but habor conserved domain similar to component of the type VI protein secretion system
36	tr|A0A1R3XXM7|A0A1R3XXM7_MYCBO	PROBABLE FATTY-ACID-COA LIGASE FADD36 (FATTY-ACID-COA SYNTHETASE) (FATTY-ACID-COA SYNTHASE) OS=Mycobacterium bovis (strain ATCC BAA-935 / AF2122/97) GN=fadD36 PE=4 SV=1	0.03509	1.21926		Rv1193	FadD36			fatty-acid--CoA ligase, involved in lipid metabolism
37	tr|A0A1R3Y364|A0A1R3Y364_MYCBO	TWO COMPONENT SENSOR HISTIDINE KINASE DEVS OS=Mycobacterium bovis (strain ATCC BAA-935 / AF2122/97) GN=devS PE=4 SV=1	0.03576	2.42024		Rv3132c	DevS			two component sensor histidine kinase, involved in dormancy establishment
38	tr|A0A1R3Y393|A0A1R3Y393_MYCBO	PROBABLE ACYL-CoA DEHYDROGENASE FADE24 OS=Mycobacterium bovis (strain ATCC BAA-935 / AF2122/97) GN=fadE24 PE=3 SV=1	0.03903	0.656746		Rv3139	FadE24			acyl-CoA dehydrogenase, possibly involved in lipid degradation
39	tr|A0A1R3XV86|A0A1R3XV86_MYCBO	ISONIAZID INDUCTIBLE GENE PROTEIN INIC OS=Mycobacterium bovis (strain ATCC BAA-935 / AF2122/97) GN=iniC PE=4 SV=1	0.04183	0.633343		Rv0343	IniC			isoniazid inductible gene protein, unknown function but with conserved dormains
40	tr|A0A0K2HVG7|A0A0K2HVG7_MYCBI	Malate dehydrogenase OS=Mycobacterium bovis BCG GN=mdh PE=3 SV=1	0.04198	0.642892		Rv1240	Mdh			malate dehydrogenase, involved in TCA, converting malate to oxoloacetate
41	tr|A0A1A9T6B8|A0A1A9T6B8_MYCBI	30S ribosomal protein S6 OS=Mycobacterium bovis GN=rpsF PE=3 SV=1	0.04228	0.656814		Rv0053	RpsF			30S ribosomal protein S6M binding with S18 to 16S ribosomal RNA
42	tr|A0A1R3XUB9|A0A1R3XUB9_MYCBO	PROBABLE CATION-TRANSPORTER ATPASE I CTPI OS=Mycobacterium bovis (strain ATCC BAA-935 / AF2122/97) GN=ctpI PE=4 SV=1	0.04283	0.337581		Rv0107c	CtpI			cation-transporter ATPase I, possibly catalyzes the transport of a cation (possibly magnesium) with the hydrolysis of ATP
43	tr|A0A109S757|A0A109S757_MYCBI	50S ribosomal protein L31 OS=Mycobacterium bovis BCG GN=rpmE PE=3 SV=1	0.04302	0.776998		Rv1298	RpmE			50S ribosomal protein L31
44	tr|A0A1R3Y436|A0A1R3Y436_MYCBO	PROBABLE ATP-DEPENDENT RNA HELICASE RHLE OS=Mycobacterium bovis (strain ATCC BAA-935 / AF2122/97) GN=rhlE PE=3 SV=1	0.04392	1.91228		Rv3211	RhlE			ATP-dependent RNA helicase, having a helix-destabilizing activity
45	tr|A0A0H3M1L8|A0A0H3M1L8_MYCBP	Possible exported protein OS=Mycobacterium bovis (strain BCG / Pasteur 1173P2) GN=BCG_0240 PE=4 SV=1	0.04582	0.157337		Rv0203	hypothetical protein			Mycobacteria-type hemophore, which are secreted heme-binding proteins used in heme acquisition.
46	tr|A0A1R3Y1F3|A0A1R3Y1F3_MYCBO	PROBABLE FATTY ACID SYNTHASE FAS (FATTY ACID SYNTHETASE) OS=Mycobacterium bovis (strain ATCC BAA-935 / AF2122/97) GN=fas PE=4 SV=1	0.04625	0.720299		Rv2524c	Fas			fatty acid synthase, synthesis of long-chain fatty acids
47	tr|G7QZI1|G7QZI1_MYCBI	Putative dehydrogenase OS=Mycobacterium bovis BCG str. Mexico GN=BCGMEX_3456c PE=4 SV=1	0.0467	0.83177
48	tr|A0A0H4FW38|A0A0H4FW38_MYCBI	Uncharacterized protein OS=Mycobacterium bovis BCG GN=RN06_3886 PE=4 SV=1	0.04718	0.796677		Rv3208A	hypothetical protein			TB9.4, unknown function but with conserved domain (may be similar to ATP binding protein?)
49	tr|A0A0K2I1E0|A0A0K2I1E0_MYCBI	30S ribosomal protein S9 OS=Mycobacterium bovis BCG GN=rpsI PE=3 SV=1	0.0473	0.651466		Rv3442c	RpsI			30S ribosomal protein S9, involved in translation mechanism. This protein is one of the assembly proteins of the 50S ribosomal subunit.
50	tr|A0A1R3XV16|A0A1R3XV16_MYCBO	Esx conserved component ecca3. esx-3 type vii secretion system protein OS=Mycobacterium bovis (strain ATCC BAA-935 / AF2122/97) GN=ecca3 PE=4 SV=1	0.04834	0.663213		Rv0282	EccA3			ESX-3 secretion system protein, ESX-3 type VII secretion system protein
51	tr|A0A1R3XYW1|A0A1R3XYW1_MYCBO	Probable nonspecific lipid-transfer protein OS=Mycobacterium bovis (strain ATCC BAA-935 / AF2122/97) GN=BQ2027_MB1653C PE=4 SV=1	0.04911	2.81912		Rv1627c	NA			nonspecific lipid-transfer protein, possibly invovled in lipid metabolism
52	tr|A0A1R3XV06|A0A1R3XV06_MYCBO	Probable serine protease pepa (Serine proteinase) (Mtb32a) OS=Mycobacterium bovis (strain ATCC BAA-935 / AF2122/97) GN=pepA PE=4 SV=1	0.04948	1.40785		Rv0125	PepA			serine protease, possibly hydrolyzes peptides and/or proteins (seems to cleave preferentially after serine residues).
53	tr|A0A109S979|A0A109S979_MYCBI	Uncharacterized protein OS=Mycobacterium bovis BCG GN=RN06_3498 PE=4 SV=1=Rv2413c	0.05034	0.463901		Rv2901c	hypothetical protein			Uknown function but with conserved domain of unknown role
54	tr|G7QRR6|G7QRR6_MYCBI	Universal stress protein family OS=Mycobacterium bovis BCG str. Mexico PE=3 SV=1	0.05127	1.76856
55	tr|A0A1A9E8M0|A0A1A9E8M0_MYCBI	Uncharacterized protein OS=Mycobacterium bovis GN=Mb1595_p2495 PE=4 SV=1	0.05135	0.365041
56	tr|A0A1R3XXG0|A0A1R3XXG0_MYCBO	Possible methylcitrate dehydratase prpD OS=Mycobacterium bovis (strain ATCC BAA-935 / AF2122/97) GN=prpD PE=4 SV=1	0.05174	0.404997
57	tr|A0A109S844|A0A109S844_MYCBI	Uncharacterized protein OS=Mycobacterium bovis BCG GN=RN06_2521 PE=4 SV=1	0.05247	0.289178
58	tr|A0A1R3XVX3|A0A1R3XVX3_MYCBO	POSSIBLE GLYOXALASE II (HYDROXYACYLGLUTATHIONE HYDROLASE) (GLX II) OS=Mycobacterium bovis (strain ATCC BAA-935 / AF2122/97) GN=BQ2027_MB0651C PE=4 SV=1	0.05293	2.34573
59	tr|A0A1R3Y371|A0A1R3Y371_MYCBO	Conserved protein OS=Mycobacterium bovis (strain ATCC BAA-935 / AF2122/97) GN=BQ2027_MB3155 PE=4 SV=1	0.05321	3.66316
60	tr|A0A1R3XVI1|A0A1R3XVI1_MYCBO	Conserved protein OS=Mycobacterium bovis (strain ATCC BAA-935 / AF2122/97) GN=BQ2027_MB0321 PE=4 SV=1	0.05332	0.549049
61	tr|A0A0H3MDP0|A0A0H3MDP0_MYCBP	Phenolpthiocerol synthesis type-I polyketide synthase ppsB OS=Mycobacterium bovis (strain BCG / Pasteur 1173P2) GN=ppsB PE=4 SV=1	0.05621	2.27298
62	tr|A0A0K2I296|A0A0K2I296_MYCBI	Lyase OS=Mycobacterium bovis BCG GN=RN06_4492 PE=4 SV=1	0.05648	0.501266
63	tr|A0A0K2HWB4|A0A0K2HWB4_MYCBI	Glycogen accumulation regulator GarA OS=Mycobacterium bovis BCG GN=RN06_2265 PE=4 SV=1	0.05693	0.490467
64	tr|A0A1R3Y0U1|A0A1R3Y0U1_MYCBO	Conserved protein OS=Mycobacterium bovis (strain ATCC BAA-935 / AF2122/97) GN=BQ2027_MB2068C PE=4 SV=1	0.05821	0.554415
65	tr|A0A1R3XVX7|A0A1R3XVX7_MYCBO	Uncharacterized protein OS=Mycobacterium bovis (strain ATCC BAA-935 / AF2122/97) GN=BQ2027_MB0278C PE=4 SV=1	0.05891	0.311231
66	tr|A0A0H3M6K7|A0A0H3M6K7_MYCBP	Acetylornithine aminotransferase OS=Mycobacterium bovis (strain BCG / Pasteur 1173P2) GN=argD PE=3 SV=1	0.0609	0.621313
67	tr|A0A243QZG7|A0A243QZG7_MYCBI	Lipid-transfer protein OS=Mycobacterium bovis GN=B7S04_14995 PE=3 SV=1	0.06203	1.45906
68	tr|A0A109S9W1|A0A109S9W1_MYCBI	Dioxygenase OS=Mycobacterium bovis BCG GN=RN06_3826 PE=4 SV=1	0.06356	0.771856
69	tr|A0A083WAE4|A0A083WAE4_MYCBI	Argininosuccinate synthase OS=Mycobacterium bovis GN=argG PE=3 SV=1	0.06414	0.721789
70	tr|A0A1R3Y1F0|A0A1R3Y1F0_MYCBO	Conserved protein OS=Mycobacterium bovis (strain ATCC BAA-935 / AF2122/97) GN=BQ2027_MB1809 PE=4 SV=1	0.06495	0.454927
71	tr|A0A109S8R2|A0A109S8R2_MYCBI	Oligoribonuclease OS=Mycobacterium bovis BCG GN=orn PE=3 SV=1	0.06867	0.629825
72	tr|A0A0Y1CK00|A0A0Y1CK00_MYCBI	Proteasome subunit beta OS=Mycobacterium bovis BCG GN=prcB PE=3 SV=1	0.06885	0.688927
73	tr|A0A1A9T7N9|A0A1A9T7N9_MYCBI	Heparin-binding hemagglutinin OS=Mycobacterium bovis GN=B7S04_02555 PE=4 SV=1	0.06906	0.716327
74	tr|A0A0K2I1E2|A0A0K2I1E2_MYCBI	Phosphoglucosamine mutase OS=Mycobacterium bovis BCG GN=glmM PE=3 SV=1	0.0691	2.68178
75	tr|A0A1A9T8E7|A0A1A9T8E7_MYCBI	50S ribosomal protein L23 OS=Mycobacterium bovis GN=rplW PE=3 SV=1	0.06949	0.73314
76	tr|A0A1R3XZW5|A0A1R3XZW5_MYCBO	Conserved protein OS=Mycobacterium bovis (strain ATCC BAA-935 / AF2122/97) GN=BQ2027_MB2021C PE=4 SV=1	0.06983	1.29969
77	tr|A0A0K2HYP1|A0A0K2HYP1_MYCBI	Membrane protein secretion factor YajC OS=Mycobacterium bovis BCG GN=RN06_3160 PE=4 SV=1	0.07116	0.609396
78	tr|A0A0H3M7G6|A0A0H3M7G6_MYCBP	Uncharacterized protein OS=Mycobacterium bovis (strain BCG / Pasteur 1173P2) GN=BCG_2022c PE=3 SV=1	0.07423	1.58033
79	tr|G8FRW5|G8FRW5_MYCBI	Heat shock protein OS=Mycobacterium bovis BCG str. Mexico GN=hspX PE=3 SV=1	0.07609	2.01276
80	tr|A0A109S918|A0A109S918_MYCBI	Dehydrogenase OS=Mycobacterium bovis BCG GN=RN06_3325 PE=4 SV=1	0.07679	0.41678
81	tr|A0A0K2HWI0|A0A0K2HWI0_MYCBI	Cytochrome P450 Cyp140 OS=Mycobacterium bovis BCG GN=RN06_2328 PE=3 SV=1	0.07732	0.623302
82	tr|A0A1R3XUI9|A0A1R3XUI9_MYCBO	Possible oxidoreductase OS=Mycobacterium bovis (strain ATCC BAA-935 / AF2122/97) GN=BQ2027_MB0166 PE=4 SV=1	0.07808	2.42458
83	tr|A0A0K2HZ09|A0A0K2HZ09_MYCBI	Iron-dependent repressor and activator IdeR OS=Mycobacterium bovis BCG GN=RN06_3284 PE=4 SV=1	0.07888	0.746239
84	tr|A0A1R3Y509|A0A1R3Y509_MYCBO	Conserved protein OS=Mycobacterium bovis (strain ATCC BAA-935 / AF2122/97) GN=BQ2027_MB3745C PE=4 SV=1	0.07898	0.78835
85	tr|A0A1R3XVP6|A0A1R3XVP6_MYCBO	1,4-dihydroxy-2-naphthoyl-CoA synthase OS=Mycobacterium bovis (strain ATCC BAA-935 / AF2122/97) GN=menB PE=3 SV=1	0.07961	0.785872
86	tr|A0A1R3Y1F2|A0A1R3Y1F2_MYCBO	POSSIBLE RIBONUCLEASE E RNE OS=Mycobacterium bovis (strain ATCC BAA-935 / AF2122/97) GN=rne PE=4 SV=1	0.0807	0.844315
87	tr|A0A0K2HV15|A0A0K2HV15_MYCBI	Glycogen phosphorylase OS=Mycobacterium bovis BCG GN=RN06_1655 PE=4 SV=1	0.08073	0.77525
88	tr|A0A109S7D6|A0A109S7D6_MYCBI	Uncharacterized protein OS=Mycobacterium bovis BCG GN=RN06_1843 PE=4 SV=1	0.08199	2.47906
89	tr|A0A1R3XUS6|A0A1R3XUS6_MYCBO	Conserved protein OS=Mycobacterium bovis (strain ATCC BAA-935 / AF2122/97) GN=BQ2027_MB0256C PE=4 SV=1	0.08204	0.425506
90	tr|A0A1A9T7S2|A0A1A9T7S2_MYCBI	UPF0336 protein B7S04_02715 OS=Mycobacterium bovis GN=B7S04_02715 PE=3 SV=1	0.08212	1.14837
91	tr|A0A1A9E897|A0A1A9E897_MYCBI	RNA polymerase sigma factor OS=Mycobacterium bovis GN=B7S04_11110 PE=3 SV=1	0.08286	0.343045
92	tr|A0A0K2HT32|A0A0K2HT32_MYCBI	Alcohol dehydrogenase B OS=Mycobacterium bovis BCG GN=RN06_0941 PE=3 SV=1	0.08439	1.32441
93	tr|A0A0K2HU73|A0A0K2HU73_MYCBI	4-hydroxy-3-methylbut-2-enyl diphosphate reductase OS=Mycobacterium bovis BCG GN=ispH PE=3 SV=1	0.08505	2.83053
94	tr|A0A1R3XU15|A0A1R3XU15_MYCBO	DNA gyrase subunit B OS=Mycobacterium bovis (strain ATCC BAA-935 / AF2122/97) GN=gyrB PE=3 SV=1	0.08549	1.31798
95	tr|A0A0K2HWL8|A0A0K2HWL8_MYCBI	50S ribosomal protein L20 OS=Mycobacterium bovis BCG GN=rplT PE=3 SV=1	0.08554	0.685381
96	tr|A0A1R3Y335|A0A1R3Y335_MYCBO	Conserved protein OS=Mycobacterium bovis (strain ATCC BAA-935 / AF2122/97) GN=BQ2027_MB3126C PE=4 SV=1	0.0879	0.718885
97	tr|A0A0K2HQW5|A0A0K2HQW5_MYCBI	Uncharacterized protein OS=Mycobacterium bovis BCG GN=RN06_0134 PE=4 SV=1	0.0882	0.419445
98	tr|A0A109S827|A0A109S827_MYCBI	Uncharacterized protein OS=Mycobacterium bovis BCG GN=RN06_2491 PE=4 SV=1	0.08856	3.96937
99	tr|A0A120IN71|A0A120IN71_MYCBI	Sulfatase OS=Mycobacterium bovis BCG GN=RN06_0374 PE=4 SV=1	0.08893	1.68459
100	tr|A0A1R3XVU3|A0A1R3XVU3_MYCBO	POSSIBLE MUTATOR PROTEIN MUTT3 (7,8-DIHYDRO-8-OXOGUANINE-TRIPHOSPHATASE) (8-OXO-DGTPASE) (DGTP PYROPHOSPHOHYDROLASE) OS=Mycobacterium bovis (strain ATCC BAA-935 / AF2122/97) GN=mutT3 PE=3 SV=1	0.08934	0.608659
101	tr|A0A1A9EDA5|A0A1A9EDA5_MYCBI	Cold-shock protein OS=Mycobacterium bovis GN=B7S04_19525 PE=4 SV=1	0.08937	0.77512
102	tr|A0A1A9E5S6|A0A1A9E5S6_MYCBI	ATP synthase epsilon chain OS=Mycobacterium bovis GN=atpC PE=3 SV=1	0.08975	0.760992
103	tr|A0A1R3XX99|A0A1R3XX99_MYCBO	Conserved protein OS=Mycobacterium bovis (strain ATCC BAA-935 / AF2122/97) GN=BQ2027_MB1085 PE=4 SV=1	0.09002	1.14334
104	tr|A0A0K2HSX2|A0A0K2HSX2_MYCBI	Putative glutamate--cysteine ligase 2 OS=Mycobacterium bovis BCG GN=RN06_0537 PE=3 SV=1	0.09101	1.93014
105	tr|A0A0K2I0B5|A0A0K2I0B5_MYCBI	Diacylglycerol O-acyltransferase OS=Mycobacterium bovis BCG GN=RN06_3786 PE=3 SV=1	0.09202	1.63492
106	tr|A0A0Y1CYP9|A0A0Y1CYP9_MYCBI	Proline--tRNA ligase OS=Mycobacterium bovis BCG GN=proS PE=3 SV=1	0.09425	0.454607
107	tr|A0A0K2HVF8|A0A0K2HVF8_MYCBI	Enoyl-CoA hydratase EchA12 OS=Mycobacterium bovis BCG GN=RN06_1826 PE=3 SV=1	0.09442	0.429014
108	tr|A0A0K2I1X3|A0A0K2I1X3_MYCBI	Iron-regulated H-NS-like protein OS=Mycobacterium bovis BCG GN=RN06_4398 PE=4 SV=1	0.09563	0.407746
109	tr|A0A1R3XZ92|A0A1R3XZ92_MYCBO	Iron-regulated universal stress protein family protein tb15.3 OS=Mycobacterium bovis (strain ATCC BAA-935 / AF2122/97) GN=TB15.3 PE=3 SV=1	0.09587	0.739165
110	tr|A0A0K2HT11|A0A0K2HT11_MYCBI	50S ribosomal protein L24 OS=Mycobacterium bovis BCG GN=rplX PE=3 SV=1	0.09708	0.498571
111	tr|Q6PUJ6|Q6PUJ6_MYCBI	Diacylglycerol acyltransferase/mycolyltransferase Ag85A OS=Mycobacterium bovis BCG GN=fbpA PE=4 SV=1	0.0972	0.765851
112	tr|A0A1R3XW08|A0A1R3XW08_MYCBO	Ribonuclease VapC OS=Mycobacterium bovis (strain ATCC BAA-935 / AF2122/97) GN=vapc2 PE=3 SV=1	0.09838	0.334852
113	tr|A0A0H3MEW8|A0A0H3MEW8_MYCBP	Probable Rieske iron-sulfur protein QcrA OS=Mycobacterium bovis (strain BCG / Pasteur 1173P2) GN=qcrA PE=4 SV=1	0.10035	7.40925
114	tr|A0A1A9EDX7|A0A1A9EDX7_MYCBI	Prephenate dehydratase OS=Mycobacterium bovis GN=pheA PE=4 SV=1	0.10058	1.52483
115	tr|A0A1R3XZ85|A0A1R3XZ85_MYCBO	Uncharacterized protein OS=Mycobacterium bovis (strain ATCC BAA-935 / AF2122/97) GN=BQ2027_MB1807C PE=4 SV=1	0.10141	0.611008
116	tr|A0A1R3XVZ0|A0A1R3XVZ0_MYCBO	Uncharacterized protein OS=Mycobacterium bovis (strain ATCC BAA-935 / AF2122/97) GN=BQ2027_MB0630C PE=4 SV=1	0.10162	2.09336
117	tr|A0A1R3XX18|A0A1R3XX18_MYCBO	Conserved serine rich protein OS=Mycobacterium bovis (strain ATCC BAA-935 / AF2122/97) GN=BQ2027_MB1018C PE=4 SV=1	0.10303	1.6823
118	tr|A0A1R3Y2U2|A0A1R3Y2U2_MYCBO	S-nitrosomycothiol reductase mscr OS=Mycobacterium bovis (strain ATCC BAA-935 / AF2122/97) GN=mscr PE=3 SV=1	0.10307	1.70861
119	tr|A0A1R3Y3K8|A0A1R3Y3K8_MYCBO	Probable phosphomannomutase pmma (Pmm) (Phosphomannose mutase) OS=Mycobacterium bovis (strain ATCC BAA-935 / AF2122/97) GN=pmma PE=4 SV=1	0.10436	0.423119
120	tr|G7QYD1|G7QYD1_MYCBI	Acyl-CoA acetyltransferase OS=Mycobacterium bovis BCG str. Mexico GN=fadA PE=3 SV=1	0.1045	0.847111
121	tr|A0A243QJS7|A0A243QJS7_MYCBI	CoA ester lyase OS=Mycobacterium bovis GN=B7S04_16550 PE=3 SV=1	0.1048	1.12147
122	tr|A0A1R3Y038|A0A1R3Y038_MYCBO	L-gulono-1,4-lactone dehydrogenase OS=Mycobacterium bovis (strain ATCC BAA-935 / AF2122/97) GN=BQ2027_MB1800 PE=4 SV=1	0.10518	0.783824
123	tr|A0A1R3XV50|A0A1R3XV50_MYCBO	POSSIBLE PROTEIN TRANSPORT PROTEIN SECE2 OS=Mycobacterium bovis (strain ATCC BAA-935 / AF2122/97) GN=secE2 PE=4 SV=1	0.10537	0.297252
124	tr|A0A243QNE3|A0A243QNE3_MYCBI	Chromosome partitioning protein ParA OS=Mycobacterium bovis GN=B7S04_09180 PE=4 SV=1	0.10564	0.553125
125	tr|A0A1A9T8N8|A0A1A9T8N8_MYCBI	MBL fold metallo-hydrolase OS=Mycobacterium bovis GN=B7S04_04285 PE=4 SV=1	0.10672	5.14481
126	tr|A0A109S810|A0A109S810_MYCBI	Cation transporter ATPase G OS=Mycobacterium bovis BCG GN=RN06_2442 PE=3 SV=1	0.10804	9.71524
127	tr|A0A243R4A6|A0A243R4A6_MYCBI	Glucose-6-phosphate isomerase OS=Mycobacterium bovis GN=pgi PE=3 SV=1	0.10865	0.635106
128	tr|A0A083WIG5|A0A083WIG5_MYCBI	S-adenosyl-L-methionine-dependent methyltransferase OS=Mycobacterium bovis GN=B7S04_04505 PE=3 SV=1	0.10931	0.612622
129	tr|A0A1R3Y382|A0A1R3Y382_MYCBO	PROBABLE ACYL-CoA DEHYDROGENASE FADE23 OS=Mycobacterium bovis (strain ATCC BAA-935 / AF2122/97) GN=fadE23 PE=3 SV=1	0.10976	0.539014
130	tr|A0A1R3XUM6|A0A1R3XUM6_MYCBO	POSSIBLE CONSERVED TRANSMEMBRANE PROTEIN OS=Mycobacterium bovis (strain ATCC BAA-935 / AF2122/97) GN=BQ2027_MB0206 PE=4 SV=1	0.10981	0.434846
131	tr|A0A109SB20|A0A109SB20_MYCBI	DNA topoisomerase 1 OS=Mycobacterium bovis BCG GN=topA PE=3 SV=1	0.11192	0.547217
132	tr|A0A1A9E6W5|A0A1A9E6W5_MYCBI	Arginine repressor OS=Mycobacterium bovis GN=argR PE=3 SV=1	0.11208	0.445698
133	tr|A0A0H3MAV0|A0A0H3MAV0_MYCBP	Methoxy mycolic acid synthase 4 mmaA4 OS=Mycobacterium bovis (strain BCG / Pasteur 1173P2) GN=mmaA4 PE=4 SV=1	0.11231	1.2585
134	tr|A0A083W3N4|A0A083W3N4_MYCBI	UDP-N-acetylmuramoylalanine--D-glutamate ligase OS=Mycobacterium bovis GN=murD PE=3 SV=1	0.11269	1.31464
135	tr|A0A1R3XXZ3|A0A1R3XXZ3_MYCBO	Uncharacterized protein OS=Mycobacterium bovis (strain ATCC BAA-935 / AF2122/97) GN=BQ2027_MB1224 PE=4 SV=1	0.11557	0.51148
136	tr|A0A1R3Y338|A0A1R3Y338_MYCBO	Conserved protein OS=Mycobacterium bovis (strain ATCC BAA-935 / AF2122/97) GN=BQ2027_MB3118 PE=4 SV=1	0.11562	0.805023
137	tr|A0A1R3XW80|A0A1R3XW80_MYCBO	POSSIBLE PEROXIDASE BPOC (NON-HAEM PEROXIDASE) OS=Mycobacterium bovis (strain ATCC BAA-935 / AF2122/97) GN=bpoC PE=4 SV=1	0.11799	0.663517
138	tr|A0A1R3Y4L7|A0A1R3Y4L7_MYCBO	Possible heme degrading protein mhud OS=Mycobacterium bovis (strain ATCC BAA-935 / AF2122/97) GN=mhud PE=4 SV=1	0.11873	0.861447
139	tr|A0A1R3XZI6|A0A1R3XZI6_MYCBO	POSSIBLE OXIDOREDUCTASE OS=Mycobacterium bovis (strain ATCC BAA-935 / AF2122/97) GN=BQ2027_MB1887C PE=4 SV=1	0.11875	1.15088
140	tr|A0A0K2HUQ9|A0A0K2HUQ9_MYCBI	Transcription termination factor Rho OS=Mycobacterium bovis BCG GN=rho PE=3 SV=1	0.11929	0.864286
141	tr|A0A1R3XUB3|A0A1R3XUB3_MYCBO	PROBABLE TRANSCRIPTIONAL REGULATORY PROTEIN OS=Mycobacterium bovis (strain ATCC BAA-935 / AF2122/97) GN=BQ2027_MB0084 PE=4 SV=1	0.11982	5.21463
142	tr|A0A0K2HQP6|A0A0K2HQP6_MYCBI	Inositol-3-phosphate synthase OS=Mycobacterium bovis BCG GN=RN06_0054 PE=4 SV=1	0.12045	0.754655
143	tr|A0A1R3XZP3|A0A1R3XZP3_MYCBO	Conserved protein OS=Mycobacterium bovis (strain ATCC BAA-935 / AF2122/97) GN=BQ2027_MB1822 PE=4 SV=1	0.12064	0.78553
144	tr|A0A109SAC9|A0A109SAC9_MYCBI	Bifunctional protein FolD OS=Mycobacterium bovis BCG GN=folD PE=3 SV=1	0.12095	0.684032
145	tr|D6MJP6|D6MJP6_MYCBI	FbpB OS=Mycobacterium bovis GN=fbpB PE=4 SV=1	0.12118	1.18946
146	tr|A0A0H3M746|A0A0H3M746_MYCBP	Transmembrane serine/threonine-protein kinase B pknB OS=Mycobacterium bovis (strain BCG / Pasteur 1173P2) GN=pknB PE=4 SV=1	0.12185	0.561885
147	tr|A0A243R5R7|A0A243R5R7_MYCBI	Arylsulfatase OS=Mycobacterium bovis GN=B7S04_03585 PE=4 SV=1	0.12198	1.61211
148	tr|A0A243QLM8|A0A243QLM8_MYCBI	Diacylglycerol O-acyltransferase OS=Mycobacterium bovis GN=B7S04_13375 PE=3 SV=1	0.1222	1.38105
149	tr|A0A1A9EAL7|A0A1A9EAL7_MYCBI	Uridylate kinase OS=Mycobacterium bovis GN=pyrH PE=3 SV=1	0.12229	4.13981
150	tr|A0A243QS85|A0A243QS85_MYCBI	Polyketide synthase OS=Mycobacterium bovis GN=B7S04_08320 PE=4 SV=1	0.12384	2.10798
151	tr|A0A1R3XY64|A0A1R3XY64_MYCBO	POSSIBLE MEMBRANE PROTEIN OS=Mycobacterium bovis (strain ATCC BAA-935 / AF2122/97) GN=BQ2027_MB1397C PE=4 SV=1	0.12433	0.482602
152	tr|A0A1R3XUW9|A0A1R3XUW9_MYCBO	Esx-3 secretion-associated protein espg3 OS=Mycobacterium bovis (strain ATCC BAA-935 / AF2122/97) GN=espg3 PE=4 SV=1	0.12506	0.435275
153	tr|A0A1R3Y0C0|A0A1R3Y0C0_MYCBO	Probable oxidoreductase OS=Mycobacterium bovis (strain ATCC BAA-935 / AF2122/97) GN=BQ2027_MB2153C PE=3 SV=1	0.12595	2.12589
154	tr|A0A083W9S9|A0A083W9S9_MYCBI	UvrABC system protein C OS=Mycobacterium bovis GN=uvrC PE=3 SV=1	0.12681	2.00361
155	tr|A0A1R3XYG5|A0A1R3XYG5_MYCBO	PROBABLE TRANSCRIPTIONAL REGULATORY PROTEIN OS=Mycobacterium bovis (strain ATCC BAA-935 / AF2122/97) GN=BQ2027_MB1183 PE=4 SV=1	0.12744	2.73582
156	tr|G7QRF2|G7QRF2_MYCBI	ATP synthase subunit beta OS=Mycobacterium bovis BCG str. Mexico GN=atpD PE=3 SV=1	0.12777	0.870431
157	tr|A0A1R3XVB8|A0A1R3XVB8_MYCBO	POSSIBLE METAL CATION TRANSPORTING P-TYPE ATPASE CTPH OS=Mycobacterium bovis (strain ATCC BAA-935 / AF2122/97) GN=ctpH PE=4 SV=1	0.1292	3.94437
158	tr|A0A1A9E9Y0|A0A1A9E9Y0_MYCBI	Holliday junction ATP-dependent DNA helicase RuvA OS=Mycobacterium bovis GN=ruvA PE=3 SV=1	0.12968	1.92897
159	tr|A0A1R3XWI4|A0A1R3XWI4_MYCBO	PUTATIVE FERREDOXIN REDUCTASE OS=Mycobacterium bovis (strain ATCC BAA-935 / AF2122/97) GN=BQ2027_MB0707 PE=4 SV=1	0.13138	1.43418
160	tr|A0A0K2HZV9|A0A0K2HZV9_MYCBI	2-hydroxyhepta-2,4-diene-1,7-dioate isomerase OS=Mycobacterium bovis BCG GN=RN06_3624 PE=4 SV=1	0.13154	0.879811
161	tr|A0A1R3Y3Y2|A0A1R3Y3Y2_MYCBO	Probable bifunctional protein acetyl-/propionyl-coenzyme a carboxylase (Epsilon chain) acce5 OS=Mycobacterium bovis (strain ATCC BAA-935 / AF2122/97) GN=acce5 PE=4 SV=1	0.13183	0.695817
162	tr|A0A0H4G129|A0A0H4G129_MYCBI	Glycerol-3-phosphate dehydrogenase OS=Mycobacterium bovis BCG GN=RN06_3991 PE=3 SV=1	0.13242	0.768203
163	tr|A0A0K2I2M7|A0A0K2I2M7_MYCBI	Superoxide dismutase OS=Mycobacterium bovis BCG GN=RN06_4694 PE=3 SV=1	0.13496	1.57982
164	tr|A0A0K2HU08|A0A0K2HU08_MYCBI	Transcription elongation factor GreA OS=Mycobacterium bovis BCG GN=greA PE=3 SV=1	0.13583	0.560259
165	tr|A0A1A9E989|A0A1A9E989_MYCBI	Phosphoadenosine phosphosulfate reductase OS=Mycobacterium bovis GN=cysH PE=3 SV=1	0.13643	2.06091
166	tr|A0A1R3Y566|A0A1R3Y566_MYCBO	Possible enoyl-coa hydratase echa21 (Enoyl hydrase) (Unsaturated acyl-coa hydratase) (Crotonase) OS=Mycobacterium bovis (strain ATCC BAA-935 / AF2122/97) GN=echA21 PE=4 SV=1	0.14007	0.723793
167	tr|A0A109S8T4|A0A109S8T4_MYCBI	Uncharacterized protein OS=Mycobacterium bovis BCG GN=RN06_3124 PE=4 SV=1	0.14007	1.8054
168	tr|A0A1R3XY96|A0A1R3XY96_MYCBO	PROBABLE LIPASE LIPH OS=Mycobacterium bovis (strain ATCC BAA-935 / AF2122/97) GN=lipI PE=4 SV=1	0.14019	2.08157
169	tr|A0A1A9E944|A0A1A9E944_MYCBI	Deoxyguanosinetriphosphate triphosphohydrolase-like protein OS=Mycobacterium bovis GN=B7S04_12630 PE=3 SV=1	0.141	1.374
170	tr|A0A1R3XU55|A0A1R3XU55_MYCBO	POSSIBLE OXIDOREDUCTASE OS=Mycobacterium bovis (strain ATCC BAA-935 / AF2122/97) GN=BQ2027_MB0045C PE=4 SV=1	0.14144	1.97585
171	tr|A0A1R3Y3D8|A0A1R3Y3D8_MYCBO	POSSIBLE GLUTAREDOXIN PROTEIN OS=Mycobacterium bovis (strain ATCC BAA-935 / AF2122/97) GN=BQ2027_MB3223 PE=4 SV=1	0.14498	1.1474
172	tr|A0A0K2HQY8|A0A0K2HQY8_MYCBI	Oxidoreductase OS=Mycobacterium bovis BCG GN=RN06_0121 PE=4 SV=1	0.14514	1.54615
173	tr|A0A1A9E6V9|A0A1A9E6V9_MYCBI	Phenylalanine--tRNA ligase alpha subunit OS=Mycobacterium bovis GN=pheS PE=3 SV=1	0.14547	2.70926
174	tr|A0A120IPS6|A0A120IPS6_MYCBI	Phthiotriol/phenolphthiotriol dimycocerosates methyltransferase OS=Mycobacterium bovis BCG GN=RN06_3579 PE=4 SV=1	0.14564	1.427
175	tr|A0A1R3Y4S0|A0A1R3Y4S0_MYCBO	PROBABLE CONSERVED LIPOPROTEIN LPPZ OS=Mycobacterium bovis (strain ATCC BAA-935 / AF2122/97) GN=lppZ PE=4 SV=1	0.14577	0.52588
176	tr|A0A0K2HWM8|A0A0K2HWM8_MYCBI	Arginine biosynthesis bifunctional protein ArgJ OS=Mycobacterium bovis BCG GN=argJ PE=3 SV=1	0.14626	0.645225
177	tr|A0A1A9T888|A0A1A9T888_MYCBI	50S ribosomal protein L10 OS=Mycobacterium bovis GN=rplJ PE=3 SV=1	0.14692	0.898896
178	tr|A0A243QTL8|A0A243QTL8_MYCBI	Uncharacterized protein OS=Mycobacterium bovis GN=B7S04_02900 PE=4 SV=1	0.14954	1.74842
179	tr|A0A1R3Y020|A0A1R3Y020_MYCBO	Universal stress protein family protein OS=Mycobacterium bovis (strain ATCC BAA-935 / AF2122/97) GN=BQ2027_MB2053C PE=3 SV=1	0.15059	2.84478
180	tr|A0A0K2HUX5|A0A0K2HUX5_MYCBI	Membrane protein OS=Mycobacterium bovis BCG GN=RN06_1697 PE=4 SV=1	0.15155	0.426528
181	tr|A0A1A9EDS7|A0A1A9EDS7_MYCBI	MPT51/MPB51 antigen OS=Mycobacterium bovis GN=B7S04_20375 PE=4 SV=1	0.1521	0.734107
182	tr|A0A1R3XVM4|A0A1R3XVM4_MYCBO	Conserved protein OS=Mycobacterium bovis (strain ATCC BAA-935 / AF2122/97) GN=BQ2027_MB0543 PE=4 SV=1	0.15211	1.38115
183	tr|A0A1R3XUP8|A0A1R3XUP8_MYCBO	Conserved protein tb18.5 OS=Mycobacterium bovis (strain ATCC BAA-935 / AF2122/97) GN=TB18.5 PE=4 SV=1	0.15362	0.823474
184	tr|A0A1A9EAF7|A0A1A9EAF7_MYCBI	GNAT family acetyltransferase OS=Mycobacterium bovis GN=Mb1595_p3088 PE=4 SV=1	0.15411	2.32108
185	tr|A0A1R3Y3H1|A0A1R3Y3H1_MYCBO	Conserved protein OS=Mycobacterium bovis (strain ATCC BAA-935 / AF2122/97) GN=BQ2027_MB3244 PE=4 SV=1	0.15412	0.322379
186	tr|A0A1R3Y037|A0A1R3Y037_MYCBO	Two component sensor histidine kinase dost OS=Mycobacterium bovis (strain ATCC BAA-935 / AF2122/97) GN=dost PE=4 SV=1	0.15453	2.71142
187	tr|A0A1R3XWB3|A0A1R3XWB3_MYCBO	POSSIBLE PROTEASE IV SPPA (ENDOPEPTIDASE IV) (SIGNAL PEPTIDE PEPTIDASE) OS=Mycobacterium bovis (strain ATCC BAA-935 / AF2122/97) GN=sppA PE=4 SV=1	0.15557	0.887031
188	tr|G7QS89|G7QS89_MYCBI	Phosphoenolpyruvate carboxykinase [GTP] OS=Mycobacterium bovis BCG str. Mexico GN=pckA PE=3 SV=1	0.15948	0.86799
189	tr|A0A1R3XWE3|A0A1R3XWE3_MYCBO	PROBABLE METHYLMALONATE-SEMIALDEHYDE DEHYDROGENASE MMSA (METHYLMALONIC ACID SEMIALDEHYDE DEHYDROGENASE) (MMSDH) OS=Mycobacterium bovis (strain ATCC BAA-935 / AF2122/97) GN=mmsA PE=4 SV=1	0.15983	1.86243
190	tr|A0A109S7S5|A0A109S7S5_MYCBI	ESX-5 type VII secretion system protein EccA OS=Mycobacterium bovis BCG GN=RN06_2231 PE=4 SV=1	0.16082	0.568959
191	tr|A0A0K2HRW0|A0A0K2HRW0_MYCBI	Fructose-bisphosphate aldolase OS=Mycobacterium bovis BCG GN=RN06_0447 PE=3 SV=1	0.16086	0.751182
192	tr|A0A083WCQ6|A0A083WCQ6_MYCBI	Nucleotide-binding protein B7S04_07790 OS=Mycobacterium bovis GN=B7S04_07790 PE=3 SV=1	0.16252	0.807695
193	tr|A0A0H3MCY2|A0A0H3MCY2_MYCBP	Probable 6-phosphogluconolactonase devB OS=Mycobacterium bovis (strain BCG / Pasteur 1173P2) GN=devB PE=4 SV=1	0.16294	0.452018
194	tr|A0A0K2HWN5|A0A0K2HWN5_MYCBI	Immunogenic protein Mpt63 OS=Mycobacterium bovis BCG GN=RN06_2387 PE=4 SV=1	0.16312	2.05468
195	tr|A0A1R3XWX1|A0A1R3XWX1_MYCBO	Probable 3-hydroxyacyl-thioester dehydratase htdx OS=Mycobacterium bovis (strain ATCC BAA-935 / AF2122/97) GN=htdx PE=4 SV=1	0.16317	0.841457
196	tr|A0A0H3MFX9|A0A0H3MFX9_MYCBP	Uncharacterized protein OS=Mycobacterium bovis (strain BCG / Pasteur 1173P2) GN=BCG_2618 PE=4 SV=1	0.16391	0.693937
197	tr|A0A1R3XYT3|A0A1R3XYT3_MYCBO	PROBABLE UNIDENTIFIED ANTIBIOTIC-TRANSPORT ATP-BINDING PROTEIN ABC TRANSPORTER OS=Mycobacterium bovis (strain ATCC BAA-935 / AF2122/97) GN=BQ2027_MB1493C PE=4 SV=1	0.16545	0.691296
198	tr|A0A0K2HUX4|A0A0K2HUX4_MYCBI	Arginine--tRNA ligase OS=Mycobacterium bovis BCG GN=argS PE=3 SV=1	0.1656	1.32602
199	tr|A0A1R3XXB6|A0A1R3XXB6_MYCBO	PROBABLE ENOYL-COA HYDRATASE ECHA7 (ENOYL HYDRASE) (UNSATURATED ACYL-COA HYDRATASE) (CROTONASE) OS=Mycobacterium bovis (strain ATCC BAA-935 / AF2122/97) GN=echA7 PE=4 SV=1	0.16706	4.36152
200	tr|A0A1R3XZC1|A0A1R3XZC1_MYCBO	Esx conserved component eccd5. esx-5 type vii secretion system protein. probable membrane protein OS=Mycobacterium bovis (strain ATCC BAA-935 / AF2122/97) GN=eccd5 PE=4 SV=1	0.16903	0.413731
201	tr|A0A1R3Y598|A0A1R3Y598_MYCBO	Decaprenylphosphoryl-beta-d-ribose 2'-oxidase OS=Mycobacterium bovis (strain ATCC BAA-935 / AF2122/97) GN=dpre1 PE=4 SV=1	0.1697	1.661
202	tr|A0A0H4G119|A0A0H4G119_MYCBI	Uncharacterized protein OS=Mycobacterium bovis BCG GN=RN06_3981 PE=4 SV=1	0.16989	1.17159
203	tr|A0A1R3XXD5|A0A1R3XXD5_MYCBO	POSSIBLE ACYL-[ACYL-CARRIER PROTEIN] DESATURASE DESA2 (ACYL-[ACP] DESATURASE) (STEAROYL-ACP DESATURASE) OS=Mycobacterium bovis (strain ATCC BAA-935 / AF2122/97) GN=desA2 PE=4 SV=1	0.17012	1.38763
204	tr|A0A1R3XVL6|A0A1R3XVL6_MYCBO	Conserved protein OS=Mycobacterium bovis (strain ATCC BAA-935 / AF2122/97) GN=BQ2027_MB0536C PE=4 SV=1	0.172	0.388324
205	tr|A0A243QLK0|A0A243QLK0_MYCBI	2-oxoglutarate oxidoreductase subunit KorA OS=Mycobacterium bovis GN=B7S04_13220 PE=4 SV=1	0.17297	1.14265
206	tr|A0A1R3Y0S2|A0A1R3Y0S2_MYCBO	Conserved protein OS=Mycobacterium bovis (strain ATCC BAA-935 / AF2122/97) GN=BQ2027_MB1560 PE=4 SV=1	0.17329	0.450457
207	tr|A0A120INA2|A0A120INA2_MYCBI	Uncharacterized protein OS=Mycobacterium bovis BCG GN=RN06_0599 PE=4 SV=1	0.17394	0.58086
208	tr|A0A0K2HQK1|A0A0K2HQK1_MYCBI	Cell wall synthesis protein CwsA OS=Mycobacterium bovis BCG GN=cwsA PE=3 SV=1	0.17589	0.84592
209	tr|A0A1R3XZN9|A0A1R3XZN9_MYCBO	Uncharacterized protein OS=Mycobacterium bovis (strain ATCC BAA-935 / AF2122/97) GN=BQ2027_MB1915C PE=4 SV=1	0.17631	0.833275
210	tr|A0A0K2HVX1|A0A0K2HVX1_MYCBI	Acetylglutamate kinase OS=Mycobacterium bovis BCG GN=argB PE=3 SV=1	0.17633	0.720043
211	tr|Q59502|Q59502_MYCBI	RNA polymerase sigma factor SigA OS=Mycobacterium bovis GN=rpoV PE=3 SV=1	0.17764	0.450692
212	tr|A0A1R3XZP9|A0A1R3XZP9_MYCBO	Aminotransferase OS=Mycobacterium bovis (strain ATCC BAA-935 / AF2122/97) GN=BQ2027_MB1211 PE=3 SV=1	0.1777	1.19446
213	tr|A0A1R3XZF5|A0A1R3XZF5_MYCBO	PROBABLE DEHYDROGENASE OS=Mycobacterium bovis (strain ATCC BAA-935 / AF2122/97) GN=BQ2027_MB1842C PE=4 SV=1	0.17786	0.509522
214	tr|A0A1A9EB15|A0A1A9EB15_MYCBI	3-isopropylmalate dehydratase small subunit OS=Mycobacterium bovis GN=leuD PE=3 SV=1	0.17871	1.45536
215	tr|A0A1R3XYF7|A0A1R3XYF7_MYCBO	PROBABLE ENOYL-COA HYDRATASE ECHA11 (ENOYL HYDRASE) (UNSATURATED ACYL-COA HYDRATASE) (CROTONASE) OS=Mycobacterium bovis (strain ATCC BAA-935 / AF2122/97) GN=echA11 PE=4 SV=1	0.17875	2.04616
216	tr|G7R1A6|G7R1A6_MYCBI	ATP-dependent Clp protease proteolytic subunit OS=Mycobacterium bovis BCG str. Mexico GN=clpP PE=3 SV=1	0.17884	0.775051
217	tr|A0A243QWH9|A0A243QWH9_MYCBI	tRNA pseudouridine synthase A OS=Mycobacterium bovis GN=truA PE=3 SV=1	0.17897	0.627235
218	tr|A0A0K2HUJ1|A0A0K2HUJ1_MYCBI	Chorismate mutase OS=Mycobacterium bovis BCG GN=RN06_1177 PE=4 SV=1	0.18076	0.331963
219	tr|A0A0D1MJJ6|A0A0D1MJJ6_MYCBI	Translation initiation factor IF-2 OS=Mycobacterium bovis GN=infB PE=3 SV=1	0.18127	1.25547
220	tr|A0A1R3XUP0|A0A1R3XUP0_MYCBO	PROBABLE ACYL-COA DEHYDROGENASE FADE3 OS=Mycobacterium bovis (strain ATCC BAA-935 / AF2122/97) GN=fadE3 PE=3 SV=1	0.18182	1.3007
221	tr|A0A0K2HSV5|A0A0K2HSV5_MYCBI	30S ribosomal protein S5 OS=Mycobacterium bovis BCG GN=rpsE PE=3 SV=1	0.18206	0.761034
222	tr|A0A0K2HW00|A0A0K2HW00_MYCBI	Riboflavin biosynthesis protein RibBA OS=Mycobacterium bovis BCG GN=ribBA PE=3 SV=1	0.18291	0.402412
223	tr|A0A1R3Y0T7|A0A1R3Y0T7_MYCBO	Conserved protein OS=Mycobacterium bovis (strain ATCC BAA-935 / AF2122/97) GN=BQ2027_MB2341C PE=4 SV=1	0.18352	1.47061
224	tr|A0A243QYI0|A0A243QYI0_MYCBI	Peptide chain release factor 2 OS=Mycobacterium bovis GN=prfB PE=3 SV=1	0.18551	0.685032
225	tr|A0A1A9E5I4|A0A1A9E5I4_MYCBI	Iron-sulfur cluster carrier protein OS=Mycobacterium bovis GN=B7S04_06750 PE=3 SV=1	0.18648	1.78609
226	tr|A0A1R3Y3F8|A0A1R3Y3F8_MYCBO	POSSIBLE PHOSPHOGLYCERATE MUTASE GPM2 (PHOSPHOGLYCEROMUTASE) (PGAM) (BPG-DEPENDENT PGAM) OS=Mycobacterium bovis (strain ATCC BAA-935 / AF2122/97) GN=gpm2 PE=4 SV=1	0.18824	1.23162
227	tr|A0A1A9E704|A0A1A9E704_MYCBI	Uncharacterized protein OS=Mycobacterium bovis GN=Mb1595_p1873 PE=4 SV=1	0.18899	2.01131
228	tr|A0A0H3MCS0|A0A0H3MCS0_MYCBP	Probable acetyl-/propionyl-coenzyme A carboxylase alpha chain (Alpha subunit) accA1 OS=Mycobacterium bovis (strain BCG / Pasteur 1173P2) GN=accA1 PE=4 SV=1	0.18926	0.584134
229	tr|A0A1A9E5Q5|A0A1A9E5Q5_MYCBI	Uncharacterized protein OS=Mycobacterium bovis GN=B7S04_06950 PE=4 SV=1	0.18971	1.33577
230	tr|A0A1R3XWM9|A0A1R3XWM9_MYCBO	Uncharacterized protein OS=Mycobacterium bovis (strain ATCC BAA-935 / AF2122/97) GN=BQ2027_MB0880 PE=4 SV=1	0.19011	0.32774
231	tr|A0A0H3M380|A0A0H3M380_MYCBP	Chaperone protein DnaJ OS=Mycobacterium bovis (strain BCG / Pasteur 1173P2) GN=dnaJ1 PE=3 SV=1	0.19101	0.80587
232	tr|Q8GGH2|Q8GGH2_MYCBI	DNA-binding response regulator OS=Mycobacterium bovis GN=dosR PE=4 SV=1	0.1912	1.95666
233	tr|A0A0Y1CX01|A0A0Y1CX01_MYCBI	Multifunctional RNASE H/alpha-ribazole phosphatase/acid phosphatase OS=Mycobacterium bovis BCG GN=RN06_2738 PE=4 SV=1	0.1926	0.536756
234	tr|A0A1R3Y3I9|A0A1R3Y3I9_MYCBO	POSSIBLE CONSERVED MEMBRANE OR SECRETED PROTEIN OS=Mycobacterium bovis (strain ATCC BAA-935 / AF2122/97) GN=BQ2027_MB2993C PE=4 SV=1	0.19281	0.376588
235	tr|A0A1R3Y6K4|A0A1R3Y6K4_MYCBO	Conserved protein OS=Mycobacterium bovis (strain ATCC BAA-935 / AF2122/97) GN=BQ2027_MB3746 PE=4 SV=1	0.19475	1.86686
236	tr|A0A1A9T876|A0A1A9T876_MYCBI	50S ribosomal protein L11 OS=Mycobacterium bovis GN=rplK PE=3 SV=1	0.19499	0.530748
237	tr|A0A1R3XVE6|A0A1R3XVE6_MYCBO	Probable short-chain type oxidoreductase OS=Mycobacterium bovis (strain ATCC BAA-935 / AF2122/97) GN=BQ2027_MB0494C PE=3 SV=1	0.19551	0.655812
238	tr|G7QQR2|G7QQR2_MYCBI	Threonine synthase OS=Mycobacterium bovis BCG str. Mexico GN=thrC PE=3 SV=1	0.19585	0.709187
239	tr|A0A1R3Y1F1|A0A1R3Y1F1_MYCBO	Probable short-chain type dehydrogenase/reductase OS=Mycobacterium bovis (strain ATCC BAA-935 / AF2122/97) GN=BQ2027_MB2537 PE=4 SV=1	0.19594	1.18273
240	tr|A0A1R3Y572|A0A1R3Y572_MYCBO	Udp-galactofuranosyl transferase glft1 OS=Mycobacterium bovis (strain ATCC BAA-935 / AF2122/97) GN=glft1 PE=4 SV=1	0.19598	0.525355
241	tr|A0A1A9E7S9|A0A1A9E7S9_MYCBI	Catalase-peroxidase OS=Mycobacterium bovis GN=katG PE=3 SV=1	0.19638	0.84319
242	tr|A0A1R3Y2H1|A0A1R3Y2H1_MYCBO	Epoxide hydrolase OS=Mycobacterium bovis (strain ATCC BAA-935 / AF2122/97) GN=ephg PE=4 SV=1	0.1964	1.79302
243	tr|A0A0K2HY06|A0A0K2HY06_MYCBI	Low molecular weight antigen MTB12 OS=Mycobacterium bovis BCG GN=RN06_2905 PE=4 SV=1	0.19643	1.88246
244	tr|A0A1R3Y2G6|A0A1R3Y2G6_MYCBO	Protein translocase subunit SecD OS=Mycobacterium bovis (strain ATCC BAA-935 / AF2122/97) GN=secD PE=3 SV=1	0.19648	1.70803
245	tr|A0A1R3Y4Z4|A0A1R3Y4Z4_MYCBO	Probable cutinase [second part] cut5b OS=Mycobacterium bovis (strain ATCC BAA-935 / AF2122/97) GN=cut5 PE=4 SV=1	0.20081	2.78646
246	tr|A0A0H3M1M2|A0A0H3M1M2_MYCBP	Probable transcriptional regulatory protein OS=Mycobacterium bovis (strain BCG / Pasteur 1173P2) GN=BCG_0505c PE=4 SV=1	0.20087	1.31545
247	tr|A0A1R3Y5B0|A0A1R3Y5B0_MYCBO	PROBABLE PROPIONYL-COA CARBOXYLASE BETA CHAIN 4 ACCD4 (PCCASE) (PROPANOYL-COA:CARBON DIOXIDE LIGASE) OS=Mycobacterium bovis (strain ATCC BAA-935 / AF2122/97) GN=accD4 PE=4 SV=1	0.20166	0.819894
248	tr|A0A1R3XWI1|A0A1R3XWI1_MYCBO	Conserved protein ssec2 OS=Mycobacterium bovis (strain ATCC BAA-935 / AF2122/97) GN=sseC2 PE=4 SV=1	0.20194	1.47372
249	tr|A0A1A9EAL1|A0A1A9EAL1_MYCBI	Protein disulfide oxidoreductase OS=Mycobacterium bovis GN=B7S04_15460 PE=4 SV=1	0.20312	1.74457
250	tr|A0A1R3XXL1|A0A1R3XXL1_MYCBO	3-hydroxybutyryl-coa dehydrogenase fadb2 (Beta-hydroxybutyryl-coa dehydrogenase) (Bhbd) OS=Mycobacterium bovis (strain ATCC BAA-935 / AF2122/97) GN=fadB2 PE=4 SV=1	0.20327	0.806185
251	tr|A0A0K2I193|A0A0K2I193_MYCBI	NADH-quinone oxidoreductase subunit B OS=Mycobacterium bovis BCG GN=nuoB PE=3 SV=1	0.20346	1.28871
252	tr|A0A1R3XUY5|A0A1R3XUY5_MYCBO	POSSIBLE BETA-1,3-GLUCANASE OS=Mycobacterium bovis (strain ATCC BAA-935 / AF2122/97) GN=BQ2027_MB0323 PE=4 SV=1	0.20352	0.288129
253	tr|A0A0K2HSZ4|A0A0K2HSZ4_MYCBI	30S ribosomal protein S10 OS=Mycobacterium bovis BCG GN=rpsJ PE=3 SV=1	0.20392	0.57385
254	tr|A0A1R3Y2R7|A0A1R3Y2R7_MYCBO	Uncharacterized protein OS=Mycobacterium bovis (strain ATCC BAA-935 / AF2122/97) GN=BQ2027_MB2718C PE=4 SV=1	0.20445	0.458168
255	tr|G7R0E6|G7R0E6_MYCBI	Fumarate hydratase class II OS=Mycobacterium bovis BCG str. Mexico GN=fumC PE=3 SV=1	0.20505	0.933465
256	tr|A0A0K2HTH8|A0A0K2HTH8_MYCBI	Uncharacterized protein OS=Mycobacterium bovis BCG GN=RN06_1152 PE=4 SV=1	0.20775	1.2524
257	tr|A0A0K2HV03|A0A0K2HV03_MYCBI	S-adenosylmethionine synthase OS=Mycobacterium bovis BCG GN=metK PE=3 SV=1	0.20866	1.15327
258	tr|A0A1R3Y2E2|A0A1R3Y2E2_MYCBO	Nadph-dependent mycothiol reductase mtr OS=Mycobacterium bovis (strain ATCC BAA-935 / AF2122/97) GN=mtr PE=3 SV=1	0.21173	0.875701
259	tr|A0A0K2HUV0|A0A0K2HUV0_MYCBI	Ribonuclease PH OS=Mycobacterium bovis BCG GN=rph PE=3 SV=1	0.21209	1.34447
260	tr|A0A0K2HZW3|A0A0K2HZW3_MYCBI	Glutamate--tRNA ligase OS=Mycobacterium bovis BCG GN=gltX PE=3 SV=1	0.21232	0.845345
261	tr|A0A0K2HTH4|A0A0K2HTH4_MYCBI	UPF0336 protein RN06_0788 OS=Mycobacterium bovis BCG GN=RN06_0788 PE=3 SV=1	0.2131	1.37758
262	tr|A0A1R3Y0U3|A0A1R3Y0U3_MYCBO	POSSIBLE FLAVOPROTEIN OS=Mycobacterium bovis (strain ATCC BAA-935 / AF2122/97) GN=BQ2027_MB2275 PE=4 SV=1	0.21443	0.516416
263	tr|G7QY38|G7QY38_MYCBI	Adenosylhomocysteinase OS=Mycobacterium bovis BCG str. Mexico GN=sahH PE=3 SV=1	0.21465	1.18058
264	tr|A0A1R3XWR5|A0A1R3XWR5_MYCBO	PROBABLE POLYPRENYL-DIPHOSPHATE SYNTHASE GRCC1 (POLYPRENYL PYROPHOSPHATE SYNTHETASE) OS=Mycobacterium bovis (strain ATCC BAA-935 / AF2122/97) GN=grcC1 PE=3 SV=1	0.21549	1.26314
265	tr|A0A0K2HSC9|A0A0K2HSC9_MYCBI	2-succinyl-5-enolpyruvyl-6-hydroxy-3-cyclohexene-1-carboxylate synthase OS=Mycobacterium bovis BCG GN=menD PE=3 SV=1	0.21639	2.23103
266	tr|G7QZC3|G7QZC3_MYCBI	3-oxoacyl-acyl-carrier-protein synthase II OS=Mycobacterium bovis BCG str. Mexico GN=kasB PE=3 SV=1	0.21765	1.36698
267	tr|A0A1A9ECB0|A0A1A9ECB0_MYCBI	Methyltransferase OS=Mycobacterium bovis GN=B7S04_17990 PE=4 SV=1	0.21782	1.32627
268	tr|A0A1R3XUR7|A0A1R3XUR7_MYCBO	PROBABLE SUCCINATE DEHYDROGENASE [IRON-SULFUR SUBUNIT] (SUCCINIC DEHYDROGENASE) OS=Mycobacterium bovis (strain ATCC BAA-935 / AF2122/97) GN=BQ2027_MB0253C PE=4 SV=1	0.21905	0.671878
269	tr|A0A083W0X5|A0A083W0X5_MYCBI	Chorismate synthase OS=Mycobacterium bovis GN=aroC PE=3 SV=1	0.2208	0.778095
270	tr|A0A1A9E886|A0A1A9E886_MYCBI	Prokaryotic ubiquitin-like protein Pup OS=Mycobacterium bovis GN=pup PE=3 SV=1	0.2212	0.705666
271	tr|A0A243QHG8|A0A243QHG8_MYCBI	DNA alkylation response protein OS=Mycobacterium bovis GN=B7S04_20345 PE=3 SV=1	0.22298	0.231139
272	tr|A0A1R3Y022|A0A1R3Y022_MYCBO	RNA polymerase-binding protein RbpA OS=Mycobacterium bovis (strain ATCC BAA-935 / AF2122/97) GN=rbpA PE=3 SV=1	0.22317	0.502527
273	tr|G7QVR6|G7QVR6_MYCBI	Putative 27 kDa antigen OS=Mycobacterium bovis BCG str. Mexico GN=cfp30B PE=4 SV=1	0.22413	0.915499
274	tr|A0A083VTZ2|A0A083VTZ2_MYCBI	30S ribosomal protein S11 OS=Mycobacterium bovis GN=rpsK PE=3 SV=1	0.22429	1.84621
275	tr|A0A1A9E8J0|A0A1A9E8J0_MYCBI	UDP-N-acetylglucosamine--N-acetylmuramyl-(pentapeptide) pyrophosphoryl-undecaprenol N-acetylglucosamine transferase OS=Mycobacterium bovis GN=murG PE=3 SV=1	0.22569	0.322484
276	tr|A0A0K2HRS1|A0A0K2HRS1_MYCBI	Protein GrpE OS=Mycobacterium bovis BCG GN=grpE PE=3 SV=1	0.2277	1.5044
277	tr|A0A1A9E5U7|A0A1A9E5U7_MYCBI	Acetyl-CoA acetyltransferase OS=Mycobacterium bovis GN=B7S04_07270 PE=3 SV=1	0.22876	0.611469
278	tr|A0A243R710|A0A243R710_MYCBI	Acyl-CoA synthetase OS=Mycobacterium bovis GN=B7S04_01175 PE=4 SV=1	0.22929	4.55909
279	tr|A0A1R3XZA8|A0A1R3XZA8_MYCBO	PROBABLE ESTERASE LIPO OS=Mycobacterium bovis (strain ATCC BAA-935 / AF2122/97) GN=lipO PE=4 SV=1	0.22957	0.392803
280	tr|A0A1R3XYJ0|A0A1R3XYJ0_MYCBO	PROBABLE METHYLTRANSFERASE OS=Mycobacterium bovis (strain ATCC BAA-935 / AF2122/97) GN=BQ2027_MB1535C PE=4 SV=1	0.23148	0.760106
281	tr|A0A1R3XUL2|A0A1R3XUL2_MYCBO	Probable zinc metalloprotease zmp1 OS=Mycobacterium bovis (strain ATCC BAA-935 / AF2122/97) GN=zmp1 PE=4 SV=1	0.23323	1.81747
282	tr|A0A1R3XY87|A0A1R3XY87_MYCBO	PROBABLE TRANSCRIPTIONAL REGULATORY PROTEIN OS=Mycobacterium bovis (strain ATCC BAA-935 / AF2122/97) GN=BQ2027_MB1439 PE=4 SV=1	0.23432	0.604066
283	tr|A0A243QNB3|A0A243QNB3_MYCBI	MBL fold metallo-hydrolase OS=Mycobacterium bovis GN=B7S04_08820 PE=4 SV=1	0.23484	12.2218
284	tr|I3NI71|I3NI71_MYCBI	Methionine aminopeptidase OS=Mycobacterium bovis GN=map PE=3 SV=1	0.23611	0.556541
285	tr|A0A1A9EC57|A0A1A9EC57_MYCBI	L-lysine-epsilon aminotransferase OS=Mycobacterium bovis GN=B7S04_17705 PE=3 SV=1	0.23673	0.820709
286	tr|A0A0K2HYQ6|A0A0K2HYQ6_MYCBI	Probable transcriptional regulatory protein RN06_3178 OS=Mycobacterium bovis BCG GN=RN06_3178 PE=3 SV=1	0.23674	0.825791
287	tr|A0A083WJS5|A0A083WJS5_MYCBI	DNA-directed RNA polymerase subunit beta' OS=Mycobacterium bovis GN=rpoC PE=3 SV=1	0.237	1.15624
288	tr|A0A1R3XX62|A0A1R3XX62_MYCBO	Dioxygenase OS=Mycobacterium bovis (strain ATCC BAA-935 / AF2122/97) GN=BQ2027_MB0937C PE=3 SV=1	0.2387	1.83316
289	tr|A0A1R3XVU6|A0A1R3XVU6_MYCBO	PROBABLE 3-OXOACYL-[ACYL-CARRIER PROTEIN] REDUCTASE FABG4 (3-KETOACYL-ACYL CARRIER PROTEIN REDUCTASE) OS=Mycobacterium bovis (strain ATCC BAA-935 / AF2122/97) GN=fabG4 PE=4 SV=1	0.24309	0.889926
290	tr|A0A1R3Y536|A0A1R3Y536_MYCBO	Conserved protein OS=Mycobacterium bovis (strain ATCC BAA-935 / AF2122/97) GN=BQ2027_MB3773 PE=4 SV=1	0.2432	2.45417
291	tr|A0A1R3Y0U0|A0A1R3Y0U0_MYCBO	Uncharacterized protein OS=Mycobacterium bovis (strain ATCC BAA-935 / AF2122/97) GN=BQ2027_MB2327 PE=4 SV=1	0.24329	1.70501
292	tr|Q9RLQ7|Q9RLQ7_MYCBI	Putative serine/threonine protein kinase OS=Mycobacterium bovis BCG GN=Mbk PE=4 SV=1	0.24521	0.897865
293	tr|A0A1R3XWZ3|A0A1R3XWZ3_MYCBO	(3r)-hydroxyacyl-acp dehydratase subunit hadb OS=Mycobacterium bovis (strain ATCC BAA-935 / AF2122/97) GN=hadB PE=4 SV=1	0.24531	1.28104
294	tr|A0A1A9T6H8|A0A1A9T6H8_MYCBI	Cation-transporting P-type ATPase B OS=Mycobacterium bovis GN=B7S04_00580 PE=3 SV=1	0.2462	2.4447
295	tr|A0A109SA50|A0A109SA50_MYCBI	Sulfurtransferase OS=Mycobacterium bovis BCG GN=RN06_3970 PE=4 SV=1	0.24655	0.882076
296	tr|A0A1A9E8W3|A0A1A9E8W3_MYCBI	Diacylglycerol O-acyltransferase OS=Mycobacterium bovis GN=B7S04_12245 PE=3 SV=1	0.24844	1.41256
297	tr|A0A0K2I1G4|A0A0K2I1G4_MYCBI	30S ribosomal protein S4 OS=Mycobacterium bovis BCG GN=rpsD PE=3 SV=1	0.24909	0.664502
298	tr|A0A1R3Y0E8|A0A1R3Y0E8_MYCBO	Conserved protein OS=Mycobacterium bovis (strain ATCC BAA-935 / AF2122/97) GN=BQ2027_MB2159C PE=4 SV=1	0.24911	0.787498
299	tr|A0A1A9EB02|A0A1A9EB02_MYCBI	Long-chain-fatty-acid--AMP ligase FadD29 OS=Mycobacterium bovis GN=B7S04_15835 PE=4 SV=1	0.25027	0.541468
300	tr|A0A1R3XZG0|A0A1R3XZG0_MYCBO	Probable iron-regulated aconitate hydratase acn (Citrate hydro-lyase) (Aconitase) OS=Mycobacterium bovis (strain ATCC BAA-935 / AF2122/97) GN=acn PE=4 SV=1	0.25083	1.17586
301	tr|A0A1R3XU79|A0A1R3XU79_MYCBO	Ribonuclease VapC OS=Mycobacterium bovis (strain ATCC BAA-935 / AF2122/97) GN=vapc1 PE=3 SV=1	0.25091	1.5251
302	tr|A0A1R3XWT3|A0A1R3XWT3_MYCBO	POSSIBLE LIPID CARRIER PROTEIN OR KETO ACYL-COA THIOLASE OS=Mycobacterium bovis (strain ATCC BAA-935 / AF2122/97) GN=BQ2027_MB0938C PE=3 SV=1	0.25112	0.664643
303	tr|A0A0K2HV50|A0A0K2HV50_MYCBI	Triosephosphate isomerase OS=Mycobacterium bovis BCG GN=tpiA PE=3 SV=1	0.25166	0.964678
304	tr|A0A120IQD8|A0A120IQD8_MYCBI	Mannose-6-phosphate isomerase OS=Mycobacterium bovis BCG GN=RN06_3941 PE=3 SV=1	0.2536	0.580522
305	tr|A0A083VXD2|A0A083VXD2_MYCBI	Glutamyl-tRNA(Gln) amidotransferase subunit A OS=Mycobacterium bovis GN=gatA PE=3 SV=1	0.2536	0.666073
306	tr|A0A1R3Y0P6|A0A1R3Y0P6_MYCBO	Conserved protein OS=Mycobacterium bovis (strain ATCC BAA-935 / AF2122/97) GN=BQ2027_MB2281C PE=4 SV=1	0.25391	0.74518
307	tr|A0A0K2I0T5|A0A0K2I0T5_MYCBI	ATP-dependent 6-phosphofructokinase OS=Mycobacterium bovis BCG GN=pfkA PE=3 SV=1	0.25423	1.23388
308	tr|A0A1A9T8S2|A0A1A9T8S2_MYCBI	Mycothiol acetyltransferase OS=Mycobacterium bovis GN=mshD PE=3 SV=1	0.25493	0.826857
309	tr|A0A1R3XWY5|A0A1R3XWY5_MYCBO	Phosphoribosylglycinamide formyltransferase OS=Mycobacterium bovis (strain ATCC BAA-935 / AF2122/97) GN=purN PE=3 SV=1	0.25515	0.603925
310	tr|A0A1R3Y5B9|A0A1R3Y5B9_MYCBO	UDP-GALACTOPYRANOSE MUTASE GLF (UDP-GALP MUTASE) (NAD+-FLAVIN ADENINE DINUCLEOTIDE-REQUIRING ENZYME) OS=Mycobacterium bovis (strain ATCC BAA-935 / AF2122/97) GN=glf PE=4 SV=1	0.25581	2.86248
311	tr|A0A0K2HXZ2|A0A0K2HXZ2_MYCBI	Amidase OS=Mycobacterium bovis BCG GN=RN06_2891 PE=3 SV=1	0.25721	0.546925
312	tr|A0A243QLI4|A0A243QLI4_MYCBI	DUF3558 domain-containing protein OS=Mycobacterium bovis GN=B7S04_15040 PE=4 SV=1	0.25754	0.504927
313	tr|A0A1R3XWI0|A0A1R3XWI0_MYCBO	Conserved protein OS=Mycobacterium bovis (strain ATCC BAA-935 / AF2122/97) GN=BQ2027_MB0815C PE=4 SV=1	0.25789	1.54298
314	tr|A0A1R3Y5M2|A0A1R3Y5M2_MYCBO	PROBABLE CONSERVED TRANSMEMBRANE PROTEIN OS=Mycobacterium bovis (strain ATCC BAA-935 / AF2122/97) GN=BQ2027_MB3940 PE=4 SV=1	0.25901	1.65888
315	tr|A0A083VV69|A0A083VV69_MYCBI	DNA ligase OS=Mycobacterium bovis GN=ligA PE=3 SV=1	0.25919	1.31378
316	tr|A0A0H3M6I8|A0A0H3M6I8_MYCBP	UDP-N-acetylmuramoyl-tripeptide--D-alanyl-D-alanine ligase OS=Mycobacterium bovis (strain BCG / Pasteur 1173P2) GN=murF PE=3 SV=1	0.2594	0.820457
317	tr|G8FRW4|G8FRW4_MYCBI	50S ribosomal protein L7/L12 OS=Mycobacterium bovis BCG str. Mexico GN=rplL PE=3 SV=1	0.26128	0.721338
318	tr|A0A0H3M7B9|A0A0H3M7B9_MYCBP	Probable succinyl-CoA:3-ketoacid-coenzyme A transferase (Alpha subunit) scoA OS=Mycobacterium bovis (strain BCG / Pasteur 1173P2) GN=scoA PE=4 SV=1	0.26174	3.13932
319	tr|G7QZC2|G7QZC2_MYCBI	3-oxoacyl-acyl-carrier-protein synthase II OS=Mycobacterium bovis BCG str. Mexico GN=kasA PE=3 SV=1	0.26272	1.16204
320	tr|A0A1R3XXA8|A0A1R3XXA8_MYCBO	Mycothiol S-conjugate amidase OS=Mycobacterium bovis (strain ATCC BAA-935 / AF2122/97) GN=mca PE=3 SV=1	0.26279	1.15097
321	tr|Q79CV0|Q79CV0_MYCBI	Alkyl hydroperoxide reductase AhpC OS=Mycobacterium bovis GN=ahpC PE=4 SV=1	0.26291	1.336
322	tr|A0A1R3Y2W7|A0A1R3Y2W7_MYCBO	PROBABLE LIPASE/ESTERASE LIPN OS=Mycobacterium bovis (strain ATCC BAA-935 / AF2122/97) GN=lipN PE=4 SV=1	0.26328	0.638329
323	tr|A0A1R3Y434|A0A1R3Y434_MYCBO	POSSIBLE TYPE I RESTRICTION/MODIFICATION SYSTEM DNA METHYLASE HSDM (M PROTEIN) (DNA METHYLTRANSFERASE) OS=Mycobacterium bovis (strain ATCC BAA-935 / AF2122/97) GN=hsdM PE=4 SV=1	0.26333	2.04467
324	tr|A0A1R3XW63|A0A1R3XW63_MYCBO	S-methyl-5'-thioadenosine phosphorylase OS=Mycobacterium bovis (strain ATCC BAA-935 / AF2122/97) GN=pnp PE=3 SV=1	0.26385	1.3173
325	tr|A0A1R3XVE3|A0A1R3XVE3_MYCBO	PROBABLE TRANSCRIPTIONAL REGULATORY PROTEIN OS=Mycobacterium bovis (strain ATCC BAA-935 / AF2122/97) GN=BQ2027_MB0484 PE=4 SV=1	0.26398	0.664543
326	tr|A0A0K2I1H4|A0A0K2I1H4_MYCBI	10 kDa chaperonin OS=Mycobacterium bovis BCG GN=groS PE=3 SV=1	0.26432	0.151905
327	tr|A0A1R3Y258|A0A1R3Y258_MYCBO	RNA polymerase sigma factor OS=Mycobacterium bovis (strain ATCC BAA-935 / AF2122/97) GN=sigB PE=3 SV=1	0.26461	0.597877
328	tr|A0A1R3Y3V7|A0A1R3Y3V7_MYCBO	PROBABLE SUCCINATE DEHYDROGENASE (IRON-SULPHUR PROTEIN SUBUNIT) SDHB (SUCCINIC DEHYDROGENASE) (FUMARATE REDUCTASE) (FUMARATE DEHYDROGENASE) (FUMARIC HYDROGENASE) OS=Mycobacterium bovis (strain ATCC BAA-935 / AF2122/97) GN=sdhB PE=4 SV=1	0.26522	0.906706
329	tr|A0A0K2HZ45|A0A0K2HZ45_MYCBI	Alanine-rich protein OS=Mycobacterium bovis BCG GN=RN06_3320 PE=4 SV=1	0.26657	0.716242
330	tr|A0A1R3Y1Y1|A0A1R3Y1Y1_MYCBO	POLYPHOSPHATE GLUCOKINASE PPGK (POLYPHOSPHATE-GLUCOSE PHOSPHOTRANSFERASE) OS=Mycobacterium bovis (strain ATCC BAA-935 / AF2122/97) GN=ppgK PE=4 SV=1	0.26763	0.696162
331	tr|A0A1R3XZP0|A0A1R3XZP0_MYCBO	Probable d-amino acid oxidase aao OS=Mycobacterium bovis (strain ATCC BAA-935 / AF2122/97) GN=aao PE=4 SV=1	0.26786	2.1519
332	tr|A0A1R3Y3Z0|A0A1R3Y3Z0_MYCBO	Probable transcriptional regulatory protein lrpa (Lrp/asnc-family) OS=Mycobacterium bovis (strain ATCC BAA-935 / AF2122/97) GN=lrpa PE=4 SV=1	0.26798	0.449418
333	tr|A0A1A9E8H9|A0A1A9E8H9_MYCBI	Ribosomal RNA small subunit methyltransferase H OS=Mycobacterium bovis GN=rsmH PE=3 SV=1	0.26825	1.23484
334	tr|A0A1R3XZY8|A0A1R3XZY8_MYCBO	POSSIBLE L-LACTATE DEHYDROGENASE (CYTOCHROME) LLDD2 OS=Mycobacterium bovis (strain ATCC BAA-935 / AF2122/97) GN=lldD2 PE=3 SV=1	0.27085	0.769608
335	tr|A0A1R3XVB3|A0A1R3XVB3_MYCBO	PROBABLE MOLYBDOPTERIN BIOSYNTHESIS PROTEIN MOEA2 OS=Mycobacterium bovis (strain ATCC BAA-935 / AF2122/97) GN=moeA2 PE=4 SV=1	0.27161	0.716678
336	tr|A0A083W4A9|A0A083W4A9_MYCBI	Pup--protein ligase OS=Mycobacterium bovis GN=pafA PE=3 SV=1	0.27164	1.2861
337	tr|A0A1R3Y405|A0A1R3Y405_MYCBO	Probable enoyl-coa hydratase echa18.1 (Enoyl hydrase) (Unsaturated acyl-coa hydratase) (Crotonase) OS=Mycobacterium bovis (strain ATCC BAA-935 / AF2122/97) GN=echA18 PE=3 SV=1	0.27191	1.78404
338	tr|A0A0K2HYI0|A0A0K2HYI0_MYCBI	3-dehydroquinate synthase OS=Mycobacterium bovis BCG GN=aroB PE=3 SV=1	0.27194	0.557444
339	tr|A0A1A9E6P5|A0A1A9E6P5_MYCBI	Imidazole glycerol phosphate synthase subunit HisF OS=Mycobacterium bovis GN=hisF PE=3 SV=1	0.27253	0.76512
340	tr|A0A0K2HUN5|A0A0K2HUN5_MYCBI	Arginine deiminase OS=Mycobacterium bovis BCG GN=arcA PE=3 SV=1	0.27366	0.704744
341	tr|A0A1R3Y5L9|A0A1R3Y5L9_MYCBO	PROBABLE CHROMOSOME PARTITIONING PROTEIN PARA OS=Mycobacterium bovis (strain ATCC BAA-935 / AF2122/97) GN=parA PE=4 SV=1	0.27407	1.28518
342	tr|A0A1A9E5P9|A0A1A9E5P9_MYCBI	Rrf2 family transcriptional regulator OS=Mycobacterium bovis GN=B7S04_07040 PE=4 SV=1	0.27478	0.65159
343	tr|A0A1R3XV74|A0A1R3XV74_MYCBO	O-succinylhomoserine sulfhydrylase OS=Mycobacterium bovis (strain ATCC BAA-935 / AF2122/97) GN=metZ PE=3 SV=1	0.27502	1.27912
344	tr|A0A083VV07|A0A083VV07_MYCBI	Trans-acting enoyl reductase OS=Mycobacterium bovis GN=B7S04_15855 PE=4 SV=1	0.27518	1.32918
345	tr|G7QUT8|G7QUT8_MYCBI	Elongation factor Ts OS=Mycobacterium bovis BCG str. Mexico GN=tsf PE=3 SV=1	0.27524	0.78872
346	tr|A0A1R3Y5N7|A0A1R3Y5N7_MYCBO	Conserved protein OS=Mycobacterium bovis (strain ATCC BAA-935 / AF2122/97) GN=BQ2027_MB3939 PE=4 SV=1	0.2756	7.27569
347	tr|A0A1R3Y4C2|A0A1R3Y4C2_MYCBO	PROBABLE FERREDOXIN FDXD OS=Mycobacterium bovis (strain ATCC BAA-935 / AF2122/97) GN=fdxD PE=4 SV=1	0.2761	0.421398
348	tr|A0A1R3XVR9|A0A1R3XVR9_MYCBO	POSSIBLE OXIDOREDUCTASE OS=Mycobacterium bovis (strain ATCC BAA-935 / AF2122/97) GN=BQ2027_MB0561C PE=3 SV=1	0.2766	0.59729
349	tr|A0A1R3Y2T2|A0A1R3Y2T2_MYCBO	POSSIBLE HYDROLASE MUTT1 OS=Mycobacterium bovis (strain ATCC BAA-935 / AF2122/97) GN=mutT1 PE=3 SV=1	0.27688	3.27579
350	tr|A0A0H3MA37|A0A0H3MA37_MYCBP	Possible thioredoxin OS=Mycobacterium bovis (strain BCG / Pasteur 1173P2) GN=BCG_1386 PE=4 SV=1	0.27712	1.19732
351	tr|A0A1R3Y4F7|A0A1R3Y4F7_MYCBO	PROBABLE ACYL-COA DEHYDROGENASE FADE27 OS=Mycobacterium bovis (strain ATCC BAA-935 / AF2122/97) GN=fadE27 PE=4 SV=1	0.27757	0.128655
352	tr|A0A0K2HYY2|A0A0K2HYY2_MYCBI	Sulfite reductase OS=Mycobacterium bovis BCG GN=RN06_2925 PE=3 SV=1	0.27784	1.30213
353	tr|A0A243R4P7|A0A243R4P7_MYCBI	Hydrolase OS=Mycobacterium bovis GN=B7S04_06670 PE=4 SV=1	0.27899	0.777169
354	tr|A0A0K2HVL5|A0A0K2HVL5_MYCBI	Phosphoribosyl isomerase A OS=Mycobacterium bovis BCG GN=priA PE=3 SV=1	0.28099	1.54102
355	tr|A0A1R3XUC2|A0A1R3XUC2_MYCBO	POSSIBLE FATTY-ACID-COA LIGASE FADD10 (FATTY-ACID-COA SYNTHETASE) (FATTY-ACID-COA SYNTHASE) OS=Mycobacterium bovis (strain ATCC BAA-935 / AF2122/97) GN=fadD10 PE=4 SV=1	0.28153	1.2927
356	tr|A0A0K2HXL4|A0A0K2HXL4_MYCBI	Nicotinate-nucleotide--dimethylbenzimidazole phosphoribosyltransferase OS=Mycobacterium bovis BCG GN=cobT PE=3 SV=1	0.28342	1.42861
357	tr|A0A1R3XVC2|A0A1R3XVC2_MYCBO	Probable dehydrogenase/reductase OS=Mycobacterium bovis (strain ATCC BAA-935 / AF2122/97) GN=BQ2027_MB0447C PE=4 SV=1	0.28357	0.818456
358	tr|A0A1R3XZ94|A0A1R3XZ94_MYCBO	Conserved protein OS=Mycobacterium bovis (strain ATCC BAA-935 / AF2122/97) GN=BQ2027_MB1053 PE=4 SV=1	0.28386	0.687297
359	tr|A0A1R3XYQ9|A0A1R3XYQ9_MYCBO	PROBABLE FATTY OXIDATION PROTEIN FADB OS=Mycobacterium bovis (strain ATCC BAA-935 / AF2122/97) GN=fadB PE=4 SV=1	0.28389	0.849304
360	tr|A0A1R3XUX8|A0A1R3XUX8_MYCBO	PROBABLE ACETYL-COA ACYLTRANSFERASE FADA2 (3-KETOACYL-COA THIOLASE) (BETA-KETOTHIOLASE) OS=Mycobacterium bovis (strain ATCC BAA-935 / AF2122/97) GN=fadA2 PE=3 SV=1	0.28521	0.832483
361	tr|A0A0H3MAK0|A0A0H3MAK0_MYCBP	Probable conserved membrane protein OS=Mycobacterium bovis (strain BCG / Pasteur 1173P2) GN=BCG_0520c PE=4 SV=1	0.28575	12.3536
362	tr|A0A0K2HSE0|A0A0K2HSE0_MYCBI	Antitoxin VapB31 OS=Mycobacterium bovis BCG GN=RN06_0342 PE=4 SV=1	0.28599	2.54996
363	tr|A0A1A9EBV4|A0A1A9EBV4_MYCBI	Aminoglycoside phosphotransferase OS=Mycobacterium bovis GN=Mb1595_p3576 PE=4 SV=1	0.28612	1.21466
364	tr|A0A1R3XWN7|A0A1R3XWN7_MYCBO	Probable molybdopterin biosynthesis mog protein OS=Mycobacterium bovis (strain ATCC BAA-935 / AF2122/97) GN=mog PE=4 SV=1	0.28635	0.835409
365	tr|A0A0K2HXJ9|A0A0K2HXJ9_MYCBI	GTP cyclohydrolase 1 type 2 homolog OS=Mycobacterium bovis BCG GN=RN06_2739 PE=3 SV=1	0.28668	1.43796
366	tr|A0A1R3XZC7|A0A1R3XZC7_MYCBO	PUTATIVE OXPP CYCLE PROTEIN OPCA OS=Mycobacterium bovis (strain ATCC BAA-935 / AF2122/97) GN=opcA PE=4 SV=1	0.28671	0.87135
367	tr|A0A1R3Y2Y4|A0A1R3Y2Y4_MYCBO	Ribonucleoside-diphosphate reductase subunit beta OS=Mycobacterium bovis (strain ATCC BAA-935 / AF2122/97) GN=nrdF2 PE=3 SV=1	0.28746	0.476788
368	tr|A0A1R3Y4N0|A0A1R3Y4N0_MYCBO	Possible oxidoreductase. possible 3-hydroxy-9,10-seconandrost-1,3,5(10)-triene-9,17-dione hydroxylase OS=Mycobacterium bovis (strain ATCC BAA-935 / AF2122/97) GN=hsaa PE=4 SV=1	0.2891	0.790198
369	tr|A0A1R3XY91|A0A1R3XY91_MYCBO	POSSIBLE L-LACTATE DEHYDROGENASE (CYTOCHROME) LLDD1 OS=Mycobacterium bovis (strain ATCC BAA-935 / AF2122/97) GN=lldD1 PE=3 SV=1	0.28962	1.25837
370	tr|A0A0K2HZF0|A0A0K2HZF0_MYCBI	Transcription termination/antitermination protein NusA OS=Mycobacterium bovis BCG GN=nusA PE=3 SV=1	0.29227	1.24501
371	tr|A0A0H3MFH1|A0A0H3MFH1_MYCBP	Uncharacterized protein OS=Mycobacterium bovis (strain BCG / Pasteur 1173P2) GN=BCG_2427c PE=4 SV=1	0.2938	0.813803
372	tr|A0A0K2HYI1|A0A0K2HYI1_MYCBI	3-dehydroquinate dehydratase OS=Mycobacterium bovis BCG GN=aroQ PE=3 SV=1	0.29503	0.516919
373	tr|A0A1R3Y2P3|A0A1R3Y2P3_MYCBO	Conserved protein OS=Mycobacterium bovis (strain ATCC BAA-935 / AF2122/97) GN=BQ2027_MB2979C PE=4 SV=1	0.29928	1.58038
374	tr|A0A243QNK5|A0A243QNK5_MYCBI	Peptidase M28 OS=Mycobacterium bovis GN=B7S04_09525 PE=4 SV=1	0.29967	0.917729
375	tr|A0A243R2W9|A0A243R2W9_MYCBI	MerR family transcriptional regulator OS=Mycobacterium bovis GN=B7S04_09840 PE=4 SV=1	0.30091	1.10059
376	tr|A0A109S7W9|A0A109S7W9_MYCBI	Lipoprotein LppD OS=Mycobacterium bovis BCG GN=RN06_2352 PE=4 SV=1	0.30106	0.497441
377	tr|A0A1R3Y343|A0A1R3Y343_MYCBO	Nadph:adrenodoxin oxidoreductase fpra (Nadph-ferredoxin reductase) OS=Mycobacterium bovis (strain ATCC BAA-935 / AF2122/97) GN=fprA PE=4 SV=1	0.30182	1.57216
378	tr|A0A0K2I1Y9|A0A0K2I1Y9_MYCBI	Inorganic pyrophosphatase OS=Mycobacterium bovis BCG GN=ppa PE=3 SV=1	0.30184	0.288474
379	tr|A0A243QJR0|A0A243QJR0_MYCBI	DNA polymerase III subunit gamma/tau OS=Mycobacterium bovis GN=dnaX PE=3 SV=1	0.30217	1.6056
380	tr|A0A1A9E6D4|A0A1A9E6D4_MYCBI	3-oxoacyl-ACP reductase OS=Mycobacterium bovis GN=B7S04_08140 PE=4 SV=1	0.30239	1.33296
381	tr|G7QWY8|G7QWY8_MYCBI	Elongation factor Tu OS=Mycobacterium bovis BCG str. Mexico GN=tuf PE=3 SV=1	0.30261	0.836755
382	tr|A0A1R3XX69|A0A1R3XX69_MYCBO	Uncharacterized protein OS=Mycobacterium bovis (strain ATCC BAA-935 / AF2122/97) GN=BQ2027_MB0947C PE=4 SV=1	0.30335	1.37165
383	tr|A0A1R3Y0E1|A0A1R3Y0E1_MYCBO	Conserved protein OS=Mycobacterium bovis (strain ATCC BAA-935 / AF2122/97) GN=BQ2027_MB2165C PE=4 SV=1	0.30468	2.21551
384	tr|A0A1R3XUF2|A0A1R3XUF2_MYCBO	PROBABLE OXIDOREDUCTASE OS=Mycobacterium bovis (strain ATCC BAA-935 / AF2122/97) GN=BQ2027_MB0079C PE=4 SV=1	0.30638	0.639642
385	tr|A0A0K2HXR1|A0A0K2HXR1_MYCBI	Cystathionine beta-lyase OS=Mycobacterium bovis BCG GN=RN06_2811 PE=4 SV=1	0.3073	0.630199
386	tr|A0A1R3XX01|A0A1R3XX01_MYCBO	PROBABLE ACYL-COA DEHYDROGENASE FADE6 OS=Mycobacterium bovis (strain ATCC BAA-935 / AF2122/97) GN=fadE6 PE=4 SV=1	0.30734	1.34671
387	tr|A0A1R3XUG7|A0A1R3XUG7_MYCBO	Possible oxidoreductase OS=Mycobacterium bovis (strain ATCC BAA-935 / AF2122/97) GN=BQ2027_MB0144 PE=4 SV=1	0.30902	1.613
388	tr|A0A1R3XYQ3|A0A1R3XYQ3_MYCBO	Uncharacterized protein OS=Mycobacterium bovis (strain ATCC BAA-935 / AF2122/97) GN=BQ2027_MB1463C PE=4 SV=1	0.31226	0.642792
389	tr|A0A1R3XWX5|A0A1R3XWX5_MYCBO	Galactose-1-phosphate uridylyltransferase OS=Mycobacterium bovis (strain ATCC BAA-935 / AF2122/97) GN=galT PE=3 SV=1	0.3147	0.687161
390	tr|A0A083W7Y6|A0A083W7Y6_MYCBI	Succinate-semialdehyde dehydrogenase OS=Mycobacterium bovis GN=B7S04_09305 PE=3 SV=1	0.31575	1.19911
391	tr|A0A0K2HTJ6|A0A0K2HTJ6_MYCBI	Uncharacterized protein OS=Mycobacterium bovis BCG GN=RN06_1128 PE=4 SV=1	0.31689	1.20088
392	tr|A0A1R3Y265|A0A1R3Y265_MYCBO	Conserved protein OS=Mycobacterium bovis (strain ATCC BAA-935 / AF2122/97) GN=BQ2027_MB2660C PE=4 SV=1	0.31851	3.04805
393	tr|A0A1A9T7G6|A0A1A9T7G6_MYCBI	Serine/threonine protein kinase OS=Mycobacterium bovis GN=B7S04_02205 PE=4 SV=1	0.31905	0.790017
394	tr|A0A083W5R2|A0A083W5R2_MYCBI	Alanine and proline-rich secreted protein Apa OS=Mycobacterium bovis GN=B7S04_09990 PE=4 SV=1	0.31956	1.46227
395	tr|A0A1R3XXS2|A0A1R3XXS2_MYCBO	PROBABLE SUGAR-TRANSPORT ATP-BINDING PROTEIN ABC TRANSPORTER SUGC OS=Mycobacterium bovis (strain ATCC BAA-935 / AF2122/97) GN=sugC PE=3 SV=1	0.32015	0.613333
396	tr|A0A109S6G3|A0A109S6G3_MYCBI	Enoyl-CoA hydratase EchA5 OS=Mycobacterium bovis BCG GN=RN06_0837 PE=3 SV=1	0.32093	1.69981
397	tr|A0A0K2HTY7|A0A0K2HTY7_MYCBI	Potassium-transporting ATPase KdpC subunit OS=Mycobacterium bovis BCG GN=kdpC PE=3 SV=1	0.32163	6.84717
398	tr|A0A1A9EAF9|A0A1A9EAF9_MYCBI	Flavin-dependent thymidylate synthase OS=Mycobacterium bovis GN=thyX PE=3 SV=1	0.32212	1.66912
399	tr|A0A1R3XZW3|A0A1R3XZW3_MYCBO	Uncharacterized protein OS=Mycobacterium bovis (strain ATCC BAA-935 / AF2122/97) GN=BQ2027_MB2024 PE=4 SV=1	0.32262	0.771752
400	tr|A0A1R3Y3L7|A0A1R3Y3L7_MYCBO	POSSIBLE LIPASE LIPV OS=Mycobacterium bovis (strain ATCC BAA-935 / AF2122/97) GN=lipV PE=4 SV=1	0.3233	0.566895
401	tr|G7QRC9|G7QRC9_MYCBI	Antigen 85-C OS=Mycobacterium bovis BCG str. Mexico GN=fbpC PE=4 SV=1	0.32443	0.743384
402	tr|A0A0K2HU04|A0A0K2HU04_MYCBI	Ribose-phosphate pyrophosphokinase OS=Mycobacterium bovis BCG GN=prs PE=3 SV=1	0.32445	1.2731
403	tr|A0A1R3Y395|A0A1R3Y395_MYCBO	PROBABLE RESPONSE REGULATOR OS=Mycobacterium bovis (strain ATCC BAA-935 / AF2122/97) GN=BQ2027_MB3167 PE=4 SV=1	0.32515	0.739734
404	tr|A0A1R3Y3K3|A0A1R3Y3K3_MYCBO	PROBABLE MANNOSE-6-PHOSPHATE ISOMERASE MANA (PHOSPHOMANNOSE ISOMERASE) (PHOSPHOMANNOISOMERASE) (PMI) (PHOSPHOHEXOISOMERASE) (PHOSPHOHEXOMUTASE) OS=Mycobacterium bovis (strain ATCC BAA-935 / AF2122/97) GN=manA PE=3 SV=1	0.32544	0.693351
405	tr|A0A0H3M640|A0A0H3M640_MYCBP	DNA primase OS=Mycobacterium bovis (strain BCG / Pasteur 1173P2) GN=dnaG PE=3 SV=1	0.32658	2.01574
406	tr|A0A1R3XW12|A0A1R3XW12_MYCBO	PROBABLE ENOYL-COA HYDRATASE ECHA3 (ENOYL HYDRASE) (UNSATURATED ACYL-COA HYDRATASE) (CROTONASE) OS=Mycobacterium bovis (strain ATCC BAA-935 / AF2122/97) GN=echA3 PE=4 SV=1	0.3271	0.875491
407	tr|A0A1R3Y5B8|A0A1R3Y5B8_MYCBO	Conserved protein OS=Mycobacterium bovis (strain ATCC BAA-935 / AF2122/97) GN=BQ2027_MB3843C PE=4 SV=1	0.32852	0.614062
408	tr|A0A120IPR7|A0A120IPR7_MYCBI	Polyribonucleotide nucleotidyltransferase OS=Mycobacterium bovis BCG GN=pnp PE=3 SV=1	0.33111	0.894472
409	tr|A0A0K2HSR9|A0A0K2HSR9_MYCBI	30S ribosomal protein S7 OS=Mycobacterium bovis BCG GN=rpsG PE=3 SV=1	0.33288	0.704683
410	tr|A0A0K2HSP2|A0A0K2HSP2_MYCBI	Probable endonuclease 4 OS=Mycobacterium bovis BCG GN=nfo PE=3 SV=1	0.33315	1.53097
411	tr|A0A0K2HQY3|A0A0K2HQY3_MYCBI	Bifunctional 5'-methylthioadenosine nucleosidase /S-adenosylhomocysteine nucleosidase OS=Mycobacterium bovis BCG GN=RN06_0115 PE=4 SV=1	0.33338	1.63145
412	tr|A0A109SA26|A0A109SA26_MYCBI	RNA polymerase sigma factor OS=Mycobacterium bovis BCG GN=RN06_3905 PE=3 SV=1	0.33431	0.830007
413	tr|A0A243R4B3|A0A243R4B3_MYCBI	Dihydrodipicolinate reductase OS=Mycobacterium bovis GN=B7S04_05835 PE=4 SV=1	0.33461	1.42557
414	tr|A0A1A9E8J9|A0A1A9E8J9_MYCBI	Epimerase OS=Mycobacterium bovis GN=B7S04_11875 PE=4 SV=1	0.33617	0.885482
415	tr|A0A0K2HS90|A0A0K2HS90_MYCBI	Succinate-semialdehyde dehydrogenase OS=Mycobacterium bovis BCG GN=RN06_0293 PE=4 SV=1	0.33667	1.0381
416	tr|A0A1R3XWQ0|A0A1R3XWQ0_MYCBO	Conserved protein OS=Mycobacterium bovis (strain ATCC BAA-935 / AF2122/97) GN=BQ2027_MB0885C PE=4 SV=1	0.3377	1.9004
417	tr|A0A1R3XW03|A0A1R3XW03_MYCBO	Possible amidohydrolase OS=Mycobacterium bovis (strain ATCC BAA-935 / AF2122/97) GN=BQ2027_MB0490C PE=4 SV=1	0.3381	1.19026
418	tr|A0A1R3Y6H5|A0A1R3Y6H5_MYCBO	Probable methanol dehydrogenase transcriptional regulatory protein moxr2 OS=Mycobacterium bovis (strain ATCC BAA-935 / AF2122/97) GN=moxR2 PE=4 SV=1	0.34026	0.906318
419	tr|A0A1R3XWP5|A0A1R3XWP5_MYCBO	Conserved protein OS=Mycobacterium bovis (strain ATCC BAA-935 / AF2122/97) GN=BQ2027_MB0557C PE=4 SV=1	0.34105	1.88645
420	tr|A0A1R3Y4B1|A0A1R3Y4B1_MYCBO	dTDP-4-dehydrorhamnose 3,5-epimerase OS=Mycobacterium bovis (strain ATCC BAA-935 / AF2122/97) GN=rmlC PE=3 SV=1	0.34115	0.710783
421	tr|A0A1R3Y1S3|A0A1R3Y1S3_MYCBO	Conserved protein OS=Mycobacterium bovis (strain ATCC BAA-935 / AF2122/97) GN=BQ2027_MB2662 PE=4 SV=1	0.34119	0.553295
422	tr|A0A1R3Y1G6|A0A1R3Y1G6_MYCBO	PROBABLE SULFATE-BINDING LIPOPROTEIN SUBI OS=Mycobacterium bovis (strain ATCC BAA-935 / AF2122/97) GN=subI PE=4 SV=1	0.34225	2.24553
423	tr|A0A0K2HZE4|A0A0K2HZE4_MYCBI	Ribosome-binding factor A OS=Mycobacterium bovis BCG GN=rbfA PE=3 SV=1	0.34381	0.807104
424	tr|A0A0K2HQQ7|A0A0K2HQQ7_MYCBI	50S ribosomal protein L9 OS=Mycobacterium bovis BCG GN=rplI PE=3 SV=1	0.34735	0.792999
425	tr|A0A1R3XXF2|A0A1R3XXF2_MYCBO	Conserved protein OS=Mycobacterium bovis (strain ATCC BAA-935 / AF2122/97) GN=BQ2027_MB1157C PE=4 SV=1	0.34807	0.827573
426	tr|A0A1R3XVK0|A0A1R3XVK0_MYCBO	Uncharacterized protein OS=Mycobacterium bovis (strain ATCC BAA-935 / AF2122/97) GN=BQ2027_MB0128 PE=4 SV=1	0.34834	0.596437
427	tr|A0A1R3Y194|A0A1R3Y194_MYCBO	Conserved protein OS=Mycobacterium bovis (strain ATCC BAA-935 / AF2122/97) GN=BQ2027_MB2476C PE=4 SV=1	0.35003	1.22091
428	tr|A0A1R3Y4H1|A0A1R3Y4H1_MYCBO	PROBABLE ENOYL-COA HYDRATASE ECHA20 (ENOYL HYDRASE) (UNSATURATED ACYL-COA HYDRATASE) (CROTONASE) OS=Mycobacterium bovis (strain ATCC BAA-935 / AF2122/97) GN=echA20 PE=4 SV=1	0.3515	1.65341
429	tr|A0A0K2HR26|A0A0K2HR26_MYCBI	Maltokinase OS=Mycobacterium bovis BCG GN=RN06_0161 PE=4 SV=1	0.352	1.09445
430	tr|A0A243R1D1|A0A243R1D1_MYCBI	30S ribosomal protein S18 OS=Mycobacterium bovis GN=rpsR PE=3 SV=1	0.35411	0.547643
431	tr|A0A1R3Y4E2|A0A1R3Y4E2_MYCBO	POSSIBLE BIFUNCTIONAL PROTEIN BIRA: BIOTIN OPERON REPRESSOR + BIOTIN--[ACETYL-COA-CARBOXYLASE] SYNTHETASE (BIOTIN--PROTEIN LIGASE) OS=Mycobacterium bovis (strain ATCC BAA-935 / AF2122/97) GN=birA PE=4 SV=1	0.3544	1.37498
432	tr|A0A243QUE2|A0A243QUE2_MYCBI	Isoniazid-induced protein IniB OS=Mycobacterium bovis GN=B7S04_01845 PE=4 SV=1	0.35474	0.156846
433	tr|A0A1R3XXQ1|A0A1R3XXQ1_MYCBO	PROBABLE TETRONASIN-TRANSPORT ATP-BINDING PROTEIN ABC TRANSPORTER OS=Mycobacterium bovis (strain ATCC BAA-935 / AF2122/97) GN=BQ2027_MB1250C PE=4 SV=1	0.35483	1.43452
434	tr|A0A1R3Y6Y8|A0A1R3Y6Y8_MYCBO	Thioredoxin reductase OS=Mycobacterium bovis (strain ATCC BAA-935 / AF2122/97) GN=trxB2 PE=3 SV=1	0.35492	2.17914
435	tr|A0A109SAZ4|A0A109SAZ4_MYCBI	ATP-dependent zinc metalloprotease FtsH OS=Mycobacterium bovis BCG GN=ftsH PE=3 SV=1	0.35509	1.40724
436	tr|A0A0K2HZ86|A0A0K2HZ86_MYCBI	30S ribosomal protein S15 OS=Mycobacterium bovis BCG GN=rpsO PE=3 SV=1	0.35754	0.754336
437	sp|Q7U0D0|Y1252_MYCBO	Putative O-methyltransferase Mb1252c OS=Mycobacterium bovis (strain ATCC BAA-935 / AF2122/97) GN=BQ2027_MB1252C PE=3 SV=2	0.35832	0.666554
438	tr|A0A0Y1CLV6|A0A0Y1CLV6_MYCBI	Protoporphyrinogen oxidase OS=Mycobacterium bovis BCG GN=RN06_3247 PE=3 SV=1	0.35859	1.55555
439	tr|A0A1R3XUY6|A0A1R3XUY6_MYCBO	Possible glycerophosphoryl diester phosphodiesterase glpq2 (Glycerophosphodiester phosphodiesterase) OS=Mycobacterium bovis (strain ATCC BAA-935 / AF2122/97) GN=glpQ2 PE=4 SV=1	0.35909	1.16205
440	tr|A0A1R3XXJ4|A0A1R3XXJ4_MYCBO	POSSIBLE GTP-BINDING TRANSLATION ELONGATION FACTOR TYPA (TYROSINE PHOSPHORYLATED PROTEIN A) (GTP-BINDING PROTEIN) OS=Mycobacterium bovis (strain ATCC BAA-935 / AF2122/97) GN=typA PE=4 SV=1	0.36309	2.18991
441	tr|A0A0K2HTY5|A0A0K2HTY5_MYCBI	Phosphoribosylamine--glycine ligase OS=Mycobacterium bovis BCG GN=purD PE=3 SV=1	0.3636	1.27163
442	tr|A0A1A9T7Q4|A0A1A9T7Q4_MYCBI	2,3-bisphosphoglycerate-dependent phosphoglycerate mutase OS=Mycobacterium bovis GN=gpmA PE=3 SV=1	0.36491	0.842354
443	tr|A0A1R3XUH7|A0A1R3XUH7_MYCBO	Uncharacterized protein OS=Mycobacterium bovis (strain ATCC BAA-935 / AF2122/97) GN=BQ2027_MB0146C PE=4 SV=1	0.36509	1.42757
444	tr|A0A120IQ94|A0A120IQ94_MYCBI	NADH-quinone oxidoreductase subunit A OS=Mycobacterium bovis BCG GN=nuoA PE=3 SV=1	0.36688	1.34853
445	tr|A0A1R3XXZ9|A0A1R3XXZ9_MYCBO	PROBABLE SUCCINYL-DIAMINOPIMELATE DESUCCINYLASE DAPE OS=Mycobacterium bovis (strain ATCC BAA-935 / AF2122/97) GN=dapE PE=4 SV=1	0.36698	1.30733
446	tr|A0A0K2HQJ8|A0A0K2HQJ8_MYCBI	DNA gyrase subunit A OS=Mycobacterium bovis BCG GN=gyrA PE=3 SV=1	0.36747	1.14269
447	tr|A0A1A9T8U3|A0A1A9T8U3_MYCBI	2-isopropylmalate synthase OS=Mycobacterium bovis GN=leuA PE=3 SV=1	0.36795	1.23568
448	tr|A0A1R3Y5H4|A0A1R3Y5H4_MYCBO	Esx conserved component ecca1. esx-1 type vii secretion system protein OS=Mycobacterium bovis (strain ATCC BAA-935 / AF2122/97) GN=ecca1 PE=4 SV=1	0.36858	0.77213
449	tr|A0A1A9EB08|A0A1A9EB08_MYCBI	Uncharacterized protein OS=Mycobacterium bovis GN=B7S04_15720 PE=4 SV=1	0.36918	1.18908
450	tr|A0A1R3Y226|A0A1R3Y226_MYCBO	S-adenosyl-L-methionine-dependent methyltransferase OS=Mycobacterium bovis (strain ATCC BAA-935 / AF2122/97) GN=BQ2027_MB2772 PE=3 SV=1	0.37028	0.869572
451	tr|A0A1R3Y3T6|A0A1R3Y3T6_MYCBO	POSSIBLE SOJ/PARA-RELATED PROTEIN OS=Mycobacterium bovis (strain ATCC BAA-935 / AF2122/97) GN=BQ2027_MB3239C PE=4 SV=1	0.37125	0.826274
452	tr|A0A1R3XUN7|A0A1R3XUN7_MYCBO	PROBABLE CONSERVED MEMBRANE PROTEIN OS=Mycobacterium bovis (strain ATCC BAA-935 / AF2122/97) GN=BQ2027_MB0205 PE=4 SV=1	0.37239	0.685291
453	tr|A0A0K2HZR2|A0A0K2HZR2_MYCBI	Phthiodiolone/phenolphthiodiolone dimycocerosates ketoreductase OS=Mycobacterium bovis BCG GN=RN06_3578 PE=4 SV=1	0.37314	0.791403
454	tr|A0A1R3XY17|A0A1R3XY17_MYCBO	Uncharacterized protein OS=Mycobacterium bovis (strain ATCC BAA-935 / AF2122/97) GN=BQ2027_MB1023A PE=4 SV=1	0.37337	0.752992
455	tr|A0A0K2HXG6|A0A0K2HXG6_MYCBI	Uncharacterized protein OS=Mycobacterium bovis BCG GN=RN06_2705 PE=3 SV=1	0.37507	1.13259
456	tr|A0A0H3M507|A0A0H3M507_MYCBP	Uncharacterized protein OS=Mycobacterium bovis (strain BCG / Pasteur 1173P2) GN=BCG_1566 PE=4 SV=1	0.3756	0.872263
457	tr|A0A0Y1C9A4|A0A0Y1C9A4_MYCBI	Pantothenate kinase OS=Mycobacterium bovis BCG GN=coaA PE=3 SV=1	0.37708	1.47346
458	tr|A0A1R3XVE9|A0A1R3XVE9_MYCBO	PROBABLE PEPTIDASE OS=Mycobacterium bovis (strain ATCC BAA-935 / AF2122/97) GN=BQ2027_MB0466C PE=4 SV=1	0.37709	0.834475
459	tr|A0A1A9EAX7|A0A1A9EAX7_MYCBI	50S ribosomal protein L28 OS=Mycobacterium bovis GN=rpmB PE=3 SV=1	0.37737	0.623615
460	tr|A0A243QRF6|A0A243QRF6_MYCBI	Nitroreductase family deazaflavin-dependent oxidoreductase OS=Mycobacterium bovis GN=B7S04_10050 PE=4 SV=1	0.37759	0.736708
461	tr|A0A0K2HWV7|A0A0K2HWV7_MYCBI	Uncharacterized protein OS=Mycobacterium bovis BCG GN=RN06_2451 PE=4 SV=1	0.37801	1.31219
462	tr|A0A1R3Y3R0|A0A1R3Y3R0_MYCBO	PROBABLE ATP-DEPENDENT HELICASE LHR (LARGE HELICASE-RELATED PROTEIN) OS=Mycobacterium bovis (strain ATCC BAA-935 / AF2122/97) GN=lhr PE=4 SV=1	0.37834	1.36264
463	tr|A0A1R3XWZ0|A0A1R3XWZ0_MYCBO	Probable serine protease pepd (Serine proteinase) (Mtb32b) OS=Mycobacterium bovis (strain ATCC BAA-935 / AF2122/97) GN=pepd PE=4 SV=1	0.37917	1.44806
464	tr|A0A1R3Y547|A0A1R3Y547_MYCBO	Probable oxidoreductase OS=Mycobacterium bovis (strain ATCC BAA-935 / AF2122/97) GN=BQ2027_MB3589C PE=4 SV=1	0.38099	8.72189
465	tr|A0A1R3XXD9|A0A1R3XXD9_MYCBO	Probable protease ii ptrbb [second part] (Oligopeptidase b) OS=Mycobacterium bovis (strain ATCC BAA-935 / AF2122/97) GN=ptrB PE=4 SV=1	0.38237	1.14673
466	tr|A0A0H3M5V0|A0A0H3M5V0_MYCBP	Acetyl/propionyl-CoA carboxylase (Beta subunit) accD6 OS=Mycobacterium bovis (strain BCG / Pasteur 1173P2) GN=accD6 PE=4 SV=1	0.3824	0.660942
467	tr|A0A1R3Y2R1|A0A1R3Y2R1_MYCBO	Chromosome partition protein Smc OS=Mycobacterium bovis (strain ATCC BAA-935 / AF2122/97) GN=smc PE=3 SV=1	0.38319	3.61472
468	tr|A0A1R3Y540|A0A1R3Y540_MYCBO	Conserved protein OS=Mycobacterium bovis (strain ATCC BAA-935 / AF2122/97) GN=BQ2027_MB3781C PE=4 SV=1	0.38361	0.667487
469	tr|A0A1R3XVX5|A0A1R3XVX5_MYCBO	Uncharacterized protein OS=Mycobacterium bovis (strain ATCC BAA-935 / AF2122/97) GN=BQ2027_MB0652 PE=4 SV=1	0.38367	0.693983
470	tr|A0A1A9E5Z5|A0A1A9E5Z5_MYCBI	LLM class F420-dependent oxidoreductase OS=Mycobacterium bovis GN=B7S04_07480 PE=4 SV=1	0.38416	0.633045
471	tr|I3NI75|I3NI75_MYCBI	Acetyltransferase OS=Mycobacterium bovis GN=MBE50b PE=4 SV=1	0.38433	0.850057
472	tr|A0A243QLV7|A0A243QLV7_MYCBI	Aminomethyltransferase OS=Mycobacterium bovis GN=gcvT PE=3 SV=1	0.38516	0.835003
473	tr|A0A1R3Y447|A0A1R3Y447_MYCBO	Uncharacterized protein OS=Mycobacterium bovis (strain ATCC BAA-935 / AF2122/97) GN=BQ2027_MB3257 PE=3 SV=1	0.38547	2.10521
474	tr|A0A1R3Y1E1|A0A1R3Y1E1_MYCBO	PROBABLE CITRATE (PRO-3S)-LYASE (BETA SUBUNIT) CITE (CITRASE) (CITRATASE) (CITRITASE) (CITRIDESMOLASE) (CITRASE ALDOLASE) OS=Mycobacterium bovis (strain ATCC BAA-935 / AF2122/97) GN=citE PE=3 SV=1	0.38617	1.15429
475	tr|A0A083VWZ3|A0A083VWZ3_MYCBI	1-deoxy-D-xylulose 5-phosphate reductoisomerase OS=Mycobacterium bovis GN=dxr PE=3 SV=1	0.38709	0.71196
476	tr|A0A1R3XXS4|A0A1R3XXS4_MYCBO	PROBABLE SHORT-CHAIN TYPE DEHYDROGENASE/REDUCTASE OS=Mycobacterium bovis (strain ATCC BAA-935 / AF2122/97) GN=BQ2027_MB1277C PE=3 SV=1	0.38712	0.877143
477	tr|A0A1R3XXD8|A0A1R3XXD8_MYCBO	3-beta-hydroxysteroid dehydrogenase OS=Mycobacterium bovis (strain ATCC BAA-935 / AF2122/97) GN=BQ2027_MB1136C PE=4 SV=1	0.3882	0.580661
478	tr|A0A0Y1BII3|A0A0Y1BII3_MYCBI	Lysophospholipase OS=Mycobacterium bovis BCG GN=RN06_0230 PE=4 SV=1	0.38848	0.931495
479	tr|A0A1A9T671|A0A1A9T671_MYCBI	Peptidyl-prolyl cis-trans isomerase OS=Mycobacterium bovis GN=B7S04_00060 PE=3 SV=1	0.38877	0.950654
480	tr|A0A1R3Y5D1|A0A1R3Y5D1_MYCBO	Uncharacterized protein OS=Mycobacterium bovis (strain ATCC BAA-935 / AF2122/97) GN=BQ2027_MB3849 PE=4 SV=1	0.38929	0.729882
481	tr|A0A1R3XZC8|A0A1R3XZC8_MYCBO	Esx conserved component eccb5. esx-5 type vii secretion system protein. probable membrane protein OS=Mycobacterium bovis (strain ATCC BAA-935 / AF2122/97) GN=eccb5 PE=4 SV=1	0.38932	0.604199
482	tr|A0A1R3XX15|A0A1R3XX15_MYCBO	Uncharacterized protein OS=Mycobacterium bovis (strain ATCC BAA-935 / AF2122/97) GN=moaB2 PE=4 SV=1	0.39239	1.45939
483	tr|A0A1R3Y0B7|A0A1R3Y0B7_MYCBO	tRNA (adenine(58)-N(1))-methyltransferase TrmI OS=Mycobacterium bovis (strain ATCC BAA-935 / AF2122/97) GN=BQ2027_MB2142C PE=3 SV=1	0.39249	0.658835
484	tr|A0A1R3Y074|A0A1R3Y074_MYCBO	Uncharacterized protein OS=Mycobacterium bovis (strain ATCC BAA-935 / AF2122/97) GN=BQ2027_MB2141 PE=4 SV=1	0.39262	2.13753
485	tr|A0A0K2HTM3|A0A0K2HTM3_MYCBI	Uncharacterized protein OS=Mycobacterium bovis BCG GN=RN06_1119 PE=4 SV=1	0.39372	0.778256
486	tr|A0A0K2HYR3|A0A0K2HYR3_MYCBI	Glutamine ABC transporter ATP-binding protein OS=Mycobacterium bovis BCG GN=RN06_3131 PE=4 SV=1	0.39664	1.30123
487	tr|A0A109S7K8|A0A109S7K8_MYCBI	Uncharacterized protein OS=Mycobacterium bovis BCG GN=RN06_2070 PE=4 SV=1	0.39745	0.797899
488	tr|A0A109S6T8|A0A109S6T8_MYCBI	Two-component response regulator MrpA OS=Mycobacterium bovis BCG GN=RN06_1225 PE=4 SV=1	0.39927	1.19588
489	tr|A0A1R3Y0F5|A0A1R3Y0F5_MYCBO	Conserved protein OS=Mycobacterium bovis (strain ATCC BAA-935 / AF2122/97) GN=BQ2027_MB2080 PE=4 SV=1	0.40046	0.855218
490	tr|A0A1A9EAX2|A0A1A9EAX2_MYCBI	Acylphosphatase OS=Mycobacterium bovis GN=B7S04_15695 PE=3 SV=1	0.40104	1.11734
491	tr|A0A243QYZ4|A0A243QYZ4_MYCBI	Dihydrolipoamide acetyltransferase component of pyruvate dehydrogenase complex OS=Mycobacterium bovis GN=B7S04_13430 PE=3 SV=1	0.40125	0.794408
492	tr|A0A0H3ME32|A0A0H3ME32_MYCBP	NADH-quinone oxidoreductase subunit F OS=Mycobacterium bovis (strain BCG / Pasteur 1173P2) GN=nuoF PE=3 SV=1	0.4029	0.863439
493	tr|A0A0K2HRZ9|A0A0K2HRZ9_MYCBI	60 kDa chaperonin OS=Mycobacterium bovis BCG GN=groL PE=3 SV=1	0.40332	1.35088
494	tr|A0A0K2I273|A0A0K2I273_MYCBI	Aspartokinase OS=Mycobacterium bovis BCG GN=RN06_4522 PE=3 SV=1	0.4052	1.09414
495	tr|A0A0K2HX99|A0A0K2HX99_MYCBI	3'-phosphoadenosine 5'-phosphate phosphatase OS=Mycobacterium bovis BCG GN=RN06_2613 PE=4 SV=1	0.40617	0.809777
496	tr|A0A1A9T8E6|A0A1A9T8E6_MYCBI	50S ribosomal protein L4 OS=Mycobacterium bovis GN=rplD PE=3 SV=1	0.40617	0.853945
497	tr|A0A1R3Y1D9|A0A1R3Y1D9_MYCBO	Probable branched-chain keto acid dehydrogenase e1 component, alpha subunit bkda OS=Mycobacterium bovis (strain ATCC BAA-935 / AF2122/97) GN=bkda PE=4 SV=1	0.40674	1.39033
498	tr|A0A0K2HRP0|A0A0K2HRP0_MYCBI	Chaperone protein DnaK OS=Mycobacterium bovis BCG GN=dnaK PE=2 SV=1	0.40789	0.819215
499	tr|A0A0K2HRD1|A0A0K2HRD1_MYCBI	Dihydroxy-acid dehydratase OS=Mycobacterium bovis BCG GN=ilvD PE=3 SV=1	0.40818	1.13662
500	tr|A0A0Y1BEA0|A0A0Y1BEA0_MYCBI	Fatty acyl CoA thioesterase FcoT OS=Mycobacterium bovis BCG GN=RN06_0122 PE=4 SV=1	0.40847	1.22184
501	tr|A0A0K2HUW0|A0A0K2HUW0_MYCBI	GMC-type oxidoreductase OS=Mycobacterium bovis BCG GN=RN06_1593 PE=3 SV=1	0.40964	0.75055
502	tr|A0A1R3Y1T6|A0A1R3Y1T6_MYCBO	CONSERVED HYPOTHETICAL ALANINE LEUCINE VALINE RICH PROTEIN OS=Mycobacterium bovis (strain ATCC BAA-935 / AF2122/97) GN=BQ2027_MB2589C PE=4 SV=1	0.40967	1.56751
503	tr|A0A0H3M808|A0A0H3M808_MYCBP	Probable NADP-dependent alcohol dehydrogenase adhC OS=Mycobacterium bovis (strain BCG / Pasteur 1173P2) GN=adhC PE=3 SV=1	0.40983	1.24247
504	tr|A0A1A9ECJ8|A0A1A9ECJ8_MYCBI	Acyl-CoA synthetase OS=Mycobacterium bovis GN=B7S04_18865 PE=4 SV=1	0.41042	2.79624
505	tr|A0A0K2HU92|A0A0K2HU92_MYCBI	Serine hydroxymethyltransferase OS=Mycobacterium bovis BCG GN=glyA PE=3 SV=1	0.41053	1.22856
506	tr|A0A0H3MJ06|A0A0H3MJ06_MYCBP	Diacylglycerol O-acyltransferase OS=Mycobacterium bovis (strain BCG / Pasteur 1173P2) GN=BCG_3794c PE=3 SV=1	0.41137	1.14403
507	tr|A0A1R3Y1U9|A0A1R3Y1U9_MYCBO	Conserved protein OS=Mycobacterium bovis (strain ATCC BAA-935 / AF2122/97) GN=BQ2027_MB2695C PE=4 SV=1	0.41176	0.846199
508	tr|A0A0K2HTM7|A0A0K2HTM7_MYCBI	Two component transcriptional regulator PrrA OS=Mycobacterium bovis BCG GN=RN06_1125 PE=4 SV=1	0.41228	1.44031
509	tr|A0A1R3XVC5|A0A1R3XVC5_MYCBO	PUTATIVE CONSERVED ATPASE OS=Mycobacterium bovis (strain ATCC BAA-935 / AF2122/97) GN=BQ2027_MB0443C PE=3 SV=1	0.41344	1.1125
510	tr|A0A243QQ19|A0A243QQ19_MYCBI	Long-chain fatty acid--CoA ligase OS=Mycobacterium bovis GN=B7S04_08430 PE=4 SV=1	0.41375	0.650591
511	tr|G8FRV2|G8FRV2_MYCBI	Electron transfer flavoprotein alpha subunit OS=Mycobacterium bovis BCG str. Mexico GN=fixB PE=4 SV=1	0.41412	0.883347
512	tr|B2ZSG6|B2ZSG6_MYCBI	Cell surface protein OS=Mycobacterium bovis GN=mpb70 PE=4 SV=1	0.41472	1.74726
513	tr|A0A1R3Y479|A0A1R3Y479_MYCBO	Multifunctional fusion protein OS=Mycobacterium bovis (strain ATCC BAA-935 / AF2122/97) GN=nnrE PE=3 SV=1	0.41496	0.502387
514	tr|A0A1R3Y3W2|A0A1R3Y3W2_MYCBO	Conserved protein OS=Mycobacterium bovis (strain ATCC BAA-935 / AF2122/97) GN=BQ2027_MB3150 PE=4 SV=1	0.41566	2.18525
515	tr|A0A1R3XUN9|A0A1R3XUN9_MYCBO	PROBABLE NAD(P) TRANSHYDROGENASE (SUBUNIT ALPHA) PNTAa [FIRST PART CATALYTIC PART] (PYRIDINE NUCLEOTIDE TRANSHYDROGENASE SUBUNIT ALPHA) (NICOTINAMIDE NUCLEOTIDE TRANSHYDROGENASE SUBUNIT ALPHA) OS=Mycobacterium bovis (strain ATCC BAA-935 / AF2122/97) GN=pntAa PE=4 SV=1	0.41615	1.13477
516	tr|A0A0K2HUS0|A0A0K2HUS0_MYCBI	Multifunctional fusion protein OS=Mycobacterium bovis BCG GN=atpF PE=3 SV=1	0.41659	0.854938
517	tr|A0A1R3Y654|A0A1R3Y654_MYCBO	PROBABLE SHORT-CHAIN TYPE DEHYDROGENASE/REDUCTASE OS=Mycobacterium bovis (strain ATCC BAA-935 / AF2122/97) GN=BQ2027_MB3578C PE=3 SV=1	0.41664	1.54102
518	tr|A0A243QKP5|A0A243QKP5_MYCBI	2-dehydropantoate 2-reductase OS=Mycobacterium bovis GN=B7S04_13895 PE=3 SV=1	0.4191	2.08944
519	tr|A0A1A9ED10|A0A1A9ED10_MYCBI	Acetaldehyde dehydrogenase OS=Mycobacterium bovis GN=B7S04_18975 PE=3 SV=1	0.41933	1.2078
520	tr|A0A1R3Y2F3|A0A1R3Y2F3_MYCBO	PROBABLE ALDEHYDE DEHYDROGENASE ALDC OS=Mycobacterium bovis (strain ATCC BAA-935 / AF2122/97) GN=aldC PE=3 SV=1	0.42014	1.14167
521	tr|A0A1A9T7D6|A0A1A9T7D6_MYCBI	Chaperone protein ClpB OS=Mycobacterium bovis GN=clpB PE=3 SV=1	0.42024	0.908122
522	tr|A0A1A9EAZ0|A0A1A9EAZ0_MYCBI	Ketol-acid reductoisomerase (NADP(+)) OS=Mycobacterium bovis GN=ilvC PE=3 SV=1	0.42097	1.21907
523	tr|A0A1R3Y2Q2|A0A1R3Y2Q2_MYCBO	Uncharacterized protein OS=Mycobacterium bovis (strain ATCC BAA-935 / AF2122/97) GN=BQ2027_MB2999C PE=4 SV=1	0.42187	3.82553
524	tr|A0A1A9E9J5|A0A1A9E9J5_MYCBI	Ribose-5-phosphate isomerase B OS=Mycobacterium bovis GN=B7S04_13280 PE=4 SV=1	0.42318	1.54781
525	tr|A0A1R3Y0Z3|A0A1R3Y0Z3_MYCBO	Probable integral membrane cytochrome D ubiquinol oxidase (Subunit I) cydA (Cytochrome BD-I oxidase subunit I) OS=Mycobacterium bovis (strain ATCC BAA-935 / AF2122/97) GN=cydA PE=4 SV=1	0.42437	0.642437
526	tr|A0A0K2HY65|A0A0K2HY65_MYCBI	Gamma-glutamyl phosphate reductase OS=Mycobacterium bovis BCG GN=proA PE=3 SV=1	0.42589	0.917047
527	tr|A0A1R3XYB5|A0A1R3XYB5_MYCBO	POSSIBLE LONG-CHAIN-FATTY-ACID--COA LIGASE FADD12 (FATTY-ACID-COA SYNTHETASE) (FATTY-ACID-COA SYNTHASE) OS=Mycobacterium bovis (strain ATCC BAA-935 / AF2122/97) GN=fadD12 PE=4 SV=1	0.42682	1.08445
528	tr|A0A1R3Y6U4|A0A1R3Y6U4_MYCBO	Possible acyltransferase OS=Mycobacterium bovis (strain ATCC BAA-935 / AF2122/97) GN=BQ2027_MB3846C PE=4 SV=1	0.42731	0.728918
529	tr|A0A243QY91|A0A243QY91_MYCBI	Ribonucleoside-diphosphate reductase OS=Mycobacterium bovis GN=B7S04_16410 PE=3 SV=1	0.42835	1.17966
530	tr|A0A1R3XUF8|A0A1R3XUF8_MYCBO	PROBABLE SHORT-CHAIN TYPE DEHYDROGENASE/REDUCTASE OS=Mycobacterium bovis (strain ATCC BAA-935 / AF2122/97) GN=BQ2027_MB0153 PE=4 SV=1	0.42877	0.763992
531	tr|A0A1A9EAU3|A0A1A9EAU3_MYCBI	Uncharacterized protein OS=Mycobacterium bovis GN=B7S04_15715 PE=4 SV=1	0.42892	1.45357
532	tr|A0A1R3XXX3|A0A1R3XXX3_MYCBO	Conserved protein OS=Mycobacterium bovis (strain ATCC BAA-935 / AF2122/97) GN=BQ2027_MB0595C PE=4 SV=1	0.42916	0.803979
533	tr|A0A1R3Y4E3|A0A1R3Y4E3_MYCBO	PROBABLE HYDRATASE OS=Mycobacterium bovis (strain ATCC BAA-935 / AF2122/97) GN=hsae PE=4 SV=1	0.42926	1.18521
534	tr|A0A1R3Y4P8|A0A1R3Y4P8_MYCBO	Thiamine-monophosphate kinase OS=Mycobacterium bovis (strain ATCC BAA-935 / AF2122/97) GN=thiL PE=3 SV=1	0.42976	2.05969
535	tr|A0A1R3Y085|A0A1R3Y085_MYCBO	Deamidase of pup dop OS=Mycobacterium bovis (strain ATCC BAA-935 / AF2122/97) GN=dop PE=4 SV=1	0.43009	0.656057
536	tr|A0A1R3XU90|A0A1R3XU90_MYCBO	Conserved protein OS=Mycobacterium bovis (strain ATCC BAA-935 / AF2122/97) GN=BQ2027_MB0076 PE=4 SV=1	0.43107	0.717658
537	tr|A0A1A9E6R5|A0A1A9E6R5_MYCBI	Pyruvate kinase OS=Mycobacterium bovis GN=Mb1595_p1809 PE=3 SV=1	0.43225	1.13158
538	tr|A0A0Y1AVX9|A0A0Y1AVX9_MYCBI	Mce family protein Mce1F OS=Mycobacterium bovis BCG GN=RN06_0219 PE=4 SV=1	0.43387	1.3916
539	tr|A0A243QJG3|A0A243QJG3_MYCBI	Amidase OS=Mycobacterium bovis GN=B7S04_15510 PE=3 SV=1	0.4346	0.851992
540	tr|A0A0H3MBR1|A0A0H3MBR1_MYCBP	5'-3' exonuclease OS=Mycobacterium bovis (strain BCG / Pasteur 1173P2) GN=BCG_2110 PE=4 SV=1	0.43598	1.66719
541	tr|A0A1R3Y408|A0A1R3Y408_MYCBO	Conserved alanine rich protein OS=Mycobacterium bovis (strain ATCC BAA-935 / AF2122/97) GN=BQ2027_MB2747C PE=4 SV=1	0.43609	0.663628
542	tr|A0A0H3M7L7|A0A0H3M7L7_MYCBP	Probable polyketide synthase pks12 OS=Mycobacterium bovis (strain BCG / Pasteur 1173P2) GN=pks12 PE=4 SV=1	0.43617	1.91732
543	tr|A0A0K2I2T4|A0A0K2I2T4_MYCBI	Thioredoxin OS=Mycobacterium bovis BCG GN=RN06_4771 PE=3 SV=1	0.43621	0.794235
544	tr|A0A1R3XWW7|A0A1R3XWW7_MYCBO	Phosphate-binding protein PstS OS=Mycobacterium bovis (strain ATCC BAA-935 / AF2122/97) GN=pstS2 PE=3 SV=1	0.43659	1.2714
545	tr|A0A1A9EB04|A0A1A9EB04_MYCBI	Chorismate pyruvate-lyase OS=Mycobacterium bovis GN=B7S04_15830 PE=4 SV=1	0.43705	1.36327
546	tr|A0A1R3XZ15|A0A1R3XZ15_MYCBO	PROBABLE PHOSPHATASE OS=Mycobacterium bovis (strain ATCC BAA-935 / AF2122/97) GN=BQ2027_MB1718 PE=4 SV=1	0.43745	0.454184
547	tr|A0A1R3Y3M8|A0A1R3Y3M8_MYCBO	N5-carboxyaminoimidazole ribonucleotide mutase OS=Mycobacterium bovis (strain ATCC BAA-935 / AF2122/97) GN=purE PE=3 SV=1	0.43954	0.839493
548	tr|A0A1R3Y2Y1|A0A1R3Y2Y1_MYCBO	Conserved protein OS=Mycobacterium bovis (strain ATCC BAA-935 / AF2122/97) GN=BQ2027_MB3066C PE=4 SV=1	0.44043	0.651128
549	tr|A0A0K2HYH8|A0A0K2HYH8_MYCBI	Elongation factor P OS=Mycobacterium bovis BCG GN=efp PE=3 SV=1	0.44057	0.864228
550	tr|A0A1R3Y5L0|A0A1R3Y5L0_MYCBO	Probable poly(A) polymerase pcna (Polynucleotide adenylyltransferase) (Ntp polymerase) (Rna adenylating enzyme) (Poly(A) polymerase) OS=Mycobacterium bovis (strain ATCC BAA-935 / AF2122/97) GN=pcnA PE=3 SV=1	0.44105	1.43136
551	tr|A0A1R3Y410|A0A1R3Y410_MYCBO	Conserved protein OS=Mycobacterium bovis (strain ATCC BAA-935 / AF2122/97) GN=BQ2027_MB3339 PE=4 SV=1	0.44376	0.595459
552	tr|A0A1R3XXA9|A0A1R3XXA9_MYCBO	POSSIBLE ENOYL-COA HYDRATASE ECHA9 (ENOYL HYDRASE) (UNSATURATED ACYL-COA HYDRATASE) (CROTONASE) OS=Mycobacterium bovis (strain ATCC BAA-935 / AF2122/97) GN=echA9 PE=4 SV=1	0.44398	0.856225
553	tr|A0A1A9EC28|A0A1A9EC28_MYCBI	2-phospho-L-lactate transferase OS=Mycobacterium bovis GN=cofD PE=3 SV=1	0.44407	0.67098
554	tr|A0A1R3XWQ4|A0A1R3XWQ4_MYCBO	Citrate synthase OS=Mycobacterium bovis (strain ATCC BAA-935 / AF2122/97) GN=gltA2 PE=3 SV=1	0.44559	0.63646
555	tr|A0A1R3Y4I0|A0A1R3Y4I0_MYCBO	Deazaflavin-dependent nitroreductase ddn OS=Mycobacterium bovis (strain ATCC BAA-935 / AF2122/97) GN=ddn PE=4 SV=1	0.44592	0.805714
556	tr|A0A0K2HVK5|A0A0K2HVK5_MYCBI	Imidazole glycerol phosphate synthase subunit HisH OS=Mycobacterium bovis BCG GN=hisH PE=3 SV=1	0.44774	0.550883
557	tr|A0A1A9T7S8|A0A1A9T7S8_MYCBI	Porphobilinogen deaminase OS=Mycobacterium bovis GN=hemC PE=3 SV=1	0.44828	0.843573
558	tr|A0A1R3Y2Y6|A0A1R3Y2Y6_MYCBO	PROBABLE TRANSCRIPTIONAL REGULATORY PROTEIN OS=Mycobacterium bovis (strain ATCC BAA-935 / AF2122/97) GN=BQ2027_MB3013 PE=4 SV=1	0.4484	1.32529
559	tr|A0A120IQR6|A0A120IQR6_MYCBI	Aspartate-semialdehyde dehydrogenase OS=Mycobacterium bovis BCG GN=asd PE=3 SV=1	0.44866	1.06833
560	tr|A0A1A9T8N0|A0A1A9T8N0_MYCBI	Phosphoribosylaminoimidazole-succinocarboxamide synthase OS=Mycobacterium bovis GN=purC PE=3 SV=1	0.44887	0.74691
561	tr|A0A1A9E870|A0A1A9E870_MYCBI	Sec-independent protein translocase protein TatA OS=Mycobacterium bovis GN=tatA PE=3 SV=1	0.45223	1.31075
562	tr|A0A1A9T694|A0A1A9T694_MYCBI	Uncharacterized protein OS=Mycobacterium bovis GN=B7S04_00170 PE=4 SV=1	0.45227	1.23873
563	tr|A0A243R6P1|A0A243R6P1_MYCBI	Glutamate-1-semialdehyde 2,1-aminomutase OS=Mycobacterium bovis GN=hemL PE=3 SV=1	0.45321	1.1221
564	tr|A0A0Y1B187|A0A0Y1B187_MYCBI	Phosphoserine/threonine phosphatase PstP OS=Mycobacterium bovis BCG GN=RN06_0022 PE=4 SV=1	0.45374	0.878674
565	tr|A0A243R3K6|A0A243R3K6_MYCBI	Uncharacterized protein OS=Mycobacterium bovis GN=B7S04_07520 PE=4 SV=1	0.45377	0.633455
566	tr|A0A1R3XVF8|A0A1R3XVF8_MYCBO	Conserved protein OS=Mycobacterium bovis (strain ATCC BAA-935 / AF2122/97) GN=BQ2027_MB0473C PE=4 SV=1	0.45478	1.24775
567	tr|A0A0K2HWH2|A0A0K2HWH2_MYCBI	Anthranilate synthase component 1 OS=Mycobacterium bovis BCG GN=trpE PE=3 SV=1	0.4555	0.862085
568	tr|A0A0K2HT47|A0A0K2HT47_MYCBI	Probable M18 family aminopeptidase 2 OS=Mycobacterium bovis BCG GN=apeB PE=3 SV=1	0.45601	1.22951
569	tr|A0A0K2HRF3|A0A0K2HRF3_MYCBI	Fatty-acid--CoA ligase FadD2 OS=Mycobacterium bovis BCG GN=RN06_0334 PE=4 SV=1	0.45666	1.08623
570	tr|A0A1R3Y4U3|A0A1R3Y4U3_MYCBO	Conserved protein OS=Mycobacterium bovis (strain ATCC BAA-935 / AF2122/97) GN=BQ2027_MB3702C PE=4 SV=1	0.45738	0.605356
571	tr|A0A1R3XUD9|A0A1R3XUD9_MYCBO	TREHALOSE SYNTHASE TRES OS=Mycobacterium bovis (strain ATCC BAA-935 / AF2122/97) GN=treS PE=4 SV=1	0.45844	1.36909
572	tr|A0A243QVV5|A0A243QVV5_MYCBI	Lipase LipE OS=Mycobacterium bovis GN=B7S04_20230 PE=4 SV=1	0.45853	1.97085
573	tr|A0A0K2HWR3|A0A0K2HWR3_MYCBI	CinA-like protein OS=Mycobacterium bovis BCG GN=RN06_2355 PE=3 SV=1	0.45865	1.16973
574	tr|A0A1A9E5P8|A0A1A9E5P8_MYCBI	Lipoprotein LprA OS=Mycobacterium bovis GN=B7S04_06955 PE=4 SV=1	0.45913	2.76866
575	tr|A0A1A9EAZ6|A0A1A9EAZ6_MYCBI	Polyketide synthase OS=Mycobacterium bovis GN=B7S04_15820 PE=4 SV=1	0.46109	0.621463
576	tr|A0A1R3Y594|A0A1R3Y594_MYCBO	UDP-GLUCOSE 4-EPIMERASE GALE1 (GALACTOWALDENASE) (UDP-GALACTOSE 4-EPIMERASE) (URIDINE DIPHOSPHATE GALACTOSE 4-EPIMERASE) (URIDINE DIPHOSPHO-GALACTOSE 4-EPIMERASE) OS=Mycobacterium bovis (strain ATCC BAA-935 / AF2122/97) GN=galE1 PE=4 SV=1	0.46141	1.47327
577	tr|A0A1A9EC27|A0A1A9EC27_MYCBI	Coenzyme F420:L-glutamate ligase OS=Mycobacterium bovis GN=fbiB PE=3 SV=1	0.46144	1.52022
578	tr|A0A0K2HV99|A0A0K2HV99_MYCBI	6,7-dimethyl-8-ribityllumazine synthase OS=Mycobacterium bovis BCG GN=ribH PE=3 SV=1	0.46191	0.807179
579	tr|A0A083WHS5|A0A083WHS5_MYCBI	Galactokinase OS=Mycobacterium bovis GN=galK PE=3 SV=1	0.46367	0.750708
580	tr|A0A1R3XYK8|A0A1R3XYK8_MYCBO	Uncharacterized protein OS=Mycobacterium bovis (strain ATCC BAA-935 / AF2122/97) GN=BQ2027_MB1559C PE=4 SV=1	0.46384	1.8487
581	tr|A0A0Y1BYR9|A0A0Y1BYR9_MYCBI	Cysteine desulfurase OS=Mycobacterium bovis BCG GN=RN06_1817 PE=3 SV=1	0.46423	1.05092
582	tr|A0A109SBB6|A0A109SBB6_MYCBI	Decaprenylphosphoryl-D-2-keto erythropentose reductase OS=Mycobacterium bovis BCG GN=RN06_4617 PE=4 SV=1	0.46464	1.4286
583	tr|A0A0K2HYH1|A0A0K2HYH1_MYCBI	Uncharacterized protein OS=Mycobacterium bovis BCG GN=RN06_3093 PE=4 SV=1	0.46699	1.82044
584	tr|A0A0K2HVF5|A0A0K2HVF5_MYCBI	L-asparaginase OS=Mycobacterium bovis BCG GN=RN06_1897 PE=4 SV=1	0.46768	1.39901
585	tr|A0A1R3XU63|A0A1R3XU63_MYCBO	POSSIBLE HYDROLASE OS=Mycobacterium bovis (strain ATCC BAA-935 / AF2122/97) GN=BQ2027_MB0046C PE=4 SV=1	0.47091	1.3915
586	tr|A0A1R3Y459|A0A1R3Y459_MYCBO	Uncharacterized protein OS=Mycobacterium bovis (strain ATCC BAA-935 / AF2122/97) GN=BQ2027_MB3389 PE=4 SV=1	0.47161	2.09831
587	tr|A0A0K2HY21|A0A0K2HY21_MYCBI	Cysteine synthase OS=Mycobacterium bovis BCG GN=RN06_2865 PE=3 SV=1	0.47256	1.11413
588	tr|A0A243R6M3|A0A243R6M3_MYCBI	Hydrolase OS=Mycobacterium bovis GN=B7S04_02720 PE=4 SV=1	0.47352	1.29647
589	tr|A0A0H3M7Y1|A0A0H3M7Y1_MYCBP	Probable fatty-acid-CoA ligase fadD30 OS=Mycobacterium bovis (strain BCG / Pasteur 1173P2) GN=fadD30 PE=4 SV=1	0.47368	1.37793
590	tr|A0A1R3Y050|A0A1R3Y050_MYCBO	Conserved protein OS=Mycobacterium bovis (strain ATCC BAA-935 / AF2122/97) GN=BQ2027_MB1954C PE=4 SV=1	0.47518	1.14891
591	tr|A0A0K2HVD3|A0A0K2HVD3_MYCBI	Transaldolase OS=Mycobacterium bovis BCG GN=tal PE=3 SV=1	0.47554	1.11587
592	tr|A0A1A9E816|A0A1A9E816_MYCBI	3-alpha(Or 20-beta)-hydroxysteroid dehydrogenase OS=Mycobacterium bovis GN=B7S04_10730 PE=4 SV=1	0.47555	1.12611
593	tr|A0A1R3Y3Q7|A0A1R3Y3Q7_MYCBO	PROBABLE PIPERIDEINE-6-CARBOXILIC ACID DEHYDROGENASE PCD (PIPERIDEINE-6-CARBOXYLATE DEHYDROGENASE) OS=Mycobacterium bovis (strain ATCC BAA-935 / AF2122/97) GN=pcd PE=3 SV=1	0.47565	0.905038
594	tr|A0A0Y1D0N4|A0A0Y1D0N4_MYCBI	Uncharacterized protein OS=Mycobacterium bovis BCG GN=RN06_3353 PE=4 SV=1	0.47775	0.709545
595	tr|A0A0K2I2N8|A0A0K2I2N8_MYCBI	Monooxygenase EthA OS=Mycobacterium bovis BCG GN=RN06_4702 PE=4 SV=1	0.47802	1.60132
596	sp|C1AI41|ISPD_MYCBT	2-C-methyl-D-erythritol 4-phosphate cytidylyltransferase OS=Mycobacterium bovis (strain BCG / Tokyo 172 / ATCC 35737 / TMC 1019) GN=ispD PE=3 SV=1	0.47922	0.871265
597	tr|A0A1R3Y5N8|A0A1R3Y5N8_MYCBO	Conserved protein similar to jag protein OS=Mycobacterium bovis (strain ATCC BAA-935 / AF2122/97) GN=BQ2027_MB3951C PE=4 SV=1	0.47942	0.756159
598	tr|A0A1R3XYD6|A0A1R3XYD6_MYCBO	PROBABLE QUINONE REDUCTASE QOR (NADPH:quinone reductase) (Zeta-crystallin homolog protein) OS=Mycobacterium bovis (strain ATCC BAA-935 / AF2122/97) GN=qor PE=4 SV=1	0.47953	1.65165
599	tr|A0A1R3Y144|A0A1R3Y144_MYCBO	Probable esterase LipM OS=Mycobacterium bovis (strain ATCC BAA-935 / AF2122/97) GN=lipM PE=4 SV=1	0.47967	0.558744
600	tr|A0A0K2HX80|A0A0K2HX80_MYCBI	Acetolactate synthase large subunit IlvG OS=Mycobacterium bovis BCG GN=RN06_2257 PE=3 SV=1	0.4806	0.745403
601	tr|A0A1R3Y2Y9|A0A1R3Y2Y9_MYCBO	PROBABLE PHOSPHOSERINE PHOSPHATASE SERB2 (PSP) (O-PHOSPHOSERINE PHOSPHOHYDROLASE) (PSPASE) OS=Mycobacterium bovis (strain ATCC BAA-935 / AF2122/97) GN=serB2 PE=4 SV=1	0.48122	0.89873
602	tr|G7QUZ7|G7QUZ7_MYCBI	Dihydrolipoyl dehydrogenase OS=Mycobacterium bovis BCG str. Mexico GN=lpd PE=3 SV=1	0.48142	1.18832
603	tr|A0A0Y1CAY9|A0A0Y1CAY9_MYCBI	Uncharacterized protein OS=Mycobacterium bovis BCG GN=RN06_0549 PE=4 SV=1	0.48277	0.825104
604	tr|A0A243QY02|A0A243QY02_MYCBI	D-alanine--D-alanine ligase OS=Mycobacterium bovis GN=ddl PE=3 SV=1	0.48341	1.26809
605	tr|A0A1R3Y1N0|A0A1R3Y1N0_MYCBO	PROBABLE FATTY-ACID-CoA LIGASE FADD9 (FATTY-ACID-COA SYNTHETASE) (FATTY-ACID-COA SYNTHASE) OS=Mycobacterium bovis (strain ATCC BAA-935 / AF2122/97) GN=fadD9 PE=4 SV=1	0.48383	0.6778
606	tr|A0A243QQ12|A0A243QQ12_MYCBI	dITP/XTP pyrophosphatase OS=Mycobacterium bovis GN=B7S04_07365 PE=3 SV=1	0.48453	0.73858
607	tr|A0A1R3Y031|A0A1R3Y031_MYCBO	Conserved transmembrane protein OS=Mycobacterium bovis (strain ATCC BAA-935 / AF2122/97) GN=BQ2027_MB2063C PE=4 SV=1	0.48555	0.845634
608	tr|A0A0K2HYA0|A0A0K2HYA0_MYCBI	ATP-dependent Clp protease proteolytic subunit OS=Mycobacterium bovis BCG GN=clpP PE=3 SV=1	0.486	0.773446
609	tr|A0A1R3XUG6|A0A1R3XUG6_MYCBO	PROBABLE ACYL-CoA DEHYDROGENASE FADE1 OS=Mycobacterium bovis (strain ATCC BAA-935 / AF2122/97) GN=fadE1 PE=3 SV=1	0.48659	1.22282
610	tr|A0A0H4FYY3|A0A0H4FYY3_MYCBI	Phosphate-specific transport system accessory protein PhoU OS=Mycobacterium bovis BCG GN=RN06_3990 PE=3 SV=1	0.48769	0.920053
611	tr|A0A0H3M564|A0A0H3M564_MYCBP	Histidinol dehydrogenase OS=Mycobacterium bovis (strain BCG / Pasteur 1173P2) GN=hisD PE=3 SV=1	0.48811	1.33551
612	tr|A0A1R3XX78|A0A1R3XX78_MYCBO	Uncharacterized protein OS=Mycobacterium bovis (strain ATCC BAA-935 / AF2122/97) GN=BQ2027_MB1089 PE=4 SV=1	0.48848	0.808947
613	tr|A0A1A9T880|A0A1A9T880_MYCBI	Cyclopropane mycolic acid synthase OS=Mycobacterium bovis GN=B7S04_03490 PE=4 SV=1	0.48863	1.67928
614	tr|A0A1A9EC78|A0A1A9EC78_MYCBI	Tryptophan--tRNA ligase OS=Mycobacterium bovis GN=trpS PE=3 SV=1	0.48892	1.40981
615	tr|A0A1A9EB43|A0A1A9EB43_MYCBI	2-phospho-L-lactate guanylyltransferase OS=Mycobacterium bovis GN=cofC PE=3 SV=1	0.48985	0.714035
616	tr|A0A0Y1B6V6|A0A0Y1B6V6_MYCBI	Polyketide cyclase/dehydrase OS=Mycobacterium bovis BCG GN=RN06_0111 PE=4 SV=1	0.4909	0.84983
617	tr|A0A0K2HZW9|A0A0K2HZW9_MYCBI	Acetolactate synthase small subunit OS=Mycobacterium bovis BCG GN=RN06_3636 PE=4 SV=1	0.49486	0.61772
618	tr|A0A0K2HTT1|A0A0K2HTT1_MYCBI	Bifunctional protein GlmU OS=Mycobacterium bovis BCG GN=glmU PE=3 SV=1	0.49499	1.51455
619	tr|A0A109S636|A0A109S636_MYCBI	Iron-sulfur-binding reductase OS=Mycobacterium bovis BCG GN=RN06_0418 PE=4 SV=1	0.49569	1.46083
620	tr|A0A083WA13|A0A083WA13_MYCBI	Glutamate racemase OS=Mycobacterium bovis GN=murI PE=3 SV=1	0.49671	1.30621
621	tr|A0A243QHA2|A0A243QHA2_MYCBI	Prephenate dehydrogenase OS=Mycobacterium bovis GN=B7S04_20110 PE=4 SV=1	0.49709	0.739777
622	tr|A0A0H3M1S9|A0A0H3M1S9_MYCBP	Uncharacterized protein OS=Mycobacterium bovis (strain BCG / Pasteur 1173P2) GN=BCG_0540 PE=4 SV=1	0.49806	0.715727
623	tr|A0A0K2HV36|A0A0K2HV36_MYCBI	Carboxylesterase NlhH OS=Mycobacterium bovis BCG GN=RN06_1735 PE=4 SV=1	0.49872	1.39836
624	tr|A0A083W7L8|A0A083W7L8_MYCBI	Prolipoprotein diacylglyceryl transferase OS=Mycobacterium bovis GN=lgt PE=3 SV=1	0.4993	0.665474
625	tr|A0A1A9E6N4|A0A1A9E6N4_MYCBI	Indole-3-glycerol phosphate synthase OS=Mycobacterium bovis GN=trpC PE=3 SV=1	0.49995	1.22608
626	tr|A0A0K2HSC3|A0A0K2HSC3_MYCBI	UPF0234 protein RN06_0699 OS=Mycobacterium bovis BCG GN=RN06_0699 PE=3 SV=1	0.50061	0.893666
627	tr|A0A1R3XZ10|A0A1R3XZ10_MYCBO	Probable second part of macrolide-transport atp-binding protein abc transporter OS=Mycobacterium bovis (strain ATCC BAA-935 / AF2122/97) GN=BQ2027_MB1695C PE=4 SV=1	0.50062	0.930289
628	tr|A0A0H3ME19|A0A0H3ME19_MYCBP	Uncharacterized protein OS=Mycobacterium bovis (strain BCG / Pasteur 1173P2) GN=BCG_1870c PE=4 SV=1	0.50104	0.836491
629	tr|A0A243QP12|A0A243QP12_MYCBI	Uncharacterized protein OS=Mycobacterium bovis GN=B7S04_10455 PE=4 SV=1	0.50138	1.52793
630	tr|A0A0H3MC16|A0A0H3MC16_MYCBP	Probable glutamine synthetase glnA2 OS=Mycobacterium bovis (strain BCG / Pasteur 1173P2) GN=glnA2 PE=3 SV=1	0.50204	0.897148
631	tr|A0A1R3Y309|A0A1R3Y309_MYCBO	Conserved protein OS=Mycobacterium bovis (strain ATCC BAA-935 / AF2122/97) GN=BQ2027_MB2342C PE=4 SV=1	0.50296	1.18356
632	tr|A0A0Y1C1Y7|A0A0Y1C1Y7_MYCBI	Transcriptional regulator EmbR OS=Mycobacterium bovis BCG GN=RN06_1578 PE=4 SV=1	0.50332	0.693261
633	tr|A0A1A9T7I7|A0A1A9T7I7_MYCBI	Peptide deformylase OS=Mycobacterium bovis GN=def PE=3 SV=1	0.50336	1.39783
634	tr|A0A083WF74|A0A083WF74_MYCBI	Bifunctional purine biosynthesis protein PurH OS=Mycobacterium bovis GN=purH PE=3 SV=1	0.50418	1.31142
635	tr|Q7BUC1|Q7BUC1_MYCBI	Uncharacterized protein OS=Mycobacterium bovis BCG GN=RN06_1940 PE=4 SV=1	0.50472	0.922792
636	tr|A0A1R3XYW3|A0A1R3XYW3_MYCBO	30s ribosomal protein s1 rpsa OS=Mycobacterium bovis (strain ATCC BAA-935 / AF2122/97) GN=rpsA PE=4 SV=1	0.5049	1.06349
637	tr|A0A1R3Y2Y3|A0A1R3Y2Y3_MYCBO	PROBABLE SHORT-CHAIN TYPE DEHYDROGENASE/REDUCTASE OS=Mycobacterium bovis (strain ATCC BAA-935 / AF2122/97) GN=BQ2027_MB2788C PE=4 SV=1	0.50514	0.824221
638	tr|A0A1R3Y1P8|A0A1R3Y1P8_MYCBO	PROBABLE SERINE ACETYLTRANSFERASE CYSE (SAT) OS=Mycobacterium bovis (strain ATCC BAA-935 / AF2122/97) GN=cysE PE=4 SV=1	0.50659	1.78097
639	tr|A0A1A9E8C8|A0A1A9E8C8_MYCBI	Cell division protein SepF OS=Mycobacterium bovis GN=sepF PE=3 SV=1	0.50773	0.709043
640	tr|A0A1R3XXG9|A0A1R3XXG9_MYCBO	Conserved protein OS=Mycobacterium bovis (strain ATCC BAA-935 / AF2122/97) GN=BQ2027_MB0834C PE=3 SV=1	0.5111	1.11237
641	tr|A0A1R3XUE4|A0A1R3XUE4_MYCBO	PROBABLE OXIDOREDUCTASE OS=Mycobacterium bovis (strain ATCC BAA-935 / AF2122/97) GN=BQ2027_MB0069 PE=3 SV=1	0.51118	0.676905
642	tr|A0A1R3XZ84|A0A1R3XZ84_MYCBO	Probable two-component system transcriptional regulator OS=Mycobacterium bovis (strain ATCC BAA-935 / AF2122/97) GN=BQ2027_MB1652 PE=4 SV=1	0.51215	1.38353
643	tr|A0A1R3Y5L2|A0A1R3Y5L2_MYCBO	Possible phosphotransferase OS=Mycobacterium bovis (strain ATCC BAA-935 / AF2122/97) GN=BQ2027_MB3847 PE=3 SV=1	0.51217	1.48851
644	tr|A0A1R3Y2Q7|A0A1R3Y2Q7_MYCBO	Conserved alanine and valine and glycine rich protein OS=Mycobacterium bovis (strain ATCC BAA-935 / AF2122/97) GN=BQ2027_MB2708C PE=3 SV=1	0.51438	1.7397
645	tr|A0A1R3XUA4|A0A1R3XUA4_MYCBO	Uncharacterized protein OS=Mycobacterium bovis (strain ATCC BAA-935 / AF2122/97) GN=BQ2027_MB0082 PE=4 SV=1	0.51567	1.82055
646	tr|A0A0C7DI12|A0A0C7DI12_MYCBI	Quinolinate synthase A OS=Mycobacterium bovis GN=nadA PE=3 SV=1	0.5159	1.4801
647	tr|A0A1R3XX39|A0A1R3XX39_MYCBO	PUTATIVE POLYKETIDE SYNTHASE PKS16 OS=Mycobacterium bovis (strain ATCC BAA-935 / AF2122/97) GN=pks16 PE=4 SV=1	0.51762	0.780308
648	tr|Q6SA89|Q6SA89_MYCBI	Putative transcriptional regulator CRP OS=Mycobacterium bovis BCG GN=RN06_4483 PE=4 SV=1	0.51831	0.862135
649	tr|A0A243QXP1|A0A243QXP1_MYCBI	Type III-A CRISPR-associated RAMP protein Csm3 OS=Mycobacterium bovis GN=B7S04_15155 PE=4 SV=1	0.51874	1.38157
650	tr|A0A243QSB5|A0A243QSB5_MYCBI	o-succinylbenzoate synthase OS=Mycobacterium bovis GN=menC PE=3 SV=1	0.5191	1.19328
651	tr|A0A243R672|A0A243R672_MYCBI	Glycerol-3-phosphate dehydrogenase [NAD(P)+] OS=Mycobacterium bovis GN=gpsA PE=3 SV=1	0.52038	1.61246
652	tr|G7R1A7|G7R1A7_MYCBI	Trigger factor OS=Mycobacterium bovis BCG str. Mexico GN=tig PE=3 SV=1	0.52065	1.19877
653	tr|G8FRV3|G8FRV3_MYCBI	Uncharacterized protein OS=Mycobacterium bovis BCG str. Mexico GN=BCGMEX_0855c PE=4 SV=1	0.52188	1.16281
654	tr|A0A083WHX2|A0A083WHX2_MYCBI	DNA-directed RNA polymerase subunit beta OS=Mycobacterium bovis GN=rpoB PE=3 SV=1	0.52235	1.08426
655	tr|A0A1R3XZJ8|A0A1R3XZJ8_MYCBO	PROBABLE SHORT-CHAIN TYPE DEHYDROGENASE OS=Mycobacterium bovis (strain ATCC BAA-935 / AF2122/97) GN=BQ2027_MB1896C PE=3 SV=1	0.52413	0.747608
656	tr|A0A1R3XXS1|A0A1R3XXS1_MYCBO	Conserved protein OS=Mycobacterium bovis (strain ATCC BAA-935 / AF2122/97) GN=BQ2027_MB0935 PE=4 SV=1	0.52499	1.57252
657	tr|A0A1R3Y3G3|A0A1R3Y3G3_MYCBO	Uncharacterized protein OS=Mycobacterium bovis (strain ATCC BAA-935 / AF2122/97) GN=plsC PE=4 SV=1	0.52502	0.902048
658	tr|A0A1R3Y1B2|A0A1R3Y1B2_MYCBO	PROBABLE AMINOPEPTIDASE N PEPN (LYSYL AMINOPEPTIDASE) (LYS-AP) (ALANINE AMINOPEPTIDASE) OS=Mycobacterium bovis (strain ATCC BAA-935 / AF2122/97) GN=pepN PE=4 SV=1	0.52589	0.923177
659	tr|A0A1A9E6U6|A0A1A9E6U6_MYCBI	Translation initiation factor IF-3 OS=Mycobacterium bovis GN=infC PE=3 SV=1	0.52713	0.906605
660	tr|A0A1R3XXA0|A0A1R3XXA0_MYCBO	Conserved protein OS=Mycobacterium bovis (strain ATCC BAA-935 / AF2122/97) GN=BQ2027_MB1090 PE=4 SV=1	0.52744	1.19424
661	tr|A0A0K2HWZ3|A0A0K2HWZ3_MYCBI	Uncharacterized protein OS=Mycobacterium bovis BCG GN=RN06_2436 PE=4 SV=1	0.52887	2.28127
662	tr|A0A0H3M4I7|A0A0H3M4I7_MYCBP	Tyrosine--tRNA ligase OS=Mycobacterium bovis (strain BCG / Pasteur 1173P2) GN=tyrS PE=3 SV=1	0.53015	1.4496
663	tr|A0A1R3Y3H8|A0A1R3Y3H8_MYCBO	Gcn5-related n-acetyltransferase, phosphorylase OS=Mycobacterium bovis (strain ATCC BAA-935 / AF2122/97) GN=BQ2027_MB3254C PE=4 SV=1	0.53201	1.291
664	tr|A0A1R3Y2B8|A0A1R3Y2B8_MYCBO	TRK SYSTEM POTASSIUM UPTAKE PROTEIN CEOB OS=Mycobacterium bovis (strain ATCC BAA-935 / AF2122/97) GN=ceoB PE=4 SV=1	0.53222	0.778357
665	tr|A0A0K2HXF7|A0A0K2HXF7_MYCBI	Membrane protein OS=Mycobacterium bovis BCG GN=RN06_2704 PE=4 SV=1	0.53356	0.491943
666	tr|A0A0K2I2J0|A0A0K2I2J0_MYCBI	Putative phenylalanine aminotransferase OS=Mycobacterium bovis BCG GN=pat PE=3 SV=1	0.53445	1.1955
667	tr|A0A243QRC6|A0A243QRC6_MYCBI	Transcriptional regulator OS=Mycobacterium bovis GN=B7S04_06200 PE=4 SV=1	0.5354	0.718095
668	tr|A0A1R3XX04|A0A1R3XX04_MYCBO	PROBABLE LIPASE/ESTERASE LIPG OS=Mycobacterium bovis (strain ATCC BAA-935 / AF2122/97) GN=lipG PE=4 SV=1	0.53807	0.754167
669	tr|A0A1R3XYX1|A0A1R3XYX1_MYCBO	Possible 23S rRNA methyltransferase tsnR OS=Mycobacterium bovis (strain ATCC BAA-935 / AF2122/97) GN=tsnR PE=3 SV=1	0.53835	1.25149
670	tr|A0A1A9E9P2|A0A1A9E9P2_MYCBI	Uncharacterized protein OS=Mycobacterium bovis GN=B7S04_13865 PE=4 SV=1	0.53893	1.3495
671	tr|A0A0K2HWD4|A0A0K2HWD4_MYCBI	Urease accessory protein UreG OS=Mycobacterium bovis BCG GN=ureG PE=3 SV=1	0.53928	0.74339
672	tr|A0A1R3XYK1|A0A1R3XYK1_MYCBO	Conserved protein OS=Mycobacterium bovis (strain ATCC BAA-935 / AF2122/97) GN=BQ2027_MB1558 PE=4 SV=1	0.53935	3.00191
673	tr|A0A0H3M5J7|A0A0H3M5J7_MYCBP	UDP-N-acetylmuramoyl-L-alanyl-D-glutamate--2,6-diaminopimelate ligase OS=Mycobacterium bovis (strain BCG / Pasteur 1173P2) GN=murE PE=3 SV=1	0.5405	0.849139
674	tr|A0A0K2HVV6|A0A0K2HVV6_MYCBI	NAD kinase OS=Mycobacterium bovis BCG GN=nadK PE=3 SV=1	0.54081	0.869443
675	tr|A0A0K2HV17|A0A0K2HV17_MYCBI	Aspartate carbamoyltransferase OS=Mycobacterium bovis BCG GN=pyrB PE=3 SV=1	0.5412	0.357733
676	tr|G8FRV1|G8FRV1_MYCBI	Transcription termination/antitermination protein NusG OS=Mycobacterium bovis BCG str. Mexico GN=nusG PE=3 SV=1	0.54253	1.07234
677	tr|A0A1R3XWG2|A0A1R3XWG2_MYCBO	Phosphoribosylformylglycinamidine synthase subunit PurS OS=Mycobacterium bovis (strain ATCC BAA-935 / AF2122/97) GN=purS PE=3 SV=1	0.54547	0.734417
678	tr|A0A083WJZ1|A0A083WJZ1_MYCBI	Adenylate kinase OS=Mycobacterium bovis GN=adk PE=3 SV=1	0.54649	0.760287
679	tr|A0A0Y1BZK2|A0A0Y1BZK2_MYCBI	Two component sensory transduction protein RegX OS=Mycobacterium bovis BCG GN=RN06_0603 PE=4 SV=1	0.54674	0.855364
680	tr|A0A1R3Y323|A0A1R3Y323_MYCBO	Conserved protein OS=Mycobacterium bovis (strain ATCC BAA-935 / AF2122/97) GN=BQ2027_MB3106C PE=4 SV=1	0.54826	0.818017
681	tr|A0A1R3Y0P8|A0A1R3Y0P8_MYCBO	Probable dehydrogenase OS=Mycobacterium bovis (strain ATCC BAA-935 / AF2122/97) GN=BQ2027_MB2301 PE=4 SV=1	0.54891	0.929125
682	tr|A0A1R3XXL0|A0A1R3XXL0_MYCBO	PROBABLE FERREDOXIN FDXC OS=Mycobacterium bovis (strain ATCC BAA-935 / AF2122/97) GN=fdxC PE=4 SV=1	0.55009	0.830861
683	tr|A0A0K2HWU5|A0A0K2HWU5_MYCBI	Ferredoxin OS=Mycobacterium bovis BCG GN=RN06_2459 PE=4 SV=1	0.55195	1.23562
684	tr|A0A0K2I137|A0A0K2I137_MYCBI	Isocitrate dehydrogenase [NADP] OS=Mycobacterium bovis BCG GN=RN06_4071 PE=3 SV=1	0.55202	1.21999
685	tr|A0A243QNM5|A0A243QNM5_MYCBI	Inositol-1-monophosphatase OS=Mycobacterium bovis GN=B7S04_14520 PE=3 SV=1	0.55419	1.16874
686	tr|A0A1A9EB00|A0A1A9EB00_MYCBI	Mycocerosic acid synthase OS=Mycobacterium bovis GN=B7S04_15785 PE=4 SV=1	0.55468	1.14724
687	tr|A0A1A9ECE7|A0A1A9ECE7_MYCBI	Hydrolase OS=Mycobacterium bovis GN=B7S04_18300 PE=4 SV=1	0.55475	0.856235
688	tr|A0A0K2HYE7|A0A0K2HYE7_MYCBI	Glutamine synthetase OS=Mycobacterium bovis BCG GN=RN06_2727 PE=3 SV=1	0.55636	1.04947
689	tr|A0A0Y1BT87|A0A0Y1BT87_MYCBI	S-adenosylmethionine-dependent methyltransferase OS=Mycobacterium bovis BCG GN=RN06_0890 PE=3 SV=1	0.557	1.48085
690	tr|A0A0H3MBV2|A0A0H3MBV2_MYCBP	Transcription-repair-coupling factor OS=Mycobacterium bovis (strain BCG / Pasteur 1173P2) GN=mfd PE=3 SV=1	0.55779	1.14221
691	tr|A0A0K2HVE9|A0A0K2HVE9_MYCBI	Uncharacterized protein OS=Mycobacterium bovis BCG GN=RN06_1816 PE=4 SV=1	0.55829	1.15863
692	tr|A0A109S7X8|A0A109S7X8_MYCBI	Oxidoreductase FadB OS=Mycobacterium bovis BCG GN=RN06_2368 PE=4 SV=1	0.55887	1.10746
693	tr|A0A1R3XWZ8|A0A1R3XWZ8_MYCBO	PROBABLE ACETYL-/PROPIONYL-COENZYME A CARBOXYLASE ALPHA CHAIN (ALPHA SUBUNIT) ACCA2: BIOTIN CARBOXYLASE + BIOTIN CARBOXYL CARRIER PROTEIN (BCCP) OS=Mycobacterium bovis (strain ATCC BAA-935 / AF2122/97) GN=accA2 PE=4 SV=1	0.55944	0.848607
694	tr|A0A1R3Y0C5|A0A1R3Y0C5_MYCBO	Phospho-2-dehydro-3-deoxyheptonate aldolase OS=Mycobacterium bovis (strain ATCC BAA-935 / AF2122/97) GN=aroG PE=3 SV=1	0.55983	1.22835
695	tr|A0A0H3M6D1|A0A0H3M6D1_MYCBP	L-threonine dehydratase OS=Mycobacterium bovis (strain BCG / Pasteur 1173P2) GN=ilvA PE=3 SV=1	0.56107	1.14217
696	tr|A0A1R3XWG4|A0A1R3XWG4_MYCBO	Conserved protein OS=Mycobacterium bovis (strain ATCC BAA-935 / AF2122/97) GN=BQ2027_MB0822C PE=4 SV=1	0.56225	0.685282
697	tr|A0A243QKN3|A0A243QKN3_MYCBI	Peptidyl-prolyl cis-trans isomerase OS=Mycobacterium bovis GN=B7S04_13940 PE=4 SV=1	0.56303	0.845839
698	tr|A0A1R3XYG6|A0A1R3XYG6_MYCBO	Conserved protein OS=Mycobacterium bovis (strain ATCC BAA-935 / AF2122/97) GN=BQ2027_MB0783C PE=4 SV=1	0.56388	0.470482
699	tr|A0A1R3Y5C1|A0A1R3Y5C1_MYCBO	Uncharacterized protein OS=Mycobacterium bovis (strain ATCC BAA-935 / AF2122/97) GN=BQ2027_MB3848 PE=4 SV=1	0.56391	1.08506
700	tr|A0A1R3XZ90|A0A1R3XZ90_MYCBO	Conserved protein OS=Mycobacterium bovis (strain ATCC BAA-935 / AF2122/97) GN=BQ2027_MB1798 PE=4 SV=1	0.56393	0.860156
701	tr|A0A120IQ30|A0A120IQ30_MYCBI	Glycerol-3-phosphate dehydrogenase [NAD(P)+] OS=Mycobacterium bovis BCG GN=gpsA PE=3 SV=1	0.56482	1.07333
702	tr|A0A1R3XZS3|A0A1R3XZS3_MYCBO	Possible antitoxin maze5 OS=Mycobacterium bovis (strain ATCC BAA-935 / AF2122/97) GN=maze5 PE=4 SV=1	0.56503	1.16905
703	tr|A0A083WLG4|A0A083WLG4_MYCBI	Phosphatidylserine decarboxylase proenzyme OS=Mycobacterium bovis GN=psd PE=3 SV=1	0.56532	0.702617
704	tr|A0A1R3XZA4|A0A1R3XZA4_MYCBO	Possible integral membrane protein OS=Mycobacterium bovis (strain ATCC BAA-935 / AF2122/97) GN=BQ2027_MB1808C PE=4 SV=1	0.56644	1.41059
705	tr|A0A1A9EB13|A0A1A9EB13_MYCBI	Electron transfer flavoprotein subunit beta OS=Mycobacterium bovis GN=B7S04_16290 PE=4 SV=1	0.56722	0.92448
706	tr|A0A120IQF5|A0A120IQF5_MYCBI	50S ribosomal protein L13 OS=Mycobacterium bovis BCG GN=rplM PE=3 SV=1	0.56948	0.833816
707	tr|A0A0K2HUG7|A0A0K2HUG7_MYCBI	Phosphate-binding protein PstS OS=Mycobacterium bovis BCG GN=RN06_1155 PE=3 SV=1	0.56965	0.874122
708	tr|A0A1R3Y2X3|A0A1R3Y2X3_MYCBO	Conserved protein OS=Mycobacterium bovis (strain ATCC BAA-935 / AF2122/97) GN=BQ2027_MB3064C PE=4 SV=1	0.5701	0.927859
709	tr|A0A1R3Y4B3|A0A1R3Y4B3_MYCBO	CONSERVED HYPOTHETICAL MCE ASSOCIATED ALANINE AND VALINE RICH PROTEIN OS=Mycobacterium bovis (strain ATCC BAA-935 / AF2122/97) GN=BQ2027_MB3523C PE=4 SV=1	0.57035	1.44046
710	tr|A0A1R3Y5E6|A0A1R3Y5E6_MYCBO	Uncharacterized protein OS=Mycobacterium bovis (strain ATCC BAA-935 / AF2122/97) GN=BQ2027_MB3757C PE=4 SV=1	0.57073	1.43427
711	tr|A0A243QXP2|A0A243QXP2_MYCBI	3-oxoacyl-ACP reductase OS=Mycobacterium bovis GN=B7S04_15345 PE=4 SV=1	0.57221	1.27306
712	tr|A0A109S7U3|A0A109S7U3_MYCBI	Malate synthase G OS=Mycobacterium bovis BCG GN=glcB PE=3 SV=1	0.57305	1.07737
713	tr|A0A0K2I1F6|A0A0K2I1F6_MYCBI	DNA-directed RNA polymerase subunit alpha OS=Mycobacterium bovis BCG GN=rpoA PE=3 SV=1	0.57319	1.06012
714	tr|A0A1R3Y591|A0A1R3Y591_MYCBO	PROBABLE TWO COMPONENT SENSOR KINASE OS=Mycobacterium bovis (strain ATCC BAA-935 / AF2122/97) GN=BQ2027_MB3246C PE=4 SV=1	0.57417	0.801806
715	tr|A0A1R3Y1Z3|A0A1R3Y1Z3_MYCBO	Conserved alanine and leucine rich protein OS=Mycobacterium bovis (strain ATCC BAA-935 / AF2122/97) GN=BQ2027_MB2733 PE=4 SV=1	0.57425	1.35354
716	tr|A0A1R3Y404|A0A1R3Y404_MYCBO	Conserved protein OS=Mycobacterium bovis (strain ATCC BAA-935 / AF2122/97) GN=BQ2027_MB3404 PE=4 SV=1	0.57514	0.887928
717	tr|A0A1R3XVD9|A0A1R3XVD9_MYCBO	Conserved protein OS=Mycobacterium bovis (strain ATCC BAA-935 / AF2122/97) GN=BQ2027_MB0475 PE=4 SV=1	0.57703	1.09448
718	tr|A0A1R3Y6X7|A0A1R3Y6X7_MYCBO	Uncharacterized protein OS=Mycobacterium bovis (strain ATCC BAA-935 / AF2122/97) GN=BQ2027_MB3893 PE=4 SV=1	0.57713	1.28093
719	tr|A0A243QJM9|A0A243QJM9_MYCBI	Aspartyl/glutamyl-tRNA(Asn/Gln) amidotransferase subunit B OS=Mycobacterium bovis GN=gatB PE=3 SV=1	0.57774	1.10095
720	tr|A0A0H3MCS9|A0A0H3MCS9_MYCBP	Coenzyme A biosynthesis bifunctional protein CoaBC OS=Mycobacterium bovis (strain BCG / Pasteur 1173P2) GN=dfp PE=3 SV=1	0.5783	1.15308
721	tr|A0A1A9E8H6|A0A1A9E8H6_MYCBI	Uncharacterized protein OS=Mycobacterium bovis GN=B7S04_11480 PE=4 SV=1	0.57906	0.925285
722	tr|A0A1R3Y175|A0A1R3Y175_MYCBO	Conserved protein tb16.3 OS=Mycobacterium bovis (strain ATCC BAA-935 / AF2122/97) GN=TB16.3 PE=4 SV=1	0.57914	0.93615
723	tr|A0A1R3Y276|A0A1R3Y276_MYCBO	Apolipoprotein N-acyltransferase OS=Mycobacterium bovis (strain ATCC BAA-935 / AF2122/97) GN=ppm1 PE=3 SV=1	0.57993	0.904991
724	tr|A0A243QK46|A0A243QK46_MYCBI	NADH-quinone oxidoreductase subunit E OS=Mycobacterium bovis GN=B7S04_16945 PE=4 SV=1	0.58153	0.917115
725	tr|A0A1A9E5C2|A0A1A9E5C2_MYCBI	Putative pterin-4-alpha-carbinolamine dehydratase OS=Mycobacterium bovis GN=B7S04_06380 PE=3 SV=1	0.58302	0.844687
726	tr|A0A0K2HZL3|A0A0K2HZL3_MYCBI	Formate dehydrogenase subunit alpha FdhF OS=Mycobacterium bovis BCG GN=RN06_3497 PE=3 SV=1	0.58333	1.31031
727	tr|A0A0K2HUX7|A0A0K2HUX7_MYCBI	O-phosphoserine sulfhydrylase OS=Mycobacterium bovis BCG GN=RN06_1664 PE=4 SV=1	0.5836	0.82538
728	tr|A0A109S9Z6|A0A109S9Z6_MYCBI	UPF0182 protein RN06_3860 OS=Mycobacterium bovis BCG GN=RN06_3860 PE=3 SV=1	0.58408	1.17157
729	tr|A0A1R3XYA3|A0A1R3XYA3_MYCBO	Riboflavin biosynthesis protein RibD OS=Mycobacterium bovis (strain ATCC BAA-935 / AF2122/97) GN=ribG PE=3 SV=1	0.58412	1.08419
730	tr|A0A1A9E5C0|A0A1A9E5C0_MYCBI	NAD-dependent protein deacylase OS=Mycobacterium bovis GN=cobB PE=3 SV=1	0.58457	1.2453
731	tr|A0A1R3Y2G1|A0A1R3Y2G1_MYCBO	Conserved alanine and arginine rich protein OS=Mycobacterium bovis (strain ATCC BAA-935 / AF2122/97) GN=BQ2027_MB2750 PE=4 SV=1	0.58787	0.753766
732	tr|A0A243QUE5|A0A243QUE5_MYCBI	Allophanate hydrolase OS=Mycobacterium bovis GN=B7S04_01435 PE=4 SV=1	0.58898	1.6236
733	tr|A0A0H3M5C1|A0A0H3M5C1_MYCBP	Phenylalanine--tRNA ligase beta subunit OS=Mycobacterium bovis (strain BCG / Pasteur 1173P2) GN=pheT PE=3 SV=1	0.59026	1.12627
734	tr|A0A243QKP4|A0A243QKP4_MYCBI	Adenine phosphoribosyltransferase OS=Mycobacterium bovis GN=apt PE=3 SV=1	0.59064	0.87279
735	tr|A0A1A9E8R5|A0A1A9E8R5_MYCBI	Uncharacterized protein OS=Mycobacterium bovis GN=Mb1595_p2498 PE=4 SV=1	0.59124	0.652622
736	tr|A0A1R3Y440|A0A1R3Y440_MYCBO	Ribonuclease VapC OS=Mycobacterium bovis (strain ATCC BAA-935 / AF2122/97) GN=vapc47 PE=3 SV=1	0.59128	0.640569
737	tr|A0A1R3Y5I4|A0A1R3Y5I4_MYCBO	Secreted esx-1 substrate protein b, espb. conserved alanine and glycine rich protein OS=Mycobacterium bovis (strain ATCC BAA-935 / AF2122/97) GN=espb PE=4 SV=1	0.59274	1.06831
738	tr|A0A1A9E899|A0A1A9E899_MYCBI	ATP phosphoribosyltransferase OS=Mycobacterium bovis GN=hisG PE=3 SV=1	0.59448	1.53356
739	tr|A0A0K2I1B7|A0A0K2I1B7_MYCBI	NADH-quinone oxidoreductase OS=Mycobacterium bovis BCG GN=RN06_3813 PE=3 SV=1	0.59591	1.14118
740	tr|A0A1R3XU87|A0A1R3XU87_MYCBO	Conserved protein with fha domain, fhab OS=Mycobacterium bovis (strain ATCC BAA-935 / AF2122/97) GN=fhab PE=4 SV=1	0.59681	1.1571
741	tr|A0A243QKF1|A0A243QKF1_MYCBI	Thioesterase TesA OS=Mycobacterium bovis GN=B7S04_15725 PE=4 SV=1	0.59738	0.912092
742	tr|A0A1R3XVA5|A0A1R3XVA5_MYCBO	POSSIBLE MEMBRANE PROTEIN OS=Mycobacterium bovis (strain ATCC BAA-935 / AF2122/97) GN=BQ2027_MB0049C PE=4 SV=1	0.59807	0.769259
743	tr|A0A1R3XXM8|A0A1R3XXM8_MYCBO	Probable cystathionine beta-synthase CBS (Serine sulfhydrase) (Beta-thionase) (Hemoprotein H-450) OS=Mycobacterium bovis (strain ATCC BAA-935 / AF2122/97) GN=cbs PE=4 SV=1	0.5989	1.0722
744	tr|A0A109S755|A0A109S755_MYCBI	Uncharacterized protein OS=Mycobacterium bovis BCG GN=RN06_1571 PE=4 SV=1	0.60163	0.798984
745	tr|A0A1R3XYC2|A0A1R3XYC2_MYCBO	Uncharacterized protein OS=Mycobacterium bovis (strain ATCC BAA-935 / AF2122/97) GN=BQ2027_MB1478C PE=4 SV=1	0.60265	0.93013
746	tr|A0A0H3MF88|A0A0H3MF88_MYCBP	Uncharacterized protein OS=Mycobacterium bovis (strain BCG / Pasteur 1173P2) GN=BCG_3691 PE=4 SV=1	0.60311	0.722494
747	tr|A0A1R3Y4D4|A0A1R3Y4D4_MYCBO	PROBABLE GLUTAMINE SYNTHETASE GLNA4 (GLUTAMINE SYNTHASE) (GS-II) OS=Mycobacterium bovis (strain ATCC BAA-935 / AF2122/97) GN=glnA4 PE=3 SV=1	0.60434	1.18034
748	tr|A0A0H3M947|A0A0H3M947_MYCBP	Glutamine--fructose-6-phosphate aminotransferase [isomerizing] OS=Mycobacterium bovis (strain BCG / Pasteur 1173P2) GN=glmS PE=3 SV=1	0.60458	1.05128
749	tr|A0A1A9EAZ9|A0A1A9EAZ9_MYCBI	Uracil-DNA glycosylase OS=Mycobacterium bovis GN=ung PE=3 SV=1	0.60481	1.40093
750	tr|A0A0H3MAR7|A0A0H3MAR7_MYCBP	Two component sensory transduction transcriptional regulatory protein mtrA OS=Mycobacterium bovis (strain BCG / Pasteur 1173P2) GN=mtrA PE=4 SV=1	0.60533	1.14516
751	tr|Q6EUU8|Q6EUU8_MYCBI	Haloalkane dehalogenase OS=Mycobacterium bovis GN=dmbB PE=3 SV=2	0.60655	0.869316
752	tr|A0A0K2HXF5|A0A0K2HXF5_MYCBI	S-adenosyl-L-methionine-dependent methyltransferase OS=Mycobacterium bovis BCG GN=RN06_2349 PE=3 SV=1	0.60849	1.30239
753	tr|A0A0K2HVX5|A0A0K2HVX5_MYCBI	Cytidylate kinase OS=Mycobacterium bovis BCG GN=cmk PE=3 SV=1	0.60914	1.41793
754	tr|A0A0K2I0L7|A0A0K2I0L7_MYCBI	p-hydroxybenzoyl--AMP ligase OS=Mycobacterium bovis BCG GN=RN06_3575 PE=4 SV=1	0.60978	1.16393
755	tr|A0A0H3M949|A0A0H3M949_MYCBP	N5-carboxyaminoimidazole ribonucleotide synthase OS=Mycobacterium bovis (strain BCG / Pasteur 1173P2) GN=purK PE=3 SV=1	0.61046	0.885549
756	tr|A0A1A9E4G1|A0A1A9E4G1_MYCBI	Enoyl-CoA hydratase OS=Mycobacterium bovis GN=B7S04_04940 PE=3 SV=1	0.61121	0.882992
757	tr|A0A1R3Y5J1|A0A1R3Y5J1_MYCBO	Probable ferredoxin-dependent glutamate synthase [nadph] (Large subunit) gltb (L-glutamate synthase) (L-glutamate synthetase) (Nadh-glutamate synthase) (Glutamate synthase (Nadh))(Nadph-gogat) OS=Mycobacterium bovis (strain ATCC BAA-935 / AF2122/97) GN=gltB PE=4 SV=1	0.6114	1.11133
758	tr|A0A1R3XVB0|A0A1R3XVB0_MYCBO	Gcn5-related n-acetyltransferase OS=Mycobacterium bovis (strain ATCC BAA-935 / AF2122/97) GN=BQ2027_MB0436C PE=4 SV=1	0.61373	1.27412
759	tr|A0A0K2HSU3|A0A0K2HSU3_MYCBI	50S ribosomal protein L22 OS=Mycobacterium bovis BCG GN=rplV PE=3 SV=1	0.61451	1.16004
760	tr|A0A0H3M9N8|A0A0H3M9N8_MYCBP	Acetyl-coenzyme A synthetase OS=Mycobacterium bovis (strain BCG / Pasteur 1173P2) GN=acs PE=3 SV=1	0.61556	1.41004
761	tr|A0A1A9E7N6|A0A1A9E7N6_MYCBI	Bacterioferritin OS=Mycobacterium bovis GN=B7S04_10085 PE=3 SV=1	0.61992	0.833215
762	tr|A0A1R3Y0J3|A0A1R3Y0J3_MYCBO	POSSIBLE NITROGEN FIXATION RELATED PROTEIN OS=Mycobacterium bovis (strain ATCC BAA-935 / AF2122/97) GN=BQ2027_MB1500 PE=4 SV=1	0.61996	1.13762
763	tr|A0A1R3Y2W5|A0A1R3Y2W5_MYCBO	Uncharacterized protein OS=Mycobacterium bovis (strain ATCC BAA-935 / AF2122/97) GN=BQ2027_MB3040C PE=4 SV=1	0.62007	0.859137
764	tr|A0A1R3Y0Y2|A0A1R3Y0Y2_MYCBO	PROBABLE [NAD] DEPENDENT MALATE OXIDOREDUCTASE MEZ (MALIC ENZYME) (NAD-MALIC ENZYME) (MALATE DEHYDROGENASE (OXALOACETATE DECARBOXYLATING)) (PYRUVIC-MALIC CARBOXYLASE) (NAD-ME) OS=Mycobacterium bovis (strain ATCC BAA-935 / AF2122/97) GN=mez PE=3 SV=1	0.62092	1.44987
765	tr|A0A1R3XYT4|A0A1R3XYT4_MYCBO	Uncharacterized protein OS=Mycobacterium bovis (strain ATCC BAA-935 / AF2122/97) GN=BQ2027_MB1623 PE=4 SV=1	0.62096	1.41863
766	tr|A0A0Y1D3P5|A0A0Y1D3P5_MYCBI	Glycine--tRNA ligase OS=Mycobacterium bovis BCG GN=glyQS PE=3 SV=1	0.62137	1.09412
767	tr|A0A1R3Y5G7|A0A1R3Y5G7_MYCBO	Esx-1 secretion-associated protein esph OS=Mycobacterium bovis (strain ATCC BAA-935 / AF2122/97) GN=esph PE=4 SV=1	0.62167	0.909353
768	tr|A0A1R3XXF9|A0A1R3XXF9_MYCBO	Conserved protein OS=Mycobacterium bovis (strain ATCC BAA-935 / AF2122/97) GN=BQ2027_MB0824 PE=4 SV=1	0.62379	0.854778
769	tr|A0A243QTZ6|A0A243QTZ6_MYCBI	Uncharacterized protein OS=Mycobacterium bovis GN=B7S04_01355 PE=4 SV=1	0.62422	1.58702
770	tr|A0A0K2HYW4|A0A0K2HYW4_MYCBI	Alpha-(1-2)-phosphatidylinositol mannosyltransferase OS=Mycobacterium bovis BCG GN=RN06_3188 PE=4 SV=1	0.62487	0.756034
771	tr|A0A1R3XYD1|A0A1R3XYD1_MYCBO	Possible antitoxin vapb32 OS=Mycobacterium bovis (strain ATCC BAA-935 / AF2122/97) GN=vapb32 PE=4 SV=1	0.62674	1.40208
772	tr|A0A0K2I2E7|A0A0K2I2E7_MYCBI	Uncharacterized protein OS=Mycobacterium bovis BCG GN=RN06_4605 PE=4 SV=1	0.62689	1.27153
773	tr|A0A1R3XXP6|A0A1R3XXP6_MYCBO	PROBABLE FATTY-ACID-COA LIGASE FADD6 (FATTY-ACID-COA SYNTHETASE) (FATTY-ACID-COA SYNTHASE) OS=Mycobacterium bovis (strain ATCC BAA-935 / AF2122/97) GN=fadD6 PE=4 SV=1	0.62767	1.31691
774	tr|A0A083W7R4|A0A083W7R4_MYCBI	Ornithine carbamoyltransferase OS=Mycobacterium bovis GN=B7S04_08920 PE=3 SV=1	0.63036	0.886565
775	tr|A0A1R3Y2X5|A0A1R3Y2X5_MYCBO	POSSIBLE OXIDOREDUCTASE OS=Mycobacterium bovis (strain ATCC BAA-935 / AF2122/97) GN=BQ2027_MB2917 PE=4 SV=1	0.63092	1.24737
776	tr|A0A1R3Y4V1|A0A1R3Y4V1_MYCBO	Uncharacterized protein OS=Mycobacterium bovis (strain ATCC BAA-935 / AF2122/97) GN=BQ2027_MB3703C PE=4 SV=1	0.63157	0.553179
777	tr|A0A1R3Y2P7|A0A1R3Y2P7_MYCBO	PROBABLE ENOYL-COA HYDRATASE ECHA15 (ENOYL HYDRASE) (UNSATURATED ACYL-COA HYDRATASE) (CROTONASE) OS=Mycobacterium bovis (strain ATCC BAA-935 / AF2122/97) GN=echA15 PE=3 SV=1	0.63194	0.898686
778	tr|A0A1R3XYZ9|A0A1R3XYZ9_MYCBO	Uncharacterized protein OS=Mycobacterium bovis (strain ATCC BAA-935 / AF2122/97) GN=BQ2027_MB1717 PE=4 SV=1	0.63197	0.69943
779	tr|G7QZ31|G7QZ31_MYCBI	Succinate--CoA ligase [ADP-forming] subunit alpha OS=Mycobacterium bovis BCG str. Mexico GN=sucD PE=3 SV=1	0.63248	0.90861
780	tr|A0A1A9EA08|A0A1A9EA08_MYCBI	Deoxyuridine 5'-triphosphate nucleotidohydrolase OS=Mycobacterium bovis GN=dut PE=3 SV=1	0.63328	1.08357
781	tr|A0A1R3Y188|A0A1R3Y188_MYCBO	PROBABLE FOLYLPOLYGLUTAMATE SYNTHASE PROTEIN FOLC (FOLYLPOLY-GAMMA-GLUTAMATE SYNTHETASE) (FPGS) OS=Mycobacterium bovis (strain ATCC BAA-935 / AF2122/97) GN=folC PE=4 SV=1	0.63357	0.789758
782	tr|A0A243QWZ7|A0A243QWZ7_MYCBI	3-phosphoshikimate 1-carboxyvinyltransferase OS=Mycobacterium bovis GN=aroA PE=3 SV=1	0.63553	0.787922
783	tr|A0A1R3Y5N0|A0A1R3Y5N0_MYCBO	PROBABLE PHOSPHOGLYCERATE MUTASE (PHOSPHOGLYCEROMUTASE) (PHOSPHOGLYCERATE PHOSPHOMUTASE) OS=Mycobacterium bovis (strain ATCC BAA-935 / AF2122/97) GN=BQ2027_MB3867C PE=4 SV=1	0.637	1.09229
784	tr|A0A1R3XVS0|A0A1R3XVS0_MYCBO	PROBABLE TRANSCRIPTIONAL REGULATORY PROTEIN (POSSIBLY ARSR-FAMILY) OS=Mycobacterium bovis (strain ATCC BAA-935 / AF2122/97) GN=BQ2027_MB0591 PE=4 SV=1	0.63943	1.33745
785	tr|A0A0K2HW31|A0A0K2HW31_MYCBI	Glucose-6-phosphate 1-dehydrogenase OS=Mycobacterium bovis BCG GN=zwf PE=3 SV=1	0.64127	1.07024
786	tr|A0A0K2HZK2|A0A0K2HZK2_MYCBI	30S ribosomal protein S2 OS=Mycobacterium bovis BCG GN=rpsB PE=3 SV=1	0.64145	0.935318
787	tr|A0A083VWA8|A0A083VWA8_MYCBI	Protein translocase subunit SecA OS=Mycobacterium bovis GN=secA PE=3 SV=1	0.64233	1.05259
788	tr|A0A1R3XZE4|A0A1R3XZE4_MYCBO	Conserved protein OS=Mycobacterium bovis (strain ATCC BAA-935 / AF2122/97) GN=BQ2027_MB1501 PE=4 SV=1	0.64295	0.810132
789	tr|A0A1A9E6M7|A0A1A9E6M7_MYCBI	Glycogen debranching enzyme OS=Mycobacterium bovis GN=B7S04_08505 PE=3 SV=1	0.64305	0.810089
790	tr|A0A0K2I0T2|A0A0K2I0T2_MYCBI	Acyl-CoA dehydrogenase FadE25 OS=Mycobacterium bovis BCG GN=RN06_3960 PE=3 SV=1	0.64431	1.06509
791	tr|A0A1A9E9X6|A0A1A9E9X6_MYCBI	Pyridoxal 5'-phosphate synthase subunit PdxT OS=Mycobacterium bovis GN=pdxT PE=3 SV=1	0.64452	0.872997
792	tr|A0A243R0Y8|A0A243R0Y8_MYCBI	Uncharacterized protein OS=Mycobacterium bovis GN=B7S04_12215 PE=4 SV=1	0.64455	0.712341
793	tr|A0A1R3XWU9|A0A1R3XWU9_MYCBO	Probable short-chain type dehydrogenase/reductase OS=Mycobacterium bovis (strain ATCC BAA-935 / AF2122/97) GN=BQ2027_MB0970 PE=3 SV=1	0.65151	0.656958
794	tr|A0A1A9E9E4|A0A1A9E9E4_MYCBI	Glutamine-dependent NAD(+) synthetase OS=Mycobacterium bovis GN=nadE PE=3 SV=1	0.6518	0.78667
795	tr|A0A109S8E6|A0A109S8E6_MYCBI	Oxidoreductase OS=Mycobacterium bovis BCG GN=RN06_2776 PE=4 SV=1	0.65419	1.40138
796	tr|A0A1A9EAJ3|A0A1A9EAJ3_MYCBI	4-hydroxy-3-methylbut-2-en-1-yl diphosphate synthase (flavodoxin) OS=Mycobacterium bovis GN=ispG PE=3 SV=1	0.65676	1.04264
797	tr|A0A1R3Y2Y2|A0A1R3Y2Y2_MYCBO	Signal peptidase I OS=Mycobacterium bovis (strain ATCC BAA-935 / AF2122/97) GN=lepB PE=3 SV=1	0.65689	0.727183
798	tr|A0A1R3XV77|A0A1R3XV77_MYCBO	Acyl-coa dehydrogenase fade7 OS=Mycobacterium bovis (strain ATCC BAA-935 / AF2122/97) GN=fadE7 PE=3 SV=1	0.65743	0.88255
799	tr|A0A1R3XYU8|A0A1R3XYU8_MYCBO	Probable peroxidoxin bcpB OS=Mycobacterium bovis (strain ATCC BAA-935 / AF2122/97) GN=bcpB PE=4 SV=1	0.65841	0.7355
800	tr|A0A1A9T892|A0A1A9T892_MYCBI	ABC transporter ATP-binding protein OS=Mycobacterium bovis GN=Mb1595_p0733 PE=4 SV=1	0.65845	0.946587
801	tr|A0A1A9EAZ5|A0A1A9EAZ5_MYCBI	Long-chain-fatty-acid--AMP ligase FadD28 OS=Mycobacterium bovis GN=B7S04_15790 PE=4 SV=1	0.65964	1.05815
802	tr|A0A1R3Y1A2|A0A1R3Y1A2_MYCBO	Conserved protein OS=Mycobacterium bovis (strain ATCC BAA-935 / AF2122/97) GN=BQ2027_MB2502C PE=4 SV=1	0.66028	1.17136
803	tr|A0A1R3Y1H0|A0A1R3Y1H0_MYCBO	Probable cytoplasmic peptidase pepq OS=Mycobacterium bovis (strain ATCC BAA-935 / AF2122/97) GN=pepQ PE=4 SV=1	0.66047	1.10512
804	tr|A0A1R3Y1E4|A0A1R3Y1E4_MYCBO	Probable branched-chain keto acid dehydrogenase e1 component, beta subunit bkdb OS=Mycobacterium bovis (strain ATCC BAA-935 / AF2122/97) GN=bkdb PE=4 SV=1	0.66068	1.10085
805	tr|A0A0K2HTQ5|A0A0K2HTQ5_MYCBI	50S ribosomal protein L2 OS=Mycobacterium bovis BCG GN=rplB PE=3 SV=1	0.66074	0.923896
806	tr|A0A1R3Y5K6|A0A1R3Y5K6_MYCBO	Possible mutator protein mutt4 OS=Mycobacterium bovis (strain ATCC BAA-935 / AF2122/97) GN=mutt4 PE=3 SV=1	0.66169	1.30204
807	tr|A0A1A9E6Q8|A0A1A9E6Q8_MYCBI	Phosphoribosyl-AMP cyclohydrolase OS=Mycobacterium bovis GN=hisI PE=3 SV=1	0.66322	1.23554
808	tr|A0A1R3XZQ8|A0A1R3XZQ8_MYCBO	PROBABLE ACYL-COA LIGASE FADD31 (ACYL-COA SYNTHETASE) (ACYL-COA SYNTHASE) OS=Mycobacterium bovis (strain ATCC BAA-935 / AF2122/97) GN=fadD31 PE=4 SV=1	0.66325	1.18658
809	tr|A0A243QQ80|A0A243QQ80_MYCBI	[CysO]-cysteine peptidase OS=Mycobacterium bovis GN=B7S04_07330 PE=4 SV=1	0.66328	0.696202
810	tr|A0A1R3Y1Q0|A0A1R3Y1Q0_MYCBO	Probable acyltransferase OS=Mycobacterium bovis (strain ATCC BAA-935 / AF2122/97) GN=BQ2027_MB2643C PE=4 SV=1	0.66564	1.33067
811	tr|A0A1R3XZ09|A0A1R3XZ09_MYCBO	POSSIBLE ACYL-COA DEHYDROGENASE FADE16 OS=Mycobacterium bovis (strain ATCC BAA-935 / AF2122/97) GN=fadE16 PE=3 SV=1	0.6665	1.31586
812	tr|A0A0K2HSC8|A0A0K2HSC8_MYCBI	Uncharacterized protein OS=Mycobacterium bovis BCG GN=RN06_0704 PE=4 SV=1	0.66662	1.20738
813	tr|A0A1R3XXI5|A0A1R3XXI5_MYCBO	Conserved protein OS=Mycobacterium bovis (strain ATCC BAA-935 / AF2122/97) GN=BQ2027_MB1187 PE=4 SV=1	0.6671	0.566753
814	tr|A0A1R3XYL1|A0A1R3XYL1_MYCBO	Uncharacterized protein OS=Mycobacterium bovis (strain ATCC BAA-935 / AF2122/97) GN=BQ2027_MB0833C PE=4 SV=1	0.66726	0.8348
815	tr|A0A1R3XUG0|A0A1R3XUG0_MYCBO	Aldehyde dehydrogenase OS=Mycobacterium bovis (strain ATCC BAA-935 / AF2122/97) GN=BQ2027_MB0152 PE=3 SV=1	0.66745	0.924589
816	tr|A0A109S9D2|A0A109S9D2_MYCBI	Rhamnosyl O-methyltransferase OS=Mycobacterium bovis BCG GN=RN06_3587 PE=4 SV=1	0.66764	1.24998
817	tr|A0A0K2HSS2|A0A0K2HSS2_MYCBI	50S ribosomal protein L1 OS=Mycobacterium bovis BCG GN=rplA PE=3 SV=1	0.66776	0.935357
818	tr|A0A0Y1CAA1|A0A0Y1CAA1_MYCBI	Lipoprotein LprG OS=Mycobacterium bovis BCG GN=RN06_1747 PE=4 SV=1	0.66804	0.811614
819	tr|A0A1R3XY33|A0A1R3XY33_MYCBO	Conserved protein OS=Mycobacterium bovis (strain ATCC BAA-935 / AF2122/97) GN=BQ2027_MB1264C PE=4 SV=1	0.66867	0.918179
[truncated: 379 more rows]
